# Supplementary material for: Differential expression profiles of long noncoding RNAs and mRNAs in human bone marrow mesenchymal stem cells after exposure to a high dosage of dexamethasone
Source: Stem Cell Res Ther. 2021 Jan 6;12:9. doi: 10.1186/s13287-020-02040-8 (PMC7788840; doi:10.1186/s13287-020-02040-8)
Supplement: Supplementary file 1 — Additional file 1. [file 13287_2020_2040_MOESM1_ESM.xlsx]

## Sheet: mRNA
常规差异基因筛选标准为: FC (abs)在2.0倍以上， FC (abs)值差异倍数越大，说明两个样品之间的差异越大。如果生物学重复≥3次，筛选标准为：FC (abs)在2.0倍以上，并且p≤0.05， FC (abs)值差异倍数越大，说明两个样品之间的差异越大，p越小，说明差异基因的可靠性越高。
ProbeName	p (Corr)	p	FC (abs)	Regulation	D1:gProcessedSignal(raw)	D2:gProcessedSignal(raw)	D3:gProcessedSignal(raw)	N1:gProcessedSignal(raw)	N2:gProcessedSignal(raw)	N3:gProcessedSignal(raw)	D1:gProcessedSignal(normalized)	D2:gProcessedSignal(normalized)	D3:gProcessedSignal(normalized)	N1:gProcessedSignal(normalized)	N2:gProcessedSignal(normalized)	N3:gProcessedSignal(normalized)	D1:gFEFlags	D2:gFEFlags	D3:gFEFlags	N1:gFEFlags	N2:gFEFlags	N3:gFEFlags	ControlType	mRNA_ProbeName	ProbeID	PrimaryAccession	RefSeqAccession	GenbankAccession	UniGeneID	EntrezGeneID	GeneSymbol	GeneName	EnsemblID	TIGRID	GO	Description	GenomicCoordinates	Cytoband	Sequence
A_23_P51085	0.984527	0.0258716	3.02846	up	458.204	381.71	458.167	93.1722	119.138	268.444	1.04781	0.673777	1.52537	-1.04303	-0.753797	0.248038	Detected	Detected	Detected	Detected	Detected	Detected	0	A_23_P51085	A_23_P51085	NM_020675	NM_020675	NM_020675	Hs.421956	57405	SPC25	SPC25, NDC80 kinetochore complex component	ENST00000611144	THC2471167	GO:0000278(mitotic cell cycle)|GO:0000777(condensed chromosome kinetochore)|GO:0005515(protein binding)|GO:0005634(nucleus)|GO:0005829(cytosol)|GO:0007052(mitotic spindle organization)|GO:0007059(chromosome segregation)|GO:0007067(mitosis)|GO:0031262(Ndc80 complex)|GO:0051301(cell division)	Homo sapiens SPC25, NDC80 kinetochore complex component (SPC25), mRNA [NM_020675]	chr2:169728015-169727956	hs|2q31.1	GTAAGGAAGACCAACAATTTTTCAGCTTTTCTTGCCAATGTTCGGAAAGCTTTTACTGCC
A_23_P218111	0.984527	0.0296698	3.32668	up	142.795	85.8962	109.434	27.7745	20.9063	64.8514	-0.634231	-1.47803	-0.540441	-2.78917	-3.26442	-1.80137	Detected	Detected	Detected	Not Detected	Not Detected	Detected	0	A_23_P218111	A_23_P218111	NM_001002236	NM_001002236	NM_001002236	Hs.525557	5265	SERPINA1	serpin peptidase inhibitor, clade A (alpha-1 antiproteinase, antitrypsin), member 1	ENST00000449399	THC2556208	GO:0001666(response to hypoxia)|GO:0001948(glycoprotein binding)|GO:0002020(protease binding)|GO:0002576(platelet degranulation)|GO:0004867(serine-type endopeptidase inhibitor activity)|GO:0005515(protein binding)|GO:0005576(extracellular region)|GO:0005578(proteinaceous extracellular matrix)|GO:0005615(extracellular space)|GO:0005783(endoplasmic reticulum)|GO:0005794(Golgi apparatus)|GO:0006953(…	Homo sapiens serpin peptidase inhibitor, clade A (alpha-1 antiproteinase, antitrypsin), member 1 (SERPINA1), transcript variant 2, mRNA [NM_001002236]	chr14:94844850-94844791	hs|14q32.13	TGATTGAACAAAATACCAAGTCTCCCCTCTTCATGGGAAAAGTGGTGAATCCCACCCAAA
A_21_P0011070	0.984527	0.0284058	2.21735	up	228.632	192.168	127.083	96.5536	50.7145	108.029	0.0448454	-0.316328	-0.324733	-0.991603	-1.98596	-1.06516	Detected	Detected	Detected	Detected	Detected	Detected	0	A_21_P0011070	A_21_P0011070	ENST00000540968	XR_158873	XR_158873	Hs.536336	100506691	LOC100506691	uncharacterized LOC100506691	ENST00000540968	THC2781769		PREDICTED: Homo sapiens uncharacterized LOC100506691 (LOC100506691), transcript variant X2, ncRNA [XR_158873]	chr12:122502498-122502557	hs|12q24.31	TCCATATGGACCTGTTTTGGACCAATGAGGCATCCTCTTCTGTAGTCCTCAACACGCGGA
A_33_P3340040	0.984527	0.0287622	2.67127	up	139.417	212.384	124.706	46.174	39.3337	110.166	-0.668775	-0.172022	-0.35197	-2.05585	-2.35259	-1.0369	Detected	Detected	Detected	Not Detected	Detected	Detected	0	A_33_P3340040	A_33_P3340040	NM_032336	NM_032336	NM_032336	Hs.656996	84296	GINS4	GINS complex subunit 4 (Sld5 homolog)	ENST00000276533	THC2524519	GO:0000278(mitotic cell cycle)|GO:0001833(inner cell mass cell proliferation)|GO:0005515(protein binding)|GO:0005654(nucleoplasm)|GO:0005737(cytoplasm)|GO:0006271(DNA strand elongation involved in DNA replication)	Homo sapiens GINS complex subunit 4 (Sld5 homolog) (GINS4), mRNA [NM_032336]	chr8:41402042-41402101	hs|8p11.21	CCTGAAGCCCAAGTTCATTTAGTATGTCATGGTTAATTCAGAGTAAAATCAAGAGTTAGT
A_24_P261734	0.984527	0.0210595	3.17064	up	120.904	153.86	54.7941	40.5014	38.0793	21.416	-0.874322	-0.63708	-1.53841	-2.24496	-2.39935	-3.39982	Detected	Detected	Detected	Not Detected	Detected	Not Detected	0	A_24_P261734	A_24_P261734	NM_030674	NM_030674	NM_030674	Hs.533770	81539	SLC38A1	solute carrier family 38, member 1	ENST00000398637	THC2535318	GO:0001504(neurotransmitter uptake)|GO:0003333(amino acid transmembrane transport)|GO:0005283(sodium:amino acid symporter activity)|GO:0005886(plasma membrane)|GO:0005887(integral to plasma membrane)|GO:0006811(ion transport)|GO:0006814(sodium ion transport)|GO:0006865(amino acid transport)|GO:0007268(synaptic transmission)|GO:0015175(neutral amino acid transmembrane transporter activity)|GO:0015…	Homo sapiens solute carrier family 38, member 1 (SLC38A1), transcript variant 1, mRNA [NM_030674]	chr12:46577120-46577061	hs|12q13.11	ATCCACTCTCTAGAGTCCAGTGTACTTTAGACTTCATCTGAGTCCAATACATGTACCACA
A_33_P3419785	0.984527	0.0479396	2.45562	up	9061.76	5346.67	10125.7	3640.76	2720.82	3454.53	5.35354	4.48187	5.99139	4.24517	3.75954	3.93383	Detected	Detected	Detected	Detected	Detected	Detected	0	A_33_P3419785	A_33_P3419785	NM_004052	NM_004052	NM_004052	Hs.144873	664	BNIP3	BCL2/adenovirus E1B 19kDa interacting protein 3	ENST00000368636	THC2516920	GO:0001666(response to hypoxia)|GO:0005515(protein binding)|GO:0005634(nucleus)|GO:0005635(nuclear envelope)|GO:0005654(nucleoplasm)|GO:0005737(cytoplasm)|GO:0005739(mitochondrion)|GO:0005741(mitochondrial outer membrane)|GO:0005783(endoplasmic reticulum)|GO:0006915(apoptotic process)|GO:0008219(cell death)|GO:0008626(induction of apoptosis by granzyme)|GO:0010508(positive regulation of autophagy…	Homo sapiens BCL2/adenovirus E1B 19kDa interacting protein 3 (BNIP3), mRNA [NM_004052]	chr10:133781940-133781881	hs|10q26.3	GGCCACGTCACTTGTGTTTATTTGTTCTGTAAATGCTGCGTTCCTAATTTAGTAAAATAA
A_23_P22565	0.984527	0.0343255	2.14098	up	75.4974	74.3203	99.5326	32.0407	46.2622	39.6533	-1.55368	-1.68687	-0.677258	-2.58302	-2.11852	-2.51107	Detected	Detected	Detected	Not Detected	Detected	Not Detected	0	A_23_P22565	A_23_P22565	NM_033085	NM_033085	NM_033085	Hs.301960	89885	FATE1	fetal and adult testis expressed 1	ENST00000370350	THC2463873	GO:0005515(protein binding)|GO:0005783(endoplasmic reticulum)|GO:0016021(integral to membrane)	Homo sapiens fetal and adult testis expressed 1 (FATE1), mRNA [NM_033085]	chrX:150890420-150891125	hs|Xq28	CAATGTACTGGAGATGGAAGTCATGAGAAGACAGCTGTATGCAGTCAACCGGCGTCTGCG
A_23_P7636	0.984527	0.0252221	2.36092	up	1361.85	1519.68	1580.03	465.408	540.911	1019.49	2.61932	2.667	3.31138	1.27749	1.42896	2.1732	Detected	Detected	Detected	Detected	Detected	Detected	0	A_23_P7636	A_23_P7636	NM_004219	NM_004219	NM_004219	Hs.350966	9232	PTTG1	pituitary tumor-transforming 1	ENST00000520452	THC2465901	GO:0000278(mitotic cell cycle)|GO:0003700(sequence-specific DNA binding transcription factor activity)|GO:0004869(cysteine-type endopeptidase inhibitor activity)|GO:0005515(protein binding)|GO:0005634(nucleus)|GO:0005737(cytoplasm)|GO:0005829(cytosol)|GO:0006281(DNA repair)|GO:0006355(regulation of transcription, DNA-dependent)|GO:0006366(transcription from RNA polymerase II promoter)|GO:0007059(…	Homo sapiens pituitary tumor-transforming 1 (PTTG1), transcript variant 2, mRNA [NM_004219]	chr5:159855644-159855703	hs|5q33.3	CTGGATGTTGAATTGCCACCTGTTTGCTGTGACATAGATATTTAAATTTCTTAGTGCTTC
A_32_P210202	0.984527	0.015925	2.47912	up	282.895	251.966	268.737	84.6103	89.3972	171.67	0.352087	0.0745266	0.755699	-1.1821	-1.16813	-0.396944	Detected	Detected	Detected	Detected	Detected	Detected	0	A_32_P210202	A_32_P210202	NM_203394	NM_203394	NM_203394	Hs.416375	144455	E2F7	E2F transcription factor 7	ENST00000416496	THC2602752	GO:0000122(negative regulation of transcription from RNA polymerase II promoter)|GO:0000977(RNA polymerase II regulatory region sequence-specific DNA binding)|GO:0001047(core promoter binding)|GO:0001227(RNA polymerase II transcription regulatory region sequence-specific DNA binding transcription factor activity involved in negative regulation of transcription)|GO:0001890(placenta development)|GO…	Homo sapiens E2F transcription factor 7 (E2F7), mRNA [NM_203394]	chr12:77415579-77415520	hs|12q21.2	AAGCTGCTGCGCTAGACTTGGATATTTTGGGTAGTGAAGAAGCAATGGCAATCTTGAGTC
A_24_P218979	0.964614	0.00070392	2.55512	up	51.8062	66.0225	48.8073	22.7472	19.3616	23.4689	-2.09698	-1.85767	-1.70533	-3.07725	-3.37516	-3.26776	Detected	Detected	Detected	Not Detected	Not Detected	Not Detected	0	A_24_P218979	A_24_P218979	NM_031299	NM_031299	NM_031299	Hs.524216	83461	CDCA3	cell division cycle associated 3	ENST00000536241	THC2461670	GO:0003674(molecular_function)|GO:0005575(cellular_component)|GO:0005829(cytosol)|GO:0007067(mitosis)|GO:0008150(biological_process)|GO:0016567(protein ubiquitination)|GO:0051301(cell division)	Homo sapiens cell division cycle associated 3 (CDCA3), transcript variant 1, mRNA [NM_031299]	chr12:6958498-6958315	hs|12p13.31	ACACTACGACAGGGTAAGCGGCCTTCACCCCTAAGTGAAAATGTTAGTGAACTAAAGGAA
A_23_P307536	0.984527	0.0415058	4.10253	up	167.424	80.5876	220.834	31.644	23.262	60.5476	-0.404674	-1.57007	0.472463	-2.601	-3.11038	-1.90044	Detected	Detected	Detected	Not Detected	Not Detected	Detected	0	A_23_P307536	A_23_P307536	ENST00000480549		AK056459	Hs.524496	79729	SH3D21	SH3 domain containing 21	ENST00000480549	THC2475897	GO:0070062(extracellular vesicular exosome)	SH3 domain containing 21 [Source:HGNC Symbol;Acc:HGNC:26236] [ENST00000480549]	chr1:36790358-36790417	hs|1p34.3	TGTTCTGTGAATGTGCGGGCAGGTATTTTTGCCCACATCTGTATATTTGTCTATTAATGT
A_24_P462899	0.984527	0.0161371	2.38431	up	522.188	693.713	615.875	220.729	199.193	386.649	1.23639	1.53564	1.95214	0.20127	-0.0122577	0.774443	Detected	Detected	Detected	Detected	Detected	Detected	0	A_24_P462899	A_24_P462899	NM_001012507	NM_001012507	NM_001012507	Hs.486401	387103	CENPW	centromere protein W	ENST00000368325	THC2471381	GO:0000278(mitotic cell cycle)|GO:0000775(chromosome, centromeric region)|GO:0000776(kinetochore)|GO:0000777(condensed chromosome kinetochore)|GO:0003677(DNA binding)|GO:0005515(protein binding)|GO:0005654(nucleoplasm)|GO:0005730(nucleolus)|GO:0006334(nucleosome assembly)|GO:0007059(chromosome segregation)|GO:0007067(mitosis)|GO:0016363(nuclear matrix)|GO:0034080(CenH3-containing nucleosome assem…	Homo sapiens centromere protein W (CENPW), transcript variant 2, mRNA [NM_001012507]	chr6:126669623-126669682	hs|6q22.32	GAAGAGCAGAGGTTAGAAGTCAAAGAACATATTCTTGAAAGTTATGATGCATTCTTTTGG
A_32_P83845	0.984527	0.0092795	3.07876	up	132.992	129.597	47.775	30.6021	34.4515	27.6423	-0.736839	-0.884664	-1.73617	-2.6493	-2.54379	-3.03163	Detected	Detected	Detected	Not Detected	Not Detected	Not Detected	0	A_32_P83845	A_32_P83845	NM_001040708	NM_001040708	NM_001040708	Hs.234434	23462	HEY1	hes-related family bHLH transcription factor with YRPW motif 1	ENST00000337919	THC2467302	GO:0000122(negative regulation of transcription from RNA polymerase II promoter)|GO:0000983(RNA polymerase II core promoter sequence-specific DNA binding transcription factor activity)|GO:0000988(protein binding transcription factor activity)|GO:0001525(angiogenesis)|GO:0001570(vasculogenesis)|GO:0002076(osteoblast development)|GO:0003184(pulmonary valve morphogenesis)|GO:0003190(atrioventricular…	Homo sapiens hes-related family bHLH transcription factor with YRPW motif 1 (HEY1), transcript variant 2, mRNA [NM_001040708]	chr8:80676371-80676312	hs|8q21.13	GGGCTATAAAATATCATTTTTCAGGTTTATTCTTTTAGCAGGTGTAGTTAAACGACCTCC
A_23_P138507	0.984527	0.0385088	3.1052	up	72.4541	134.282	68.5221	14.3112	29.6478	54.2017	-1.61304	-0.833431	-1.21586	-3.74579	-2.76043	-2.06017	Detected	Detected	Detected	Not Detected	Not Detected	Detected	0	A_23_P138507	A_23_P138507	NM_001786	NM_001786	NM_001786	Hs.732435	983	CDK1	cyclin-dependent kinase 1	ENST00000448257	THC2474059	GO:0000082(G1/S transition of mitotic cell cycle)|GO:0000083(regulation of transcription involved in G1/S phase of mitotic cell cycle)|GO:0000086(G2/M transition of mitotic cell cycle)|GO:0000165(MAPK cascade)|GO:0000186(activation of MAPKK activity)|GO:0000187(activation of MAPK activity)|GO:0000226(microtubule cytoskeleton organization)|GO:0000278(mitotic cell cycle)|GO:0002224(toll-like recept…	Homo sapiens cyclin-dependent kinase 1 (CDK1), transcript variant 1, mRNA [NM_001786]	chr10:62552004-62553650	hs|10q21.2	CCCATGTCAAAAACTTGGATGAAAATGGCTTGGATTTGCTCTCGAAAATGTTAATCTATG
A_33_P3344831	0.984527	0.00810533	2.06726	up	2616.26	2821.71	2032.75	1464.82	1150.4	1041.11	3.56126	3.5598	3.67486	2.93165	2.51764	2.20346	Detected	Detected	Detected	Detected	Detected	Detected	0	A_33_P3344831	A_33_P3344831	NM_018004	NM_018004	NM_018004	Hs.658956	55076	TMEM45A	transmembrane protein 45A	ENST00000489060	THC2476828	GO:0016021(integral to membrane)	Homo sapiens transmembrane protein 45A (TMEM45A), mRNA [NM_018004]	chr3:100296198-100296257	hs|3q12.2	CTACTATTTGTAACTCCTTGACCATGGAATTATACTTGTTTATCTTGTTGCTGCAATGAG
A_23_P420551	0.984527	0.0254736	2.64763	up	83.3194	144.885	95.1242	29.5315	30.9702	69.871	-1.41145	-0.723791	-0.742614	-2.70068	-2.69747	-1.69382	Detected	Detected	Detected	Not Detected	Not Detected	Detected	0	A_23_P420551	A_23_P420551	NM_007174	NM_007174	NM_007174	Hs.119594	11113	CIT	citron rho-interacting serine/threonine kinase	ENST00000545913	THC2488893	GO:0000070(mitotic sister chromatid segregation)|GO:0000086(G2/M transition of mitotic cell cycle)|GO:0000910(cytokinesis)|GO:0001726(ruffle)|GO:0004674(protein serine/threonine kinase activity)|GO:0005083(small GTPase regulator activity)|GO:0005515(protein binding)|GO:0005524(ATP binding)|GO:0005773(vacuole)|GO:0005886(plasma membrane)|GO:0006468(protein phosphorylation)|GO:0007030(Golgi organiz…	Homo sapiens citron rho-interacting serine/threonine kinase (CIT), transcript variant 2, mRNA [NM_007174]	chr12:120123690-120123631	hs|12q24.23	AGGAAGAGAACACAAGGAATGATTCAAGATCCACCTTGAGAGGAATGAACTTTGTTGTTG
A_24_P237912	0.984527	0.0413264	2.5418	up	221.8	230.4	324.452	71.5149	89.1397	163.584	0.0010775	-0.0545564	1.02751	-1.42469	-1.17229	-0.466553	Detected	Detected	Detected	Detected	Detected	Detected	0	A_24_P237912	A_24_P237912	NM_001130026	NM_001130026	NM_001130026	Hs.743565	285966	TCAF2	TRPM8 channel-associated factor 2	ENST00000425618	THC2530704	GO:0002244(hemopoietic progenitor cell differentiation)	Homo sapiens family with sequence similarity 115, member C (FAM115C), transcript variant 3, mRNA [NM_001130026]	chr7:143424588-143424647	hs|7q35	CTGGCAGGATGAATCTATGGGTGAAGAAGTTCTCTGAAAAAGTGAAGAAGAATCTGGTTC
A_23_P250385	0.984527	0.0212224	2.28145	up	2237.5	2162.04	2868.5	918.077	984.809	1334.93	3.33564	3.17562	4.17173	2.25761	2.29342	2.56211	Detected	Detected	Detected	Detected	Detected	Detected	0	A_23_P250385	A_23_P250385	NM_005322	NM_005322	NM_005322	Hs.131956	3009	HIST1H1B	histone cluster 1, H1b	ENST00000331442	THC2482194	GO:0000122(negative regulation of transcription from RNA polymerase II promoter)|GO:0000786(nucleosome)|GO:0000790(nuclear chromatin)|GO:0005720(nuclear heterochromatin)|GO:0006325(chromatin organization)|GO:0006334(nucleosome assembly)|GO:0030307(positive regulation of cell growth)|GO:0031490(chromatin DNA binding)|GO:0042826(histone deacetylase binding)|GO:0050821(protein stabilization)|GO:0051…	Homo sapiens histone cluster 1, H1b (HIST1H1B), mRNA [NM_005322]	chr6:27834688-27834629	hs|6p22.1	AGCCCAAAGCAGCAAAACCTAAAGCTGCAAAGGCCAAGAAGGCGGCTGCCAAAAAGAAGT
A_23_P43476	0.984527	0.00928456	3.7077	up	122.699	70.3639	104.886	26.9863	30.4758	22.312	-0.853052	-1.76579	-0.601671	-2.83071	-2.72069	-3.34069	Detected	Detected	Detected	Not Detected	Not Detected	Not Detected	0	A_23_P43476	A_23_P43476	NM_003383	NM_003383	NM_003383	Hs.370422	7436	VLDLR	very low density lipoprotein receptor	ENST00000382100	THC2603268	GO:0000122(negative regulation of transcription from RNA polymerase II promoter)|GO:0001948(glycoprotein binding)|GO:0005041(low-density lipoprotein receptor activity)|GO:0005509(calcium ion binding)|GO:0005515(protein binding)|GO:0005886(plasma membrane)|GO:0005905(coated pit)|GO:0006869(lipid transport)|GO:0006898(receptor-mediated endocytosis)|GO:0007165(signal transduction)|GO:0007399(nervous…	Homo sapiens very low density lipoprotein receptor (VLDLR), transcript variant 1, mRNA [NM_003383]	chr9:2653897-2653956	hs|9p24.2	TCTAAACAAATAATACCCCCGTCGGAATGGTAACCGAGCCAGCAGCTGAAGTCTCTTTTT
A_33_P3393766	0.984527	0.0299652	2.54731	up	89.4837	75.1271	95.6074	22.344	48.5941	36.9899	-1.30848	-1.67129	-0.735304	-3.10305	-2.04757	-2.61138	Detected	Detected	Detected	Not Detected	Detected	Not Detected	0	A_33_P3393766	A_33_P3393766	NM_001130677	NM_001130677	NM_001130677	Hs.445574	100170841	C17orf96	chromosome 17 open reading frame 96	ENST00000613024	THC2611912	GO:0048663(neuron fate commitment)	Homo sapiens chromosome 17 open reading frame 96 (C17orf96), mRNA [NM_001130677]	chr17:36828068-36828009	hs|17q12	GGACTTGTCTCCTTTTCTGTGAAAATGCTTTGTAAAAAGTTGTTATTGTTTGCATAGAGC
A_33_P3307903	0.984527	0.0225732	3.39647	up	116.24	156.796	121.608	22.9226	32.2279	79.0876	-0.931076	-0.609813	-0.388265	-3.06616	-2.64004	-1.51506	Detected	Detected	Detected	Not Detected	Not Detected	Detected	0	A_33_P3307903	A_33_P3307903	NM_005192	NM_005192	NM_005192	Hs.84113	1033	CDKN3	cyclin-dependent kinase inhibitor 3	ENST00000216414	NP711052	GO:0000079(regulation of cyclin-dependent protein kinase activity)|GO:0000082(G1/S transition of mitotic cell cycle)|GO:0004722(protein serine/threonine phosphatase activity)|GO:0004725(protein tyrosine phosphatase activity)|GO:0005515(protein binding)|GO:0005737(cytoplasm)|GO:0007050(cell cycle arrest)|GO:0008138(protein tyrosine/serine/threonine phosphatase activity)|GO:0008285(negative regulat…	Homo sapiens cyclin-dependent kinase inhibitor 3 (CDKN3), transcript variant 1, mRNA [NM_005192]	chr14:54866634-54866693	hs|14q22.2	AGTTTGACTCATCAGATGAAGAGCCTATTGAAGATGAACAGACTCCAATTCATATATCAT
A_23_P110802	0.984527	0.0431403	2.34012	up	48.3113	101.83	48.881	22.0063	40.0874	21.9704	-2.19774	-1.23253	-1.70315	-3.12502	-2.32521	-3.36295	Detected	Detected	Detected	Not Detected	Detected	Not Detected	0	A_23_P110802	A_23_P110802	NM_022909	NM_022909	NM_022909	Hs.631967	64946	CENPH	centromere protein H	ENST00000283006	THC2470392	GO:0000278(mitotic cell cycle)|GO:0000776(kinetochore)|GO:0000777(condensed chromosome kinetochore)|GO:0005515(protein binding)|GO:0005634(nucleus)|GO:0005654(nucleoplasm)|GO:0005829(cytosol)|GO:0006334(nucleosome assembly)|GO:0034080(CenH3-containing nucleosome assembly at centromere)|GO:0043515(kinetochore binding)|GO:0051382(kinetochore assembly)|GO:0051383(kinetochore organization)	Homo sapiens centromere protein H (CENPH), mRNA [NM_022909]	chr5:68505649-68505708	hs|5q13.2	TTTACATTTCTGGCAATCTCAACTCTTATTTGGAATACTTCTGTGCATTTGTCTGTCCAC
A_23_P571	0.984527	0.0436197	4.65071	up	918.915	466.096	1491.41	277.395	113.859	207.665	2.05175	0.961928	3.22811	0.530938	-0.819179	-0.122325	Detected	Detected	Detected	Detected	Detected	Detected	0	A_23_P571	A_23_P571	NM_006516	NM_006516	NM_006516	Hs.473721	6513	SLC2A1	solute carrier family 2 (facilitated glucose transporter), member 1	ENST00000426263	THC2531140	GO:0001939(female pronucleus)|GO:0005355(glucose transmembrane transporter activity)|GO:0005515(protein binding)|GO:0005829(cytosol)|GO:0005886(plasma membrane)|GO:0005887(integral to plasma membrane)|GO:0005901(caveola)|GO:0005911(cell-cell junction)|GO:0005975(carbohydrate metabolic process)|GO:0006112(energy reserve metabolic process)|GO:0006461(protein complex assembly)|GO:0006766(vitamin met…	Homo sapiens solute carrier family 2 (facilitated glucose transporter), member 1 (SLC2A1), mRNA [NM_006516]	chr1:43391933-43391874	hs|1p34.2	TAAATACAGACACTAAGTTATAGTATATCTGGACAAGCCAACTTGTAAATACACCACCTC
A_23_P106145	0.984527	0.0106553	2.34269	up	4014.36	4878.98	3596.95	1799.58	1239.73	2536.75	4.17892	4.34981	4.4982	3.22859	2.62553	3.48833	Detected	Detected	Detected	Detected	Detected	Detected	0	A_23_P106145	A_23_P106145	ENST00000555069		GQ129372	Hs.592304	30001	ERO1L	ERO1-like (S. cerevisiae)	ENST00000555069	THC2549878	GO:0000302(response to reactive oxygen species)|GO:0003756(protein disulfide isomerase activity)|GO:0005515(protein binding)|GO:0005783(endoplasmic reticulum)|GO:0005788(endoplasmic reticulum lumen)|GO:0005789(endoplasmic reticulum membrane)|GO:0006457(protein folding)|GO:0006464(cellular protein modification process)|GO:0009266(response to temperature stimulus)|GO:0015035(protein disulfide oxido…	ERO1-like (S. cerevisiae) [Source:HGNC Symbol;Acc:HGNC:13280] [ENST00000555069]	chr14:53113136-53112990	hs|14q22.1	ATTGTGTTGGTTGTTTTAAATGTCGTCTGTGGGGAAAGCTTCAGACTCAGGGTTTGGGCA
A_33_P3219475	0.984527	0.0360412	2.00944	up	41.1508	70.9202	48.5132	26.2769	32.175	21.3173	-2.42919	-1.75443	-1.71405	-2.86914	-2.64242	-3.40649	Detected	Detected	Detected	Not Detected	Not Detected	Not Detected	0	A_33_P3219475	A_33_P3219475	NM_001198812	NM_001198812	NM_001198812	Hs.598100	100526694	MSANTD3-TMEFF1	MSANTD3-TMEFF1 readthrough	ENST00000374879	THC2470652		Homo sapiens MSANTD3-TMEFF1 readthrough (MSANTD3-TMEFF1), mRNA [NM_001198812]	chr9:103339673-103339732	hs|9q31.1	GGTGCTCTTAAAGTGAGCTTAAAATTTATCCAAGACGTATATCCAAATTTGTCCTGTAGT
A_21_P0004140	0.984527	0.0284744	2.94854	up	284.741	357.119	301.976	68.6582	84.1641	214.108	0.36147	0.577704	0.923934	-1.4835	-1.25515	-0.0782412	Detected	Detected	Detected	Detected	Detected	Detected	0	A_21_P0004140	A_21_P0004140	NR_105007	NR_105007	NR_105007	Hs.741936	102477328	LOC102477328	uncharacterized LOC102477328	ENST00000506250	THC2694446		Homo sapiens uncharacterized LOC102477328 (LOC102477328), long non-coding RNA [NR_105007]	chr5:71870072-71870013	hs|5q13.2	GATCAGAAAATTCTCTCCATGTCACCGCTTCTGAAACATGTGAATATTAATATTTGGTGC
A_24_P510377	0.984527	0.047573	2.03423	up	173.61	211.424	84.7498	68.7838	49.7144	111.619	-0.352328	-0.178561	-0.909217	-1.48086	-2.01469	-1.018	Detected	Detected	Detected	Detected	Detected	Detected	0	A_24_P510377	A_24_P510377	ENST00000434244		BC031250	Hs.647667				ENST00000434244			Homo sapiens cDNA clone IMAGE:5268928. [BC031250]	chr1:44569746-44569805	hs|1p34.1	CCCGGATCTTCTCTTCATACAGCCGCCTGAGGAAGTTGATCTCGTCAGTCAGCCCTTCCA
A_23_P113748	0.984527	0.0487033	3.47848	up	69.5633	59.4746	38.6441	8.26768	11.6187	40.8437	-1.67178	-2.00836	-2.04218	-4.53738	-4.11191	-2.46839	Detected	Detected	Not Detected	Not Detected	Not Detected	Not Detected	0	A_23_P113748	A_23_P113748	NM_024697	NM_024697	NM_024697	Hs.21026	79750	ZNF385D	zinc finger protein 385D	ENST00000494118	THC2662196	GO:0003676(nucleic acid binding)|GO:0005634(nucleus)|GO:0008270(zinc ion binding)	Homo sapiens zinc finger protein 385D (ZNF385D), mRNA [NM_024697]	chr3:21478580-21478521	hs|3p24.3	TGGCAATAGCTCATGTCCTTCTACTGAGACCGAGGAAGAAAAGGCAAAACGGCTTCTTTA
A_24_P362904	0.984527	0.0331807	3.43969	up	245.309	205.611	477.308	83.505	72.6692	100.688	0.146419	-0.218779	1.58442	-1.20107	-1.46701	-1.1667	Detected	Detected	Detected	Detected	Detected	Detected	0	A_24_P362904	A_24_P362904	NM_004567	NM_004567	NM_004567	Hs.476217	5210	PFKFB4	6-phosphofructo-2-kinase/fructose-2,6-biphosphatase 4	ENST00000232375	THC2462296	GO:0003873(6-phosphofructo-2-kinase activity)|GO:0004331(fructose-2,6-bisphosphate 2-phosphatase activity)|GO:0005524(ATP binding)|GO:0005829(cytosol)|GO:0005975(carbohydrate metabolic process)|GO:0006000(fructose metabolic process)|GO:0006003(fructose 2,6-bisphosphate metabolic process)|GO:0006006(glucose metabolic process)|GO:0006096(glycolysis)|GO:0009405(pathogenesis)|GO:0016311(dephosphoryla…	Homo sapiens 6-phosphofructo-2-kinase/fructose-2,6-biphosphatase 4 (PFKFB4), mRNA [NM_004567]	chr3:48555513-48555454	hs|3p21.31	GACACACTCATTTGTTAGCCATAGTGGGTTCCCTTGGTCAGCAACAGTGCATGTACCTCT
A_19_P00319028	0.984527	0.00859208	2.14873	up	169.587	133.699	149.968	61.1058	68.4247	84.6672	-0.386157	-0.839716	-0.0858401	-1.65162	-1.55384	-1.41671	Detected	Detected	Detected	Detected	Detected	Detected	0	A_19_P00319028	A_19_P00319028	NM_001145664	NM_001145664	NM_001145664	Hs.662488	731220	RFX8	RFX family member 8, lacking RFX DNA binding domain	ENST00000484091	THC2486791	GO:0000978(RNA polymerase II core promoter proximal region sequence-specific DNA binding)|GO:0003700(sequence-specific DNA binding transcription factor activity)|GO:0005634(nucleus)|GO:0006351(transcription, DNA-dependent)|GO:0006357(regulation of transcription from RNA polymerase II promoter)|GO:0031018(endocrine pancreas development)	Homo sapiens RFX family member 8, lacking RFX DNA binding domain (RFX8), mRNA [NM_001145664]	chr2:102083316-102083257	hs|2q11.2	TGTCTCATGTATGAGATTTACGTGGAGACCTGTGGGCAAAACACTGAGAACCAAGTCAAC
A_24_P79403	0.920204	0.000401446	3.38417	up	882.235	1360.13	783.294	260.968	274.457	349.71	1.99298	2.50697	2.29906	0.442871	0.450153	0.629577	Detected	Detected	Detected	Detected	Detected	Detected	0	A_24_P79403	A_24_P79403	NM_002619	NM_002619	NM_002619	Hs.81564	5196	PF4	platelet factor 4	ENST00000296029	THC2476220	GO:0002576(platelet degranulation)|GO:0002690(positive regulation of leukocyte chemotaxis)|GO:0005576(extracellular region)|GO:0005615(extracellular space)|GO:0006954(inflammatory response)|GO:0006955(immune response)|GO:0007186(G-protein coupled receptor signaling pathway)|GO:0007596(blood coagulation)|GO:0008009(chemokine activity)|GO:0008201(heparin binding)|GO:0010628(positive regulation of g…	Homo sapiens platelet factor 4 (PF4), mRNA [NM_002619]	chr4:74846974-74846915	hs|4q13.3	GACCTGCAAGCCCCGCTGTACAAGAAAATAATTAAGAAACTTTTGGAGAGTTAGCTACTA
A_23_P401	0.984527	0.0446495	3.41901	up	501.699	753.858	294.304	98.3468	85.3876	342.541	1.17864	1.65559	0.88681	-0.965055	-1.23433	0.599694	Detected	Detected	Detected	Detected	Detected	Detected	0	A_23_P401	A_23_P401	NM_016343	NM_016343	NM_016343	Hs.497741	1063	CENPF	centromere protein F, 350/400kDa	ENST00000366955	THC2773285	GO:0000086(G2/M transition of mitotic cell cycle)|GO:0000278(mitotic cell cycle)|GO:0000775(chromosome, centromeric region)|GO:0000776(kinetochore)|GO:0000785(chromatin)|GO:0000922(spindle pole)|GO:0000940(condensed chromosome outer kinetochore)|GO:0003682(chromatin binding)|GO:0005515(protein binding)|GO:0005634(nucleus)|GO:0005635(nuclear envelope)|GO:0005654(nucleoplasm)|GO:0005737(cytoplasm)|…	Homo sapiens centromere protein F, 350/400kDa (CENPF), mRNA [NM_016343]	chr1:214837308-214837367	hs|1q41	AAAGTTTGGAAGCACTGATCACCTGTTAGCATTGCCATTCCTCTACTGCAATGTAAATAG
A_33_P3321293	0.984527	0.00881204	3.60043	up	211.498	245.92	225.982	46.4026	49.5821	113.053	-0.0675369	0.0394904	0.505706	-2.04873	-2.01854	-0.999582	Detected	Detected	Detected	Detected	Detected	Detected	0	A_33_P3321293	A_33_P3321293	NM_178229	NM_178229	NM_178229	Hs.591495	128239	IQGAP3	IQ motif containing GTPase activating protein 3	ENST00000361170	THC2464087	GO:0000082(G1/S transition of mitotic cell cycle)|GO:0000187(activation of MAPK activity)|GO:0005099(Ras GTPase activator activity)|GO:0005516(calmodulin binding)|GO:0005737(cytoplasm)|GO:0005911(cell-cell junction)|GO:0007265(Ras protein signal transduction)|GO:0008361(regulation of cell size)|GO:0010628(positive regulation of gene expression)|GO:0010629(negative regulation of gene expression)|G…	Homo sapiens IQ motif containing GTPase activating protein 3 (IQGAP3), mRNA [NM_178229]	chr1:156495257-156495198	hs|1q22	ATCTACCCAACTTCCTGTACTGTTGCCCTTCTGATGTTAATAAAAGCAGCTGTTACTCCC
A_33_P3214481	0.984527	0.0250308	2.42591	up	3558.22	3579.52	2524.1	2042.34	958.447	1188.18	4.00491	3.90299	3.9872	3.41115	2.25427	2.3941	Detected	Detected	Detected	Detected	Detected	Detected	0	A_33_P3214481	A_33_P3214481	NM_001142595	NM_001142595	NM_001142595	Hs.500047	5033	P4HA1	prolyl 4-hydroxylase, alpha polypeptide I	ENST00000263556	THC2491631	GO:0004656(procollagen-proline 4-dioxygenase activity)|GO:0005506(iron ion binding)|GO:0005515(protein binding)|GO:0005739(mitochondrion)|GO:0005783(endoplasmic reticulum)|GO:0005788(endoplasmic reticulum lumen)|GO:0016020(membrane)|GO:0016222(procollagen-proline 4-dioxygenase complex)|GO:0016702(oxidoreductase activity, acting on single donors with incorporation of molecular oxygen, incorporatio…	Homo sapiens prolyl 4-hydroxylase, alpha polypeptide I (P4HA1), transcript variant 3, mRNA [NM_001142595]	chr10:74767142-74767083	hs|10q22.1	CTTAGGAGACTGGAAGTTTAAAAATGTACAAGTCCTTTCAGTGATGAGGGAATTGATTTT
A_23_P256956	0.984527	0.0138729	3.27919	up	485.734	1022.16	602.524	150.798	174.132	333.698	1.13199	2.09484	1.92052	-0.348383	-0.206247	0.561961	Detected	Detected	Detected	Detected	Detected	Detected	0	A_23_P256956	A_23_P256956	NM_005733	NM_005733	NM_005733	Hs.718626	10112	KIF20A	kinesin family member 20A	ENST00000502338	THC2467118	GO:0000278(mitotic cell cycle)|GO:0000281(cytokinesis after mitosis)|GO:0000910(cytokinesis)|GO:0000920(cytokinetic cell separation)|GO:0001578(microtubule bundle formation)|GO:0003777(microtubule motor activity)|GO:0005215(transporter activity)|GO:0005515(protein binding)|GO:0005524(ATP binding)|GO:0005654(nucleoplasm)|GO:0005794(Golgi apparatus)|GO:0005819(spindle)|GO:0005871(kinesin complex)|G…	Homo sapiens kinesin family member 20A (KIF20A), mRNA [NM_005733]	chr5:137522081-137522804	hs|5q31.2	TCAAGCCTTGACCACTTGTGATGACATCTTAATCAAACAGGACCAGACTCTGGCTGAACT
A_32_P32739	0.984527	0.0260386	2.51903	up	777.479	804.205	1022.73	299.789	263.914	522.248	1.81063	1.74886	2.68386	0.642945	0.393642	1.20815	Detected	Detected	Detected	Detected	Detected	Detected	0	A_32_P32739	A_32_P32739	NM_153006	NM_153006	NM_153006	Hs.8876	162417	NAGS	N-acetylglutamate synthase	ENST00000293404	THC2661443	GO:0000050(urea cycle)|GO:0004042(acetyl-CoA:L-glutamate N-acetyltransferase activity)|GO:0005759(mitochondrial matrix)|GO:0006526(arginine biosynthetic process)|GO:0006536(glutamate metabolic process)|GO:0034641(cellular nitrogen compound metabolic process)|GO:0044281(small molecule metabolic process)	Homo sapiens N-acetylglutamate synthase (NAGS), mRNA [NM_153006]	chr17:42086302-42086361	hs|17q21.31	TCTGTGCTATGTTTTGAGGCTCCCTTACCCAAAATAATACCCCTGCCTGCGTGATATTCT
A_23_P45917	0.984527	0.00257496	2.18836	up	1017.87	949.714	707.628	385.206	327.188	534.916	2.1993	1.98879	2.15249	1.00463	0.70369	1.24273	Detected	Detected	Detected	Detected	Detected	Detected	0	A_23_P45917	A_23_P45917	NM_001826	NM_001826	NM_001826	Hs.374378	1163	CKS1B	CDC28 protein kinase regulatory subunit 1B	ENST00000477676	THC2614739	GO:0000079(regulation of cyclin-dependent protein kinase activity)|GO:0000082(G1/S transition of mitotic cell cycle)|GO:0000278(mitotic cell cycle)|GO:0005515(protein binding)|GO:0005654(nucleoplasm)|GO:0008283(cell proliferation)|GO:0016538(cyclin-dependent protein kinase regulator activity)|GO:0051301(cell division)	Homo sapiens CDC28 protein kinase regulatory subunit 1B (CKS1B), transcript variant 1, mRNA [NM_001826]	chr1:154951527-154951586	hs|1q21.3	AGATGGAGGAAGCATCTGAGTTTGAGACCATGGCTGTTACAGGGATCATGTAAACTTGCT
A_23_P23873	0.984527	0.0484713	5.54929	up	53.3318	137.288	11.6902	8.68568	6.00373	9.92068	-2.05511	-0.801495	-3.76713	-4.46622	-5.06442	-4.51	Detected	Detected	Not Detected	Not Detected	Not Detected	Not Detected	0	A_23_P23873	A_23_P23873	NM_020318	NM_020318	NM_020318	Hs.187284	60676	PAPPA2	pappalysin 2	ENST00000367662	THC2463418	GO:0001558(regulation of cell growth)|GO:0005576(extracellular region)|GO:0005622(intracellular)|GO:0006508(proteolysis)|GO:0008237(metallopeptidase activity)|GO:0008270(zinc ion binding)|GO:0016020(membrane)|GO:0030154(cell differentiation)|GO:0044267(cellular protein metabolic process)|GO:0060349(bone morphogenesis)|GO:0070062(extracellular vesicular exosome)	Homo sapiens pappalysin 2 (PAPPA2), transcript variant 1, mRNA [NM_020318]	chr1:176811764-176811823	hs|1q25.2	ATCAAGTAGCCCAAGTAGGAGAGAATCATAGGCAAAAGTTTCTTTAAAGTGGCAGTTGAT
A_33_P3390708	0.984527	0.0218089	2.5257	up	1110.95	1075.31	1442.8	358.691	464.503	663.16	2.32554	2.16799	3.1803	0.901739	1.20926	1.55277	Detected	Detected	Detected	Detected	Detected	Detected	0	A_33_P3390708	A_33_P3390708	NM_013390	NM_013390	NM_013390	Hs.494146	23670	TMEM2	transmembrane protein 2	ENST00000474495	THC2617864	GO:0007275(multicellular organismal development)|GO:0016021(integral to membrane)|GO:0070062(extracellular vesicular exosome)	Homo sapiens transmembrane protein 2 (TMEM2), transcript variant 1, mRNA [NM_013390]	chr9:74315618-74315559	hs|9q21.13	CACTGGAAGAACTGCAAAGAAAGCAATCCGAGAGGAAATTCTATTTTGACTCCAGCACGG
A_33_P3298930	0.984527	0.0465765	3.91295	up	153.067	193.299	207.455	29.5853	28.6129	125.002	-0.534019	-0.307868	0.382297	-2.69805	-2.81169	-0.854625	Detected	Detected	Detected	Not Detected	Not Detected	Detected	0	A_33_P3298930	A_33_P3298930	NR_105007	NR_105007	NR_105007	Hs.741936	102477328	LOC102477328	uncharacterized LOC102477328	ENST00000512573	THC2657914		Homo sapiens uncharacterized LOC102477328 (LOC102477328), long non-coding RNA [NR_105007]	chr5:71870050-71869991	hs|5q13.2	CACCGCTTCTGAAACATGTGAATATTAATATTTGGTGCCTAAAAGGCCATGGCAAATTTT
A_23_P89509	0.984527	0.0353526	3.32391	up	158.88	240.321	150.273	34.562	37.2549	125.328	-0.480243	0.00626141	-0.0829169	-2.47375	-2.43093	-0.850875	Detected	Detected	Detected	Not Detected	Detected	Detected	0	A_23_P89509	A_23_P89509	NM_006461	NM_006461	NM_006461	Hs.514033	10615	SPAG5	sperm associated antigen 5	ENST00000580676	THC2648052	GO:0000070(mitotic sister chromatid segregation)|GO:0000776(kinetochore)|GO:0000777(condensed chromosome kinetochore)|GO:0000922(spindle pole)|GO:0005515(protein binding)|GO:0005634(nucleus)|GO:0005654(nucleoplasm)|GO:0005737(cytoplasm)|GO:0005815(microtubule organizing center)|GO:0007051(spindle organization)|GO:0007059(chromosome segregation)|GO:0030496(midbody)|GO:0035371(microtubule plus end)…	Homo sapiens sperm associated antigen 5 (SPAG5), mRNA [NM_006461]	chr17:26905097-26905038	hs|17q11.2	AGAGGAGAACCTTCGGCGCTCTGACAAGGAGTTAGAAAAACTAGATGACATTGTTCAGCA
A_23_P206059	0.984527	0.0221065	3.47805	up	447.113	844.257	446.423	114.61	111.977	322.342	1.01246	1.81898	1.48791	-0.744271	-0.843227	0.512012	Detected	Detected	Detected	Detected	Detected	Detected	0	A_23_P206059	A_23_P206059	NM_003981	NM_003981	NM_003981	Hs.366401	9055	PRC1	protein regulator of cytokinesis 1	ENST00000361188	NP839505	GO:0000022(mitotic spindle elongation)|GO:0000910(cytokinesis)|GO:0000922(spindle pole)|GO:0005515(protein binding)|GO:0005634(nucleus)|GO:0005654(nucleoplasm)|GO:0005737(cytoplasm)|GO:0005819(spindle)|GO:0005876(spindle microtubule)|GO:0005886(plasma membrane)|GO:0008017(microtubule binding)|GO:0015630(microtubule cytoskeleton)|GO:0019894(kinesin binding)|GO:0019901(protein kinase binding)|GO:00…	Homo sapiens protein regulator of cytokinesis 1 (PRC1), transcript variant 1, mRNA [NM_003981]	chr15:91509485-91509426	hs|15q26.1	TCTCAATCACTACTCTTCTTGAAGCACTATTATTTATTCTTCCGCTGTCTGCCTGCAGCA
A_32_P108655	0.984527	0.0193118	2.07459	up	4437.88	3785.99	4003.44	2373.75	1538.86	2130.1	4.32362	3.9839	4.65267	3.62809	2.93736	3.23627	Detected	Detected	Detected	Detected	Detected	Detected	0	A_32_P108655	A_32_P108655	NM_001005353	NM_001005353	NM_001005353	Hs.10862	205	AK4	adenylate kinase 4	ENST00000327299	THC2461907	GO:0001889(liver development)|GO:0004017(adenylate kinase activity)|GO:0004550(nucleoside diphosphate kinase activity)|GO:0005524(ATP binding)|GO:0005525(GTP binding)|GO:0005739(mitochondrion)|GO:0005759(mitochondrial matrix)|GO:0006165(nucleoside diphosphate phosphorylation)|GO:0006172(ADP biosynthetic process)|GO:0007420(brain development)|GO:0009142(nucleoside triphosphate biosynthetic process…	Homo sapiens adenylate kinase 4 (AK4), transcript variant 1, mRNA [NM_001005353]	chr1:65692632-65692691	hs|1p31.3	TGAAGAGGATCTTATTAAACTGCTGGTCTGACTTTATGGATTGACACTGTTCATTTCTTT
A_23_P212284	0.984527	0.0274835	2.19859	up	75.0482	113.096	82.2769	36.5265	29.1272	63.7914	-1.56229	-1.08115	-0.951939	-2.39399	-2.78599	-1.82515	Detected	Detected	Detected	Not Detected	Not Detected	Not Detected	0	A_23_P212284	A_23_P212284	NM_015426	NM_015426	NM_015426	Hs.476306	25886	POC1A	POC1 centriolar protein A	ENST00000394970	THC2477136	GO:0000922(spindle pole)|GO:0005515(protein binding)|GO:0005813(centrosome)|GO:0005814(centriole)|GO:0030030(cell projection organization)|GO:0036064(cilium basal body)	Homo sapiens POC1 centriolar protein A (POC1A), transcript variant 1, mRNA [NM_015426]	chr3:52109513-52109454	hs|3p21.2	CTCTGCCATGGTGTAGAAATTGATTGCACATTGATTGGATGAGCCGGGGGTTTTCTCTAA
A_24_P237586	0.984527	0.00926867	2.78336	up	311.347	255.31	352.323	104.645	115.268	111.214	0.490344	0.0935528	1.1464	-0.875508	-0.801438	-1.02324	Detected	Detected	Detected	Detected	Detected	Detected	0	A_24_P237586	A_24_P237586	NM_181726	NM_181726	NM_181726	Hs.508154	353322	ANKRD37	ankyrin repeat domain 37	ENST00000335174	THC2471653	GO:0005634(nucleus)|GO:0005737(cytoplasm)	Homo sapiens ankyrin repeat domain 37 (ANKRD37), mRNA [NM_181726]	chr4:186321293-186321352	hs|4q35.1	CTTCCAAGTGAAGATCCATTTAAGAACACATGTATTTACATGCCTATAATATGCTGGTTG
A_32_P186474	0.984527	0.0497839	2.01475	up	117.346	176.148	106.514	52.3304	46.9924	113.069	-0.917412	-0.441915	-0.579462	-1.87528	-2.09593	-0.999377	Detected	Detected	Detected	Detected	Detected	Detected	0	A_32_P186474	A_32_P186474	NM_013277	NM_013277	NM_013277	Hs.505469	29127	RACGAP1	Rac GTPase activating protein 1	ENST00000454520	THC2465862	GO:0000281(cytokinesis after mitosis)|GO:0000915(cytokinesis, actomyosin contractile ring assembly)|GO:0001669(acrosomal vesicle)|GO:0005096(GTPase activator activity)|GO:0005515(protein binding)|GO:0005547(phosphatidylinositol-3,4,5-trisphosphate binding)|GO:0005634(nucleus)|GO:0005654(nucleoplasm)|GO:0005829(cytosol)|GO:0005874(microtubule)|GO:0007018(microtubule-based movement)|GO:0007108(cyto…	Homo sapiens Rac GTPase activating protein 1 (RACGAP1), transcript variant 1, mRNA [NM_013277]	chr12:50383073-50383014	hs|12q13.12	AAATTATTCTTAATGTCTGTAAAAACGATTTTCTTCTGTAGAATGTTTGACTTCATATTG
A_24_P37441	0.984527	0.00403855	3.10792	up	1384.29	995.02	998.057	440.874	306.45	350.083	2.64289	2.05603	2.64862	1.19936	0.609222	0.631114	Detected	Detected	Detected	Detected	Detected	Detected	0	A_24_P37441	A_24_P37441	NM_002610	NM_002610	NM_002610	Hs.470633	5163	PDK1	pyruvate dehydrogenase kinase, isozyme 1	ENST00000410055	THC2470460	GO:0004672(protein kinase activity)|GO:0004740(pyruvate dehydrogenase (acetyl-transferring) kinase activity)|GO:0005515(protein binding)|GO:0005524(ATP binding)|GO:0005739(mitochondrion)|GO:0005759(mitochondrial matrix)|GO:0005967(mitochondrial pyruvate dehydrogenase complex)|GO:0006006(glucose metabolic process)|GO:0006090(pyruvate metabolic process)|GO:0006468(protein phosphorylation)|GO:000828…	Homo sapiens pyruvate dehydrogenase kinase, isozyme 1 (PDK1), transcript variant 2, mRNA [NM_002610]	chr2:173463273-173463332	hs|2q31.1	TGGACACGAAGTGATTTTTGTAACCTGAGCAGTTAATGAATGTGCCAACATTTTCTAGGA
A_23_P70249	0.984527	0.0419366	2.6489	up	42.3463	51.777	73.0073	13.3657	24.8253	26.8087	-2.38787	-2.20832	-1.12439	-3.8444	-3.01654	-3.07581	Detected	Detected	Detected	Not Detected	Not Detected	Not Detected	0	A_23_P70249	A_23_P70249	NM_001790	NM_001790	NM_001790	Hs.656	995	CDC25C	cell division cycle 25C	ENST00000323760	THC2463812	GO:0000079(regulation of cyclin-dependent protein kinase activity)|GO:0000086(G2/M transition of mitotic cell cycle)|GO:0000278(mitotic cell cycle)|GO:0004725(protein tyrosine phosphatase activity)|GO:0005515(protein binding)|GO:0005634(nucleus)|GO:0005654(nucleoplasm)|GO:0005829(cytosol)|GO:0006260(DNA replication)|GO:0007067(mitosis)|GO:0007088(regulation of mitosis)|GO:0007283(spermatogenesis)…	Homo sapiens cell division cycle 25C (CDC25C), transcript variant 1, mRNA [NM_001790]	chr5:137621299-137621240	hs|5q31.2	CAAACCCAAGATTATTAAAAGATGTCTCTGCAAACCAACAGGCTACCAACTTGTATCCAG
A_33_P3411021	0.984527	0.0226583	2.46967	up	77.3331	84.4374	79.477	30.3438	22.0006	53.304	-1.51902	-1.50275	-1.00189	-2.66153	-3.19081	-2.08426	Detected	Detected	Detected	Not Detected	Not Detected	Not Detected	0	A_33_P3411021	A_33_P3411021	BC028105		BC028105	Hs.632082	6585	SLIT1	slit homolog 1 (Drosophila)		THC2602464	GO:0005509(calcium ion binding)|GO:0005615(extracellular space)|GO:0007411(axon guidance)|GO:0008045(motor axon guidance)|GO:0021510(spinal cord development)|GO:0021834(chemorepulsion involved in embryonic olfactory bulb interneuron precursor migration)|GO:0031290(retinal ganglion cell axon guidance)|GO:0033563(dorsal/ventral axon guidance)|GO:0040023(establishment of nucleus localization)|GO:004…	Homo sapiens slit homolog 1 (Drosophila), mRNA (cDNA clone IMAGE:5247200), with apparent retained intron. [BC028105]	chr10:98817777-98817718	hs|10q24.1	AGGAATGACCTTGAAGCCATGTTTGAAGAGGAAGTACCCAGGATTTTTTACTCAGCTTGA
A_23_P30363	0.984527	0.00324421	2.25175	up	5798.82	6143.59	5674.24	2838.49	2431.74	2649.36	4.70951	4.68231	5.15586	3.88605	3.59749	3.55099	Detected	Detected	Detected	Detected	Detected	Detected	0	A_23_P30363	A_23_P30363	NM_004199	NM_004199	NM_004199	Hs.519568	8974	P4HA2	prolyl 4-hydroxylase, alpha polypeptide II	ENST00000379104	THC2483976	GO:0004656(procollagen-proline 4-dioxygenase activity)|GO:0005506(iron ion binding)|GO:0005634(nucleus)|GO:0005737(cytoplasm)|GO:0005783(endoplasmic reticulum)|GO:0005788(endoplasmic reticulum lumen)|GO:0009055(electron carrier activity)|GO:0016222(procollagen-proline 4-dioxygenase complex)|GO:0016702(oxidoreductase activity, acting on single donors with incorporation of molecular oxygen, incorpo…	Homo sapiens prolyl 4-hydroxylase, alpha polypeptide II (P4HA2), transcript variant 1, mRNA [NM_004199]	chr5:131528367-131528308	hs|5q31.1	TTTATGGCATTTCTATCTATTGTGGCTTTACCAAAAAATAAAATGTCCCTACCAGAAGCC
A_23_P383118	0.984527	0.0333283	2.12716	up	115.001	110.675	137.316	67.9714	43.8891	62.8682	-0.946529	-1.11237	-0.212999	-1.498	-2.19449	-1.84618	Detected	Detected	Detected	Detected	Detected	Detected	0	A_23_P383118	A_23_P383118	NM_020883	NM_020883	NM_020883	Hs.656613	57643	ZSWIM5	zinc finger, SWIM-type containing 5	ENST00000359600	THC2601036	GO:0005615(extracellular space)|GO:0008270(zinc ion binding)	Homo sapiens zinc finger, SWIM-type containing 5 (ZSWIM5), mRNA [NM_020883]	chr1:45482333-45482274	hs|1p34.1	GCTTTACTTTTTCTTTCTTCGACAAACTGTCACCTTTTTTACTCCAAACTGACCAAGAAG
A_23_P145694	0.984527	0.041379	2.43465	up	10118.6	8164.03	4400.51	4549.37	2603.01	2196.98	5.51268	5.09251	4.7891	4.56659	3.69568	3.28087	Detected	Detected	Detected	Detected	Detected	Detected	0	A_23_P145694	A_23_P145694	NM_001673	NM_001673	NM_001673	Hs.489207	440	ASNS	asparagine synthetase (glutamine-hydrolyzing)	ENST00000394308	THC2502767	GO:0001889(liver development)|GO:0004066(asparagine synthase (glutamine-hydrolyzing) activity)|GO:0005524(ATP binding)|GO:0005829(cytosol)|GO:0006529(asparagine biosynthetic process)|GO:0006541(glutamine metabolic process)|GO:0006987(activation of signaling protein activity involved in unfolded protein response)|GO:0008652(cellular amino acid biosynthetic process)|GO:0009416(response to light sti…	Homo sapiens asparagine synthetase (glutamine-hydrolyzing) (ASNS), transcript variant 2, mRNA [NM_001673]	chr7:97481520-97481461	hs|7q21.3	GGACTGTGGGTAGATAGGGGAACAATGAGAGTCAACTCAGGCTAACTTGGGTTTGAAAAA
A_33_P3342563	0.984527	0.0208726	2.48304	up	108.468	65.7027	54.8453	38.8739	27.364	24.7899	-1.03091	-1.86467	-1.53706	-2.30413	-2.87608	-3.18876	Detected	Detected	Not Detected	Not Detected	Not Detected	Not Detected	0	A_33_P3342563	A_33_P3342563	NM_031220	NM_031220	NM_031220	Hs.183983	83394	PITPNM3	PITPNM family member 3	ENST00000262483	THC2639271	GO:0005509(calcium ion binding)|GO:0005515(protein binding)|GO:0005622(intracellular)|GO:0008289(lipid binding)|GO:0008526(phosphatidylinositol transporter activity)|GO:0012505(endomembrane system)|GO:0015914(phospholipid transport)|GO:0016021(integral to membrane)|GO:0030971(receptor tyrosine kinase binding)|GO:0046488(phosphatidylinositol metabolic process)	Homo sapiens PITPNM family member 3 (PITPNM3), transcript variant 1, mRNA [NM_031220]	chr17:6354644-6354585	hs|17p13.2	GATGTGAGCTGGTTTTTAGCTCTCAAATGTTGTCACTTAAATAAAAACCTTCTTTGCCTT
A_23_P110791	0.984527	0.0165934	2.10976	up	190.137	142.718	104.885	46.9064	72.6611	91.8466	-0.22114	-0.745531	-0.601687	-2.03315	-1.46717	-1.29928	Detected	Detected	Detected	Detected	Detected	Detected	0	A_23_P110791	A_23_P110791	NM_005211	NM_005211	NM_005211	Hs.586219	1436	CSF1R	colony stimulating factor 1 receptor	ENST00000286301	THC2466971	GO:0001934(positive regulation of protein phosphorylation)|GO:0005011(macrophage colony-stimulating factor receptor activity)|GO:0005524(ATP binding)|GO:0005886(plasma membrane)|GO:0005887(integral to plasma membrane)|GO:0006954(inflammatory response)|GO:0007165(signal transduction)|GO:0007169(transmembrane receptor protein tyrosine kinase signaling pathway)|GO:0007275(multicellular organismal de…	Homo sapiens colony stimulating factor 1 receptor (CSF1R), transcript variant 1, mRNA [NM_005211]	chr5:149432920-149432861	hs|5q32	ATCCTAACTAACAGTCACGCCGTGGGATGTCTCTGTCCACATTAAACTAACAGCATTAAT
A_23_P151150	0.984527	0.0147224	2.18856	up	146.874	296.765	144.858	80.879	91.6085	83.9641	-0.593601	0.310622	-0.135864	-1.24717	-1.13287	-1.42874	Detected	Detected	Detected	Detected	Detected	Detected	0	A_23_P151150	A_23_P151150	NM_202002	NM_202002	NM_202002	Hs.239	2305	FOXM1	forkhead box M1	ENST00000359843	NP708217	GO:0000086(G2/M transition of mitotic cell cycle)|GO:0000122(negative regulation of transcription from RNA polymerase II promoter)|GO:0000278(mitotic cell cycle)|GO:0000981(sequence-specific DNA binding RNA polymerase II transcription factor activity)|GO:0001558(regulation of cell growth)|GO:0001570(vasculogenesis)|GO:0001889(liver development)|GO:0003677(DNA binding)|GO:0003700(sequence-specific…	Homo sapiens forkhead box M1 (FOXM1), transcript variant 1, mRNA [NM_202002]	chr12:2967381-2967322	hs|12p13.33	GGTAGGATGACCTGGGGTTTCAATTGACTTCTGTTCCTTGCTTTTAGTTTTGATAGAAGG
A_23_P340131	0.984527	0.0114108	3.00448	up	1176.1	696.889	588.868	173.917	289.796	364.69	2.40776	1.54223	1.88745	-0.142607	0.52861	0.690088	Detected	Detected	Detected	Detected	Detected	Detected	0	A_23_P340131	A_23_P340131	NM_005865	NM_005865	NM_005865	Hs.274407	10279	PRSS16	protease, serine, 16 (thymus)	ENST00000377456	NP1142813	GO:0005764(lysosome)|GO:0005768(endosome)|GO:0006508(proteolysis)|GO:0008236(serine-type peptidase activity)|GO:0016023(cytoplasmic membrane-bounded vesicle)|GO:0030163(protein catabolic process)	Homo sapiens protease, serine, 16 (thymus) (PRSS16), mRNA [NM_005865]	chr6:27224040-27224099	hs|6p22.1	TGGTACTTCCAGCTTCCAACTCTAGGGATTCATGATTCTGGTGGAGATTCCTTCTTCCAG
A_23_P37892	0.984527	0.00334995	2.01697	up	159.605	140.122	132.002	72.4663	64.0793	80.0237	-0.473675	-0.772016	-0.269937	-1.40562	-1.6485	-1.49808	Detected	Detected	Detected	Detected	Detected	Detected	0	A_23_P37892	A_23_P37892	NM_133443	NM_133443	NM_133443	Hs.460693	84706	GPT2	glutamic pyruvate transaminase (alanine aminotransferase) 2	ENST00000569193	THC2466680	GO:0004021(L-alanine:2-oxoglutarate aminotransferase activity)|GO:0005759(mitochondrial matrix)|GO:0006103(2-oxoglutarate metabolic process)|GO:0008652(cellular amino acid biosynthetic process)|GO:0030170(pyridoxal phosphate binding)|GO:0034641(cellular nitrogen compound metabolic process)|GO:0042851(L-alanine metabolic process)|GO:0042853(L-alanine catabolic process)|GO:0044281(small molecule me…	Homo sapiens glutamic pyruvate transaminase (alanine aminotransferase) 2 (GPT2), transcript variant 1, mRNA [NM_133443]	chr16:46964768-46964827	hs|16q11.2	ATTTGCTTTCAAAATAAATAAGGTCAGCTAGTCTAGGAGGTTAACGTCGGGTAGGAATGC
A_23_P212844	0.984527	0.0379153	2.24242	up	265.866	344.189	287.753	91.8699	112.025	234.357	0.26252	0.524501	0.85433	-1.06334	-0.842609	0.0521279	Detected	Detected	Detected	Detected	Detected	Detected	0	A_23_P212844	A_23_P212844	NM_006342	NM_006342	NM_006342	Hs.104019	10460	TACC3	transforming, acidic coiled-coil containing protein 3	ENST00000470808	THC2679745	GO:0000226(microtubule cytoskeleton organization)|GO:0001666(response to hypoxia)|GO:0005515(protein binding)|GO:0005737(cytoplasm)|GO:0005813(centrosome)|GO:0008283(cell proliferation)|GO:0019904(protein domain specific binding)|GO:0021987(cerebral cortex development)|GO:0022008(neurogenesis)|GO:0022027(interkinetic nuclear migration)|GO:0030097(hemopoiesis)|GO:0030953(astral microtubule organiz…	Homo sapiens transforming, acidic coiled-coil containing protein 3 (TACC3), mRNA [NM_006342]	chr4:1741478-1741717	hs|4p16.3	AGCTCCACGGGAAGAACCTGGAACTGGGGAAGATCATGGACAGGTTCGAAGAGGTTGTGT
A_21_P0006902	0.984527	0.0107932	2.35101	up	78.9015	71.6494	38.4109	32.6413	22.4614	23.5409	-1.49005	-1.73967	-2.05091	-2.55624	-3.16091	-3.26334	Detected	Detected	Not Detected	Not Detected	Not Detected	Not Detected	0	A_21_P0006902	A_21_P0006902	ENST00000454935			Hs.628088				ENST00000454935	THC2498127		long intergenic non-protein coding RNA 263 [Source:HGNC Symbol;Acc:HGNC:28060] [ENST00000454935]	chr10:102142863-102142922	hs|10q24.31	GTCAAACAGAAGGTAAACAGTCTTACGAATGTAATTCCTTAGGAAGACTTGTACAAACTT
A_33_P3350488	0.984527	0.030002	3.86182	up	165.371	282.392	195.929	28.0666	48.4509	120.665	-0.422475	0.238999	0.299829	-2.77408	-2.05183	-0.905578	Detected	Detected	Detected	Not Detected	Detected	Detected	0	A_33_P3350488	A_33_P3350488	NM_016359	NM_016359	NM_016359	Hs.615092	51203	NUSAP1	nucleolar and spindle associated protein 1	ENST00000414849	NP1162408	GO:0000070(mitotic sister chromatid segregation)|GO:0000281(cytokinesis after mitosis)|GO:0003677(DNA binding)|GO:0005634(nucleus)|GO:0005694(chromosome)|GO:0005730(nucleolus)|GO:0005737(cytoplasm)|GO:0005876(spindle microtubule)|GO:0007076(mitotic chromosome condensation)|GO:0008017(microtubule binding)|GO:0040001(establishment of mitotic spindle localization)|GO:0045840(positive regulation of m…	Homo sapiens nucleolar and spindle associated protein 1 (NUSAP1), transcript variant 1, mRNA [NM_016359]	chr15:41673178-41673237	hs|15q15.1	CCTCAGTGGAGCTTCTGAGTTTTATACTGCTCAAGATCGTCATAAATAAAATTTTTTCTC
A_23_P100344	0.984527	0.0467535	2.19003	up	55.4653	63.3097	49.182	16.0436	22.5295	46.9822	-1.99852	-1.9182	-1.6943	-3.58094	-3.15654	-2.26639	Detected	Detected	Detected	Not Detected	Not Detected	Not Detected	0	A_23_P100344	A_23_P100344	NM_014321	NM_014321	NM_014321	Hs.49760	23594	ORC6	origin recognition complex, subunit 6	ENST00000575571	THC2462872	GO:0000082(G1/S transition of mitotic cell cycle)|GO:0000278(mitotic cell cycle)|GO:0000808(origin recognition complex)|GO:0003677(DNA binding)|GO:0005515(protein binding)|GO:0005634(nucleus)|GO:0005654(nucleoplasm)|GO:0005664(nuclear origin of replication recognition complex)|GO:0005886(plasma membrane)|GO:0006260(DNA replication)|GO:0006261(DNA-dependent DNA replication)|GO:0016020(membrane)	Homo sapiens origin recognition complex, subunit 6 (ORC6), transcript variant 1, mRNA [NM_014321]	chr16:46731519-46731578	hs|16q11.2	ACATTCCAAACTGATAGTACATTGCCATCTCCAGGAAGACTTGACGGCTTTGGGATTTTG
A_23_P118815	0.984527	0.0103747	2.67199	up	732.299	1473.9	802.33	354.108	283.339	467.31	1.72425	2.62287	2.3337	0.883185	0.496099	1.0478	Detected	Detected	Detected	Detected	Detected	Detected	0	A_23_P118815	A_23_P118815	NM_001012271	NM_001012271	NM_001012271	Hs.744872	332	BIRC5	baculoviral IAP repeat containing 5	ENST00000301633	THC2464956	GO:0000086(G2/M transition of mitotic cell cycle)|GO:0000228(nuclear chromosome)|GO:0000278(mitotic cell cycle)|GO:0000775(chromosome, centromeric region)|GO:0000777(condensed chromosome kinetochore)|GO:0000910(cytokinesis)|GO:0004842(ubiquitin-protein ligase activity)|GO:0004869(cysteine-type endopeptidase inhibitor activity)|GO:0005515(protein binding)|GO:0005634(nucleus)|GO:0005737(cytoplasm)|…	Homo sapiens baculoviral IAP repeat containing 5 (BIRC5), transcript variant 3, mRNA [NM_001012271]	chr17:76220720-76220779	hs|17q25.3	CTGGAAACCTCTGGAGGTCATCTCGGCTGTTCCTGAGAAATAAAAAGCCTGTCATTTCAA
A_23_P410717	0.984527	0.0473419	2.66978	up	259.676	132.779	265.586	57.8008	87.0786	98.7496	0.228535	-0.849675	0.738679	-1.73184	-1.20604	-1.19474	Detected	Detected	Detected	Detected	Detected	Detected	0	A_23_P410717	A_23_P410717	NM_144697	NM_144697	NM_144697	Hs.54680	148523	CIART	circadian associated repressor of transcription	ENST00000290363	THC2471752	GO:0001046(core promoter sequence-specific DNA binding)|GO:0005515(protein binding)|GO:0005634(nucleus)|GO:0006351(transcription, DNA-dependent)|GO:0016605(PML body)|GO:0032922(circadian regulation of gene expression)|GO:0045475(locomotor rhythm)|GO:0045892(negative regulation of transcription, DNA-dependent)|GO:0070888(E-box binding)	Homo sapiens circadian associated repressor of transcription (CIART), transcript variant 1, mRNA [NM_144697]	chr1:150259057-150259116	hs|1q21.2	TTTAGGCACTGGAACCGGCATTGGCGTCATTCTTTTCCTCCAGCATGGAGTGCAACCCTT
A_23_P168556	0.984527	0.0192636	2.05537	up	615.646	711.045	476.469	272.186	205.315	443.965	1.47392	1.57124	1.58188	0.503588	0.0314092	0.973865	Detected	Detected	Detected	Detected	Detected	Detected	0	A_23_P168556	A_23_P168556	NM_004603	NM_004603	NM_004603	Hs.647024	6804	STX1A	syntaxin 1A (brain)	ENST00000222812	THC2466318	GO:0000149(SNARE binding)|GO:0001948(glycoprotein binding)|GO:0001956(positive regulation of neurotransmitter secretion)|GO:0005484(SNAP receptor activity)|GO:0005515(protein binding)|GO:0005576(extracellular region)|GO:0005829(cytosol)|GO:0005886(plasma membrane)|GO:0006112(energy reserve metabolic process)|GO:0006886(intracellular protein transport)|GO:0007268(synaptic transmission)|GO:0007269(…	Homo sapiens syntaxin 1A (brain) (STX1A), transcript variant 1, mRNA [NM_004603]	chr7:73113602-73113543	hs|7q11.23	TCTTGGTACAACCAGCTGCCCATTTTGTGAAATTTTTATGTAGAATAAACATTTGTATCT
A_23_P70007	0.984527	0.0167959	4.33957	up	166.069	325.597	133.345	26.9648	36.4474	92.7214	-0.416398	0.444386	-0.255334	-2.83185	-2.46254	-1.28561	Detected	Detected	Detected	Not Detected	Detected	Detected	0	A_23_P70007	A_23_P70007	NM_012484	NM_012484	NM_012484	Hs.740467	3161	HMMR	hyaluronan-mediated motility receptor (RHAMM)	ENST00000358715	THC2462062	GO:0005540(hyaluronic acid binding)|GO:0005737(cytoplasm)|GO:0005886(plasma membrane)|GO:0005975(carbohydrate metabolic process)|GO:0009405(pathogenesis)|GO:0009986(cell surface)|GO:0016020(membrane)|GO:0030203(glycosaminoglycan metabolic process)|GO:0030212(hyaluronan metabolic process)|GO:0030214(hyaluronan catabolic process)|GO:0044281(small molecule metabolic process)	Homo sapiens hyaluronan-mediated motility receptor (RHAMM) (HMMR), transcript variant 2, mRNA [NM_012484]	chr5:162918837-162918896	hs|5q34	ACTATTTCTTCAGAGTTTGTCATATACTGCTTGTCATCTGCATGTCTACTCAGCATTTGA
A_24_P318656	0.984527	0.0178141	2.78915	up	759.113	894.402	685.055	184.459	236.595	507.322	1.77614	1.90222	2.10572	-0.0577024	0.235992	1.16632	Detected	Detected	Detected	Detected	Detected	Detected	0	A_24_P318656	A_24_P318656	NM_000212	NM_000212	NM_000212	Hs.218040	3690	ITGB3	integrin, beta 3 (platelet glycoprotein IIIa, antigen CD61)	ENST00000559488	THC2464287	GO:0001934(positive regulation of protein phosphorylation)|GO:0001938(positive regulation of endothelial cell proliferation)|GO:0001968(fibronectin binding)|GO:0002020(protease binding)|GO:0002576(platelet degranulation)|GO:0003756(protein disulfide isomerase activity)|GO:0004872(receptor activity)|GO:0005161(platelet-derived growth factor receptor binding)|GO:0005515(protein binding)|GO:0005634(…	Homo sapiens integrin, beta 3 (platelet glycoprotein IIIa, antigen CD61) (ITGB3), mRNA [NM_000212]	chr17:45389027-45389086	hs|17q21.32	ATGTGTGGACACATTGGACCTTTCCTGAGGAAGAGGGACTGTTCTTTTGTCCCAGAAAAG
A_19_P00321617	0.984527	0.0241183	2.00624	up	244.691	239.583	169.082	92.5439	79.4048	172.531	0.142782	0.00182252	0.0872233	-1.05279	-1.33913	-0.389723	Detected	Detected	Detected	Detected	Detected	Detected	0	A_19_P00321617	A_19_P00321617	ENST00000450890	XR_242755	XR_242755		101929475	LOC101929475	uncharacterized LOC101929475	ENST00000450890	THC2667891		PREDICTED: Homo sapiens uncharacterized LOC101929475 (LOC101929475), transcript variant X1, ncRNA [XR_242755]	chr10:33370678-33370737	hs|10p11.22	CTCAGTGAGCCCCGTGCTGTGTTCAAATTTTCCTCTTAACAGATGTGGATGGATTTCGGA
A_24_P335620	0.984527	0.0461434	2.48529	up	1153.25	951.696	569.23	403.154	188.027	554.529	2.37945	1.9918	1.83851	1.07033	-0.0954881	1.29468	Detected	Detected	Detected	Detected	Detected	Detected	0	A_24_P335620	A_24_P335620	NM_003486	NM_003486	NM_003486	Hs.513797	8140	SLC7A5	solute carrier family 7 (amino acid transporter light chain, L system), member 5	ENST00000261622	THC2545199	GO:0005634(nucleus)|GO:0005730(nucleolus)|GO:0005737(cytoplasm)|GO:0005829(cytosol)|GO:0005886(plasma membrane)|GO:0006520(cellular amino acid metabolic process)|GO:0006810(transport)|GO:0006811(ion transport)|GO:0006865(amino acid transport)|GO:0007399(nervous system development)|GO:0007596(blood coagulation)|GO:0015171(amino acid transmembrane transporter activity)|GO:0015175(neutral amino acid…	Homo sapiens solute carrier family 7 (amino acid transporter light chain, L system), member 5 (SLC7A5), mRNA [NM_003486]	chr16:87863966-87863907	hs|16q24.2	TTTCAGTCGTTGTGCTTTTTTGTTTTGTGCTAACGTCTTACTAATTTAAAGATGCTGTCG
A_23_P88331	0.984527	0.0153691	3.2281	up	263.142	400.024	242.459	62.3173	72.6202	173.16	0.247663	0.741385	0.607239	-1.6233	-1.46799	-0.384477	Detected	Detected	Detected	Detected	Detected	Detected	0	A_23_P88331	A_23_P88331	NM_014750	NM_014750	NM_014750	Hs.77695	9787	DLGAP5	discs, large (Drosophila) homolog-associated protein 5	ENST00000247191	THC2759529	GO:0004721(phosphoprotein phosphatase activity)|GO:0005515(protein binding)|GO:0005634(nucleus)|GO:0005737(cytoplasm)|GO:0005815(microtubule organizing center)|GO:0007079(mitotic chromosome movement towards spindle pole)|GO:0007267(cell-cell signaling)|GO:0008283(cell proliferation)|GO:0016311(dephosphorylation)|GO:0031616(spindle pole centrosome)|GO:0045842(positive regulation of mitotic metapha…	Homo sapiens discs, large (Drosophila) homolog-associated protein 5 (DLGAP5), transcript variant 1, mRNA [NM_014750]	chr14:55615172-55615113	hs|14q22.3	ATCCATTTACTCAGCTGGAGAGGAGACATCAAGAACATGCCAGACACATTTCTTTTGGTG
A_21_P0012376	0.984527	0.0284606	2.64912	up	752.965	490.833	815.956	234.516	205.085	348.339	1.7644	1.03653	2.35799	0.288684	0.0297967	0.623911	Compromised	Detected	Detected	Detected	Detected	Detected	0	A_21_P0012376	A_21_P0012376	NM_001009183	NM_001009183	NM_001009183	Hs.652307	8487	GEMIN2	gem (nuclear organelle) associated protein 2	ENST00000418195	NP228798	GO:0000245(spliceosomal complex assembly)|GO:0000375(RNA splicing, via transesterification reactions)|GO:0000387(spliceosomal snRNP assembly)|GO:0005515(protein binding)|GO:0005634(nucleus)|GO:0005654(nucleoplasm)|GO:0005681(spliceosomal complex)|GO:0005730(nucleolus)|GO:0005737(cytoplasm)|GO:0005829(cytosol)|GO:0006397(mRNA processing)|GO:0008380(RNA splicing)|GO:0010467(gene expression)|GO:0032…	Homo sapiens gem (nuclear organelle) associated protein 2 (GEMIN2), transcript variant gamma, mRNA [NM_001009183]	chr14:39591650-39591708	hs|14q21.1	AAGAAGGCTGGAAGAAATTTTCTCTGGGTGAAAAGTTATGTGCTGACGGGGCTGTTGGAT
A_23_P254863	0.984527	0.0307749	4.35196	up	47.2157	50.0374	99.1784	12.9243	22.5927	10.0556	-2.23084	-2.25762	-0.682401	-3.89284	-3.1525	-4.49052	Detected	Detected	Detected	Not Detected	Not Detected	Not Detected	0	A_23_P254863	A_23_P254863	NM_153361	NM_153361	NM_153361	Hs.25845	167359	NIM1K	NIM1 serine/threonine protein kinase	ENST00000512796	THC2624795	GO:0000287(magnesium ion binding)|GO:0004674(protein serine/threonine kinase activity)|GO:0005524(ATP binding)|GO:0006468(protein phosphorylation)	Homo sapiens NIM1 serine/threonine protein kinase (NIM1K), transcript variant 1, mRNA [NM_153361]	chr5:43280703-43280762	hs|5p12	CAAAGGAAGAAGGCTTTGGAAAGTGTCCCAGTCATGATGCTACCAGACCCTAAAGAAAGA
A_23_P139500	0.984527	0.0408967	2.04961	up	138.724	158.919	201.186	67.7732	93.8491	83.6494	-0.675958	-0.590406	0.338028	-1.50222	-1.09801	-1.43415	Detected	Detected	Detected	Detected	Detected	Detected	0	A_23_P139500	A_23_P139500	NM_030762	NM_030762	NM_030762	Hs.177841	79365	BHLHE41	basic helix-loop-helix family, member e41	ENST00000242728	THC2461728	GO:0000122(negative regulation of transcription from RNA polymerase II promoter)|GO:0000978(RNA polymerase II core promoter proximal region sequence-specific DNA binding)|GO:0001078(RNA polymerase II core promoter proximal region sequence-specific DNA binding transcription factor activity involved in negative regulation of transcription)|GO:0001102(RNA polymerase II activating transcription facto…	Homo sapiens basic helix-loop-helix family, member e41 (BHLHE41), mRNA [NM_030762]	chr12:26273691-26273632	hs|12p12.1	ACAACAGTCTGACTATGAGTGAGGAAAATATCTGGGTCTTTTCGTCAGTTTGGTGCATTT
A_23_P48669	0.984527	0.00931539	2.8115	up	547.587	657.801	616.354	156.301	198.991	331.749	1.30491	1.45895	1.95326	-0.296681	-0.0137224	0.553512	Detected	Detected	Detected	Detected	Detected	Detected	0	A_23_P48669	A_23_P48669	NM_005192	NM_005192	NM_005192	Hs.84113	1033	CDKN3	cyclin-dependent kinase inhibitor 3	ENST00000555837	NP373462	GO:0000079(regulation of cyclin-dependent protein kinase activity)|GO:0000082(G1/S transition of mitotic cell cycle)|GO:0004722(protein serine/threonine phosphatase activity)|GO:0004725(protein tyrosine phosphatase activity)|GO:0005515(protein binding)|GO:0005737(cytoplasm)|GO:0007050(cell cycle arrest)|GO:0008138(protein tyrosine/serine/threonine phosphatase activity)|GO:0008285(negative regulat…	Homo sapiens cyclin-dependent kinase inhibitor 3 (CDKN3), transcript variant 1, mRNA [NM_005192]	chr14:54878384-54882635	hs|14q22.2	CTTACAACCTGCCTTAAAAATTACCGAAAAACCTTAATACACTGCTATGGAGGACTTGGG
A_33_P3305058	0.984527	0.0392751	2.1709	up	44.805	52.7378	23.6236	13.6306	27.3246	15.1303	-2.30645	-2.18179	-2.7522	-3.81609	-2.87816	-3.90107	Detected	Detected	Not Detected	Not Detected	Not Detected	Not Detected	0	A_33_P3305058	A_33_P3305058	ENST00000451399		AK125228	Hs.485434	23113	CUL9	cullin 9	ENST00000451399	NP851902	GO:0000226(microtubule cytoskeleton organization)|GO:0005515(protein binding)|GO:0005524(ATP binding)|GO:0005737(cytoplasm)|GO:0006511(ubiquitin-dependent protein catabolic process)|GO:0007088(regulation of mitosis)|GO:0008270(zinc ion binding)|GO:0016567(protein ubiquitination)|GO:0031461(cullin-RING ubiquitin ligase complex)|GO:0031625(ubiquitin protein ligase binding)	cullin 9 [Source:HGNC Symbol;Acc:HGNC:15982] [ENST00000451399]	chr6:43155864-43155923	hs|6p21.1	AGGTTCTGGGAGGAAGCAATTGGAACAAGTCCTGGGTAGTCTCAGTAGAAGAAATGGATA
A_23_P65757	0.984527	0.0120961	2.60106	up	210.82	433.065	215.058	84.0519	94.6993	144.782	-0.0721679	0.855884	0.434229	-1.19165	-1.085	-0.642698	Detected	Detected	Detected	Detected	Detected	Detected	0	A_23_P65757	A_23_P65757	NM_004701	NM_004701	NM_004701	Hs.194698	9133	CCNB2	cyclin B2	ENST00000621385	NP1186699	GO:0000079(regulation of cyclin-dependent protein kinase activity)|GO:0000086(G2/M transition of mitotic cell cycle)|GO:0000278(mitotic cell cycle)|GO:0001701(in utero embryonic development)|GO:0005515(protein binding)|GO:0005654(nucleoplasm)|GO:0005813(centrosome)|GO:0005829(cytosol)|GO:0007067(mitosis)|GO:0007077(mitotic nuclear envelope disassembly)|GO:0015630(microtubule cytoskeleton)|GO:0016…	Homo sapiens cyclin B2 (CCNB2), mRNA [NM_004701]	chr15:59417139-59417198	hs|15q22.2	TTGATTTTGTACATAGTCCTCTGGTCTATCTCATGAAACCTCTTCTCAGACCAGTTTTCT
A_19_P00317318	0.984527	0.0120355	2.01984	up	84.2362	67.0475	76.2343	34.8947	39.9314	38.7299	-1.39567	-1.83545	-1.06199	-2.45993	-2.33083	-2.54506	Detected	Detected	Detected	Not Detected	Detected	Not Detected	0	A_19_P00317318	A_19_P00317318	NM_001145664	NM_001145664	NM_001145664	Hs.662488	731220	RFX8	RFX family member 8, lacking RFX DNA binding domain	ENST00000484091	THC2486791	GO:0000978(RNA polymerase II core promoter proximal region sequence-specific DNA binding)|GO:0003700(sequence-specific DNA binding transcription factor activity)|GO:0005634(nucleus)|GO:0006351(transcription, DNA-dependent)|GO:0006357(regulation of transcription from RNA polymerase II promoter)|GO:0031018(endocrine pancreas development)	Homo sapiens RFX family member 8, lacking RFX DNA binding domain (RFX8), mRNA [NM_001145664]	chr2:102083332-102083273	hs|2q11.2	GTGCAGCGTCCCTCGCTGTCTCATGTATGAGATTTACGTGGAGACCTGTGGGCAAAACAC
A_23_P157793	0.984527	0.0301709	6.02209	up	131.991	41.0835	134.6	17.7848	19.3488	10.0312	-0.747736	-2.54207	-0.241821	-3.43228	-3.37611	-4.49402	Detected	Not Detected	Detected	Not Detected	Not Detected	Not Detected	0	A_23_P157793	A_23_P157793	NM_001216	NM_001216	NM_001216	Hs.63287	768	CA9	carbonic anhydrase IX	ENST00000617161	NP1176578	GO:0002009(morphogenesis of an epithelium)|GO:0004089(carbonate dehydratase activity)|GO:0005730(nucleolus)|GO:0005886(plasma membrane)|GO:0006730(one-carbon metabolic process)|GO:0008270(zinc ion binding)|GO:0015701(bicarbonate transport)|GO:0016021(integral to membrane)|GO:0016323(basolateral plasma membrane)|GO:0031528(microvillus membrane)|GO:0033574(response to testosterone stimulus)|GO:0042…	Homo sapiens carbonic anhydrase IX (CA9), mRNA [NM_001216]	chr9:35677817-35679204	hs|9p13.3	CAGTTGCTGTCTCGCTTGGAAGAAATCGCTGAGGAAGGCTCAGAGACTCAGGTCCCAGGA
A_23_P91850	0.984527	0.0405674	2.65971	up	203.602	340.463	81.9174	75.017	49.7157	83.582	-0.122426	0.508797	-0.958257	-1.35571	-2.01465	-1.43532	Detected	Detected	Detected	Detected	Detected	Detected	0	A_23_P91850	A_23_P91850	NM_144717	NM_144717	NM_144717	Hs.61232	53833	IL20RB	interleukin 20 receptor beta	ENST00000475972	THC2473132	GO:0001808(negative regulation of type IV hypersensitivity)|GO:0002437(inflammatory response to antigenic stimulus)|GO:0002765(immune response-inhibiting signal transduction)|GO:0004896(cytokine receptor activity)|GO:0005886(plasma membrane)|GO:0016021(integral to membrane)|GO:0019221(cytokine-mediated signaling pathway)|GO:0032689(negative regulation of interferon-gamma production)|GO:0032703(ne…	Homo sapiens interleukin 20 receptor beta (IL20RB), mRNA [NM_144717]	chr3:136729798-136729857	hs|3q22.3	TATGTGTGCAATGCGACGAGAATGCAGAAGTCAGTAACATGTGCATGTTTGTTGTGCTCC
A_23_P87982	0.984527	0.00942645	2.08391	up	45.9381	50.7093	42.3834	20.2191	28.0568	19.8637	-2.27042	-2.23838	-1.90893	-3.24721	-2.84001	-3.50838	Detected	Detected	Not Detected	Not Detected	Not Detected	Not Detected	0	A_23_P87982	A_23_P87982	NM_001676	NM_001676	NM_001676	Hs.147111	479	ATP12A	ATPase, H+/K+ transporting, nongastric, alpha polypeptide	ENST00000218548	NP488668	GO:0005391(sodium:potassium-exchanging ATPase activity)|GO:0005524(ATP binding)|GO:0005886(plasma membrane)|GO:0005889(hydrogen:potassium-exchanging ATPase complex)|GO:0006813(potassium ion transport)|GO:0006885(regulation of pH)|GO:0008152(metabolic process)|GO:0008900(hydrogen:potassium-exchanging ATPase activity)|GO:0016323(basolateral plasma membrane)|GO:0034220(ion transmembrane transport)|G…	Homo sapiens ATPase, H+/K+ transporting, nongastric, alpha polypeptide (ATP12A), transcript variant 2, mRNA [NM_001676]	chr13:25285517-25285660	hs|13q12.12	CGGAAGCTCTTCATCAGGCTCTACCCTGGAAGCTGGTGGGATAAGAACATGTATTATTAA
A_33_P3351851	0.984527	0.021982	2.01165	up	961.755	921.619	1096.56	407.107	549.833	550.92	2.11749	1.94547	2.78441	1.0844	1.45256	1.28526	Detected	Detected	Detected	Detected	Detected	Detected	0	A_33_P3351851	A_33_P3351851	NM_003546	NM_003546	NM_003546	Hs.533295	8368	HIST1H4L	histone cluster 1, H4l	ENST00000618305	THC2486688	GO:0000183(chromatin silencing at rDNA)|GO:0000228(nuclear chromosome)|GO:0000278(mitotic cell cycle)|GO:0000723(telomere maintenance)|GO:0000786(nucleosome)|GO:0003677(DNA binding)|GO:0005515(protein binding)|GO:0005576(extracellular region)|GO:0005634(nucleus)|GO:0005654(nucleoplasm)|GO:0006325(chromatin organization)|GO:0006334(nucleosome assembly)|GO:0006335(DNA replication-dependent nucleoso…	Homo sapiens histone cluster 1, H4l (HIST1H4L), mRNA [NM_003546]	chr6:27841113-27841054	hs|6p22.1	TTAAAGTGTTTTTGGAGAATGTAATCCGCGATGCAGTTACCTACACGGAGCACGCCAAAC
A_23_P18579	0.984527	0.0497256	2.00826	up	597.941	485.445	653.957	241.194	237.239	423.033	1.43182	1.02061	2.0387	0.329189	0.239912	0.904189	Detected	Detected	Detected	Detected	Detected	Detected	0	A_23_P18579	A_23_P18579	NM_006607	NM_006607	NM_006607	Hs.668806	10744	PTTG2	pituitary tumor-transforming 2	ENST00000504686	THC2606614	GO:0003674(molecular_function)|GO:0005634(nucleus)|GO:0005737(cytoplasm)|GO:0017124(SH3 domain binding)|GO:0051276(chromosome organization)	Homo sapiens pituitary tumor-transforming 2 (PTTG2), mRNA [NM_006607]	chr4:37962342-37962401	hs|4p14	AGACTGTTAAAACAAAAAGTTCTGTTCCTGCCTCAGATGACGCCTATCCAGAAATAGAAA
A_33_P3213645	0.984527	0.0173547	5.597	up	63.7091	125.589	55.8906	8.08979	9.62114	33.8455	-1.79861	-0.929994	-1.50982	-4.56876	-4.38408	-2.73955	Detected	Detected	Detected	Not Detected	Not Detected	Not Detected	0	A_33_P3213645	A_33_P3213645	NM_033266	NM_033266	NM_033266	Hs.592041	10595	ERN2	endoplasmic reticulum to nucleus signaling 2		THC2575797	GO:0000287(magnesium ion binding)|GO:0004519(endonuclease activity)|GO:0004540(ribonuclease activity)|GO:0004674(protein serine/threonine kinase activity)|GO:0005524(ATP binding)|GO:0005789(endoplasmic reticulum membrane)|GO:0006351(transcription, DNA-dependent)|GO:0006397(mRNA processing)|GO:0006468(protein phosphorylation)|GO:0007050(cell cycle arrest)|GO:0016021(integral to membrane)|GO:001607…	Homo sapiens endoplasmic reticulum to nucleus signaling 2 (ERN2), mRNA [NM_033266]	chr16:23701689-23701630	hs|16p12.2	AGAATATTCACATCTGTTTAATGTGCATAAAGCCAAGGAAAGGACAGTTCCGAATTCAAT
A_23_P143994	0.984527	0.0328709	2.93251	up	62.1943	127.031	90.5062	19.0105	29.0319	53.0629	-1.83333	-0.913516	-0.814411	-3.33614	-2.79072	-2.09081	Detected	Detected	Detected	Not Detected	Not Detected	Not Detected	0	A_23_P143994	A_23_P143994	NM_001018115	NM_001018115	NM_001018115	Hs.208388	2177	FANCD2	Fanconi anemia, complementation group D2	ENST00000421731	THC2521905	GO:0000793(condensed chromosome)|GO:0005515(protein binding)|GO:0005654(nucleoplasm)|GO:0005794(Golgi apparatus)|GO:0006281(DNA repair)|GO:0007129(synapsis)|GO:0007276(gamete generation)|GO:0010332(response to gamma radiation)|GO:0043231(intracellular membrane-bounded organelle)|GO:0070182(DNA polymerase binding)	Homo sapiens Fanconi anemia, complementation group D2 (FANCD2), transcript variant 2, mRNA [NM_001018115]	chr3:10143006-10143065	hs|3p25.3	AGAGTTTGAAATCCGCTGTTTGCCTTTCTTACTGGTAGGATCCTTTTTTGTTCCTCTTTT
A_23_P389919	0.984527	0.0267422	2.48296	up	44.3931	50.608	53.3525	12.6497	20.9589	30.5049	-2.31977	-2.24126	-1.57687	-3.92383	-3.2608	-2.88947	Detected	Detected	Detected	Not Detected	Not Detected	Not Detected	0	A_23_P389919	A_23_P389919	NM_133330	NM_133330	NM_133330	Hs.113876	7468	WHSC1	Wolf-Hirschhorn syndrome candidate 1	ENST00000312087	THC2665202	GO:0000122(negative regulation of transcription from RNA polymerase II promoter)|GO:0003149(membranous septum morphogenesis)|GO:0003289(atrial septum primum morphogenesis)|GO:0003290(atrial septum secundum morphogenesis)|GO:0003682(chromatin binding)|GO:0005515(protein binding)|GO:0005634(nucleus)|GO:0005654(nucleoplasm)|GO:0005694(chromosome)|GO:0005737(cytoplasm)|GO:0006325(chromatin organizati…	Homo sapiens Wolf-Hirschhorn syndrome candidate 1 (WHSC1), transcript variant 1, mRNA [NM_133330]	chr4:1983546-1983605	hs|4p16.3	TCTTGATCCTGTGAGTGTAGTTGATGACTGTTTGTTAGTCAGTAGAGTAAAATGCTGTGT
A_33_P3376116	0.984527	0.0299437	3.20989	up	150.967	305.868	271.595	55.6514	55.6896	126.373	-0.553946	0.354207	0.770956	-1.78651	-1.85095	-0.838891	Detected	Detected	Detected	Detected	Detected	Detected	0	A_33_P3376116	A_33_P3376116	NM_182513	NM_182513	NM_182513	Hs.381225	147841	SPC24	SPC24, NDC80 kinetochore complex component	ENST00000423327	THC2473723	GO:0000278(mitotic cell cycle)|GO:0000777(condensed chromosome kinetochore)|GO:0005515(protein binding)|GO:0005634(nucleus)|GO:0005730(nucleolus)|GO:0005829(cytosol)|GO:0007067(mitosis)|GO:0031262(Ndc80 complex)|GO:0051301(cell division)	Homo sapiens SPC24, NDC80 kinetochore complex component (SPC24), mRNA [NM_182513]	chr19:11257912-11257853	hs|19p13.2	TCCAGGAAATTCATCAGCGACTACCTCTGGAGTCTGGTGGACACCGAGTGGTAGCCAGGA
A_33_P3287879	0.984527	0.0488471	2.07176	up	2372.17	2931.32	3119.62	954.886	1249.14	2112.38	3.41996	3.61478	4.2928	2.31432	2.63643	3.22421	Detected	Detected	Detected	Detected	Detected	Detected	0	A_33_P3287879	A_33_P3287879	NM_003536	NM_003536	NM_003536	Hs.591778	8357	HIST1H3H	histone cluster 1, H3h	ENST00000369163	THC2513394	GO:0000183(chromatin silencing at rDNA)|GO:0000228(nuclear chromosome)|GO:0000786(nucleosome)|GO:0003677(DNA binding)|GO:0005515(protein binding)|GO:0005576(extracellular region)|GO:0005634(nucleus)|GO:0005654(nucleoplasm)|GO:0006325(chromatin organization)|GO:0006335(DNA replication-dependent nucleosome assembly)|GO:0007596(blood coagulation)|GO:0010467(gene expression)|GO:0016020(membrane)|GO:0…	Homo sapiens histone cluster 1, H3h (HIST1H3H), mRNA [NM_003536]	chr6:27778041-27778100	hs|6p22.1	AGAAAGCTGCCTTTTCAGCGTCTGGTGCGTGAGATCGCGCAGGACTTCAAGACCGACTTG
A_33_P3237729	0.984527	0.0183341	2.43508	up	180.301	219.099	173.639	63.6736	58.2749	132.235	-0.297768	-0.127115	0.125595	-1.59224	-1.78548	-0.773478	Detected	Detected	Detected	Detected	Detected	Detected	0	A_33_P3237729	A_33_P3237729	NM_003687	NM_003687	NM_003687	Hs.424312	8572	PDLIM4	PDZ and LIM domain 4	ENST00000253754	THC2467268	GO:0005515(protein binding)|GO:0008270(zinc ion binding)	Homo sapiens PDZ and LIM domain 4 (PDLIM4), transcript variant 1, mRNA [NM_003687]	chr5:131609069-131609128	hs|5q31.1	CCTGCCAGCTCAGGATATTATGTTTCTTTTTTCATTTTTGCCAGTCTGTTAAGTAAAATG
A_24_P227927	0.984527	0.026599	2.54682	up	296.206	566.892	505.954	156.552	146.946	230.904	0.418421	1.24437	1.66851	-0.29436	-0.451145	0.0307095	Detected	Detected	Detected	Detected	Detected	Detected	0	A_24_P227927	A_24_P227927	NM_181078	NM_181078	NM_181078	Hs.210546	50615	IL21R	interleukin 21 receptor	ENST00000564089	THC2473732	GO:0001532(interleukin-21 receptor activity)|GO:0016021(integral to membrane)|GO:0030101(natural killer cell activation)|GO:0038114(interleukin-21-mediated signaling pathway)	Homo sapiens interleukin 21 receptor (IL21R), transcript variant 2, mRNA [NM_181078]	chr16:27461324-27461383	hs|16p12.1	GGAAATTGGCGATGTCACCCGTGTACGGTACGCAGCCCAGAGCAGACCCTCAATAAACGT
A_33_P3332337	0.984527	0.0359328	2.76943	up	1762.5	1018.89	478.253	438.443	263.371	361.659	2.99137	2.09022	1.58727	1.19138	0.39067	0.678048	Detected	Compromised	Detected	Detected	Detected	Detected	0	A_33_P3332337	A_33_P3332337	NM_001193472	NM_001193472	NM_001193472	Hs.654487	2346	FOLH1	folate hydrolase (prostate-specific membrane antigen) 1	ENST00000534129	NP1459758	GO:0004180(carboxypeptidase activity)|GO:0005737(cytoplasm)|GO:0005887(integral to plasma membrane)|GO:0006508(proteolysis)|GO:0006760(folic acid-containing compound metabolic process)|GO:0008233(peptidase activity)|GO:0008237(metallopeptidase activity)|GO:0016020(membrane)|GO:0016805(dipeptidase activity)|GO:0046872(metal ion binding)|GO:0070062(extracellular vesicular exosome)	Homo sapiens folate hydrolase (prostate-specific membrane antigen) 1 (FOLH1), transcript variant 4, mRNA [NM_001193472]	chr11:49204761-49204702	hs|11p11.12	TTGGTCTTCCAAGTATTCCTGTTCATCCAATTGGATACTATGATGCAGAGAAGCTCCTAG
A_32_P44568	0.984527	0.0472394	2.38407	up	5612.08	4173.77	4863.87	1783.07	1334.9	3648.37	4.66229	4.12458	4.93353	3.21529	2.73223	4.0126	Detected	Detected	Detected	Detected	Detected	Detected	0	A_32_P44568	A_32_P44568	NM_005566	NM_005566	NM_005566	Hs.2795	3939	LDHA	lactate dehydrogenase A	ENST00000397561	THC2518496	GO:0004459(L-lactate dehydrogenase activity)|GO:0005515(protein binding)|GO:0005634(nucleus)|GO:0005739(mitochondrion)|GO:0005829(cytosol)|GO:0006090(pyruvate metabolic process)|GO:0006096(glycolysis)|GO:0016020(membrane)|GO:0021762(substantia nigra development)|GO:0031668(cellular response to extracellular stimulus)|GO:0035686(flagellar fibrous sheath)|GO:0044237(cellular metabolic process)|GO:0…	Homo sapiens lactate dehydrogenase A (LDHA), transcript variant 1, mRNA [NM_005566]	chr9:014921876-014921817	hs|9p22.3	TTTCCCAAAAACCATGTTATTGGAAGTGGTTGCAATCTGGATTCAGCCCAATTCCGTTAC
A_23_P1962	0.984527	0.0228379	2.54287	down	911.401	1689.04	904.937	3491.97	3228.45	2098.52	2.03991	2.81943	2.50732	4.18496	4.00634	3.21472	Detected	Detected	Detected	Detected	Detected	Detected	0	A_23_P1962	A_23_P1962	NM_004585	NM_004585	NM_004585	Hs.17466	5920	RARRES3	retinoic acid receptor responder (tazarotene induced) 3	ENST00000354445	THC2574924	GO:0004623(phospholipase A2 activity)|GO:0005515(protein binding)|GO:0006644(phospholipid metabolic process)|GO:0008285(negative regulation of cell proliferation)|GO:0016021(integral to membrane)|GO:0016042(lipid catabolic process)	Homo sapiens retinoic acid receptor responder (tazarotene induced) 3 (RARRES3), mRNA [NM_004585]	chr11:63313827-63313886	hs|11q12.3	AGGCGTTCTCTAGATCCTTTCCTCTGTTTCCCTCTCTCGCTGGCAAAAGTATGATCTAAT
A_23_P155052	0.984527	0.0337916	2.06507	down	496.649	666.188	210.143	743.72	935.879	908.607	1.16405	1.47723	0.400876	1.95376	2.21989	2.00707	Detected	Detected	Detected	Detected	Detected	Detected	0	A_23_P155052	A_23_P155052	NM_030641	NM_030641	NM_030641	Hs.257352	80830	APOL6	apolipoprotein L, 6	ENST00000409652	THC2475727	GO:0005576(extracellular region)|GO:0005737(cytoplasm)|GO:0006869(lipid transport)|GO:0008289(lipid binding)|GO:0042157(lipoprotein metabolic process)	Homo sapiens apolipoprotein L, 6 (APOL6), mRNA [NM_030641]	chr22:36055129-36055188	hs|22q12.3	ATCTTAGAAACACCTTGAAGTATGCCAAGAAAAACGTCCGTGCATTTTGGAAACTCAGAG
A_23_P170213	0.984527	0.0449099	2.65529	down	52.7591	75.4175	56.4135	81.0238	203.772	262.889	-2.07069	-1.66573	-1.49639	-1.24459	0.0205269	0.217873	Detected	Detected	Detected	Detected	Detected	Detected	0	A_23_P170213	A_23_P170213	NM_001040214	NM_001040214	NM_001040214	Hs.656604	154215	NKAIN2	Na+/K+ transporting ATPase interacting 2	ENST00000368416	THC2650869	GO:0005886(plasma membrane)|GO:0016021(integral to membrane)	Homo sapiens Na+/K+ transporting ATPase interacting 2 (NKAIN2), transcript variant 1, mRNA [NM_001040214]	chr6:124676477-124979374	hs|6q22.31	CTGGGGACCTCTCAAAGGAAACAGACCTTATCCTGACTTTTAATATATCAATGCACCGAT
A_33_P3347928	0.984527	0.00152813	2.06773	down	692.295	799.01	654.729	1518.15	1371.89	1587.8	1.64321	1.73951	2.0404	2.98324	2.77166	2.81238	Detected	Detected	Detected	Detected	Detected	Detected	0	A_33_P3347928	A_33_P3347928	NM_020307	NM_020307	NM_020307	Hs.4859	57018	CCNL1	cyclin L1	ENST00000295925	NP460463	GO:0000079(regulation of cyclin-dependent protein kinase activity)|GO:0005634(nucleus)|GO:0006351(transcription, DNA-dependent)|GO:0006355(regulation of transcription, DNA-dependent)|GO:0006396(RNA processing)|GO:0016607(nuclear speck)|GO:0019901(protein kinase binding)	Homo sapiens cyclin L1 (CCNL1), mRNA [NM_020307]	chr3:156876715-156876656	hs|3q25.31	CTAGAAGAATAAGAGATGTGATTAATGTATTCCACCACCTCCGCCAGTTAAGAGGAAAAA
A_33_P3306146	0.984527	0.0492586	2.81942	down	81.9747	296.813	123.134	303.775	466.879	488.995	-1.43493	0.310856	-0.370269	0.661997	1.21662	1.11324	Detected	Detected	Detected	Detected	Detected	Detected	0	A_33_P3306146	A_33_P3306146	NM_001145031	NM_001145031	NM_001145031	Hs.77274	5328	PLAU	plasminogen activator, urokinase	ENST00000446342	THC2781113	GO:0001666(response to hypoxia)|GO:0004252(serine-type endopeptidase activity)|GO:0005515(protein binding)|GO:0005576(extracellular region)|GO:0005615(extracellular space)|GO:0005886(plasma membrane)|GO:0005925(focal adhesion)|GO:0006508(proteolysis)|GO:0006935(chemotaxis)|GO:0007165(signal transduction)|GO:0007596(blood coagulation)|GO:0009986(cell surface)|GO:0010469(regulation of receptor acti…	Homo sapiens plasminogen activator, urokinase (PLAU), transcript variant 2, mRNA [NM_001145031]	chr10:75674614-75674673	hs|10q22.2	TATAACGATCCCCAGTTTGGCACAAGCTGTGAGATCACTGGCTTTGGAAAAGAGAATTCT
A_24_P267592	0.984527	0.0314365	2.43969	down	631.61	1520.1	548.279	2367.24	1866.98	1786.43	1.51086	2.6674	1.78441	3.62413	3.21621	2.98243	Detected	Detected	Detected	Detected	Detected	Detected	0	A_24_P267592	A_24_P267592	NM_015474	NM_015474	NM_015474	Hs.580681	25939	SAMHD1	SAM domain and HD domain 1	ENST00000262878	THC2461015	GO:0003676(nucleic acid binding)|GO:0003723(RNA binding)|GO:0005515(protein binding)|GO:0005622(intracellular)|GO:0005634(nucleus)|GO:0005654(nucleoplasm)|GO:0005886(plasma membrane)|GO:0006203(dGTP catabolic process)|GO:0006955(immune response)|GO:0008270(zinc ion binding)|GO:0008832(dGTPase activity)|GO:0019221(cytokine-mediated signaling pathway)|GO:0032567(dGTP binding)|GO:0045088(regulation …	Homo sapiens SAM domain and HD domain 1 (SAMHD1), mRNA [NM_015474]	chr20:35533863-35533804	hs|20q11.23	GAAAGACGCACGAGAGATTTTAAAACAAATTGAATACCGTAATCTATTCAAGTATGTGGG
A_24_P67585	0.984527	0.0115341	2.00946	down	1700.28	2484.93	1081.26	3799.16	2947.64	3418.86	2.93952	3.37644	2.76415	4.30661	3.87506	3.91886	Detected	Detected	Detected	Detected	Detected	Detected	0	A_24_P67585	A_24_P67585	NM_016206	NM_016206	NM_016206	Hs.744116	389136	VGLL3	vestigial-like family member 3	ENST00000383698	THC2476028	GO:0005634(nucleus)|GO:0006351(transcription, DNA-dependent)|GO:0006355(regulation of transcription, DNA-dependent)	Homo sapiens vestigial-like family member 3 (VGLL3), mRNA [NM_016206]	chr3:87017874-87017815	hs|3p12.1	ATGCGGCCAGGATTCCTGCTCCCCAGTGTGACATCACAAAGACAGAACCAACTACAGTCA
A_24_P162173	0.984527	0.0366613	2.27041	down	944.223	1175.35	350.509	1857.54	1388.33	1823.31	2.09095	2.29632	1.13895	3.27432	2.78885	3.01191	Detected	Detected	Detected	Detected	Detected	Detected	0	A_24_P162173	A_24_P162173	NM_001149	NM_001149	NM_001149	Hs.499725	288	ANK3	ankyrin 3, node of Ranvier (ankyrin G)	ENST00000508449	NP091152	GO:0000281(cytokinesis after mitosis)|GO:0005200(structural constituent of cytoskeleton)|GO:0005515(protein binding)|GO:0005764(lysosome)|GO:0005783(endoplasmic reticulum)|GO:0005794(Golgi apparatus)|GO:0005886(plasma membrane)|GO:0005923(tight junction)|GO:0007009(plasma membrane organization)|GO:0007016(cytoskeletal anchoring at plasma membrane)|GO:0007165(signal transduction)|GO:0007409(axonog…	Homo sapiens ankyrin 3, node of Ranvier (ankyrin G) (ANK3), transcript variant 2, mRNA [NM_001149]	chr10:61843293-61842480	hs|10q21.2	ACTTTTATTCTTTCAAAGAAAATAGACTGCCATTTTCCATCAAGATTAGAGACACCAGCC
A_33_P3415820	0.984527	0.0439152	2.55781	down	749.259	1061.19	371.958	2038.93	2248.12	1115.18	1.75729	2.14892	1.22464	3.40873	3.48422	2.30262	Detected	Detected	Detected	Detected	Detected	Detected	0	A_33_P3415820	A_33_P3415820	NM_003246	NM_003246	NM_003246	Hs.164226	7057	THBS1	thrombospondin 1	ENST00000397591	THC2470159	GO:0000187(activation of MAPK activity)|GO:0001666(response to hypoxia)|GO:0001786(phosphatidylserine binding)|GO:0001937(negative regulation of endothelial cell proliferation)|GO:0001948(glycoprotein binding)|GO:0001953(negative regulation of cell-matrix adhesion)|GO:0001968(fibronectin binding)|GO:0002040(sprouting angiogenesis)|GO:0002544(chronic inflammatory response)|GO:0002576(platelet degr…	Homo sapiens thrombospondin 1 (THBS1), mRNA [NM_003246]	chr15:39874546-39874605	hs|15q14	AAGTTCCAAGACCTGGTGGATGCTGTGCGGGCAGAAAAGGGTTTCCTCCTTCTGGCATCC
A_33_P3421923	0.984527	0.0333357	4.46185	down	37.9388	9.46057	8.10675	73.5863	64.5695	56.1832	-2.54643	-4.66063	-4.29523	-1.3835	-1.6375	-2.00837	Not Detected	Not Detected	Not Detected	Detected	Detected	Not Detected	0	A_33_P3421923	A_33_P3421923	NM_021189	NM_021189	NM_021189	Hs.365689	57863	CADM3	cell adhesion molecule 3	ENST00000368125	THC2467014	GO:0005886(plasma membrane)|GO:0005911(cell-cell junction)|GO:0007156(homophilic cell adhesion)|GO:0007157(heterophilic cell-cell adhesion)|GO:0008104(protein localization)|GO:0016021(integral to membrane)|GO:0034329(cell junction assembly)|GO:0034332(adherens junction organization)|GO:0042803(protein homodimerization activity)|GO:0045216(cell-cell junction organization)	Homo sapiens cell adhesion molecule 3 (CADM3), transcript variant 1, mRNA [NM_021189]	chr1:159172872-159172931	hs|1q23.2	TCTAACTCTCCTGTGCTAATCTCAGAGGGGTCACCCTCAATATATCTGGATTATCCGTGT
A_33_P3418833	0.984527	0.0456938	3.34981	down	29.0289	49.6365	8.89558	65.8487	108.993	69.3361	-2.93262	-2.26923	-4.16127	-1.54378	-0.882196	-1.7049	Not Detected	Not Detected	Not Detected	Detected	Detected	Detected	0	A_33_P3418833	A_33_P3418833	NM_198391	NM_198391	NM_198391	Hs.41296	23767	FLRT3	fibronectin leucine rich transmembrane protein 3	ENST00000341420	THC2463037	GO:0005057(receptor signaling protein activity)|GO:0005578(proteinaceous extracellular matrix)|GO:0005615(extracellular space)|GO:0005887(integral to plasma membrane)|GO:0007155(cell adhesion)|GO:0007411(axon guidance)|GO:0008150(biological_process)|GO:0030674(protein binding, bridging)|GO:0035556(intracellular signal transduction)|GO:0045499(chemorepellent activity)|GO:0050919(negative chemotaxi…	Homo sapiens fibronectin leucine rich transmembrane protein 3 (FLRT3), transcript variant 2, mRNA [NM_198391]	chr20:14304719-14304660	hs|20p12.1	CCAGCACATTAGTCCTAAACGTCCCATGTATTTTTCTAGGCATAAAAATAAAAGTTGGCT
A_21_P0013689	0.984527	0.0272765	2.05385	down	39.7541	62.8162	28.2023	60.0407	112.334	93.4387	-2.479	-1.92949	-2.49662	-1.67699	-0.838634	-1.27449	Detected	Detected	Not Detected	Detected	Detected	Detected	0	A_21_P0013689	A_21_P0013689	NR_121586	NR_121586	NR_121586	Hs.122828	101929302	RFX3-AS1	RFX3 antisense RNA 1	ENST00000423112			Homo sapiens RFX3 antisense RNA 1 (RFX3-AS1), long non-coding RNA [NR_121586]	chr9:3671558-3671617	hs|9p24.2	ATTAAGCTGCCTCTTTCTCCTGAAATTGGATTGGGATTCCAGGACACCTCTCAACCTACA
A_33_P3351536	0.984527	0.0361488	3.34158	down	98.5489	157.851	115.731	464.231	663.204	225.351	-1.16927	-0.600139	-0.459727	1.27384	1.72302	-0.00440498	Detected	Detected	Detected	Detected	Detected	Detected	0	A_33_P3351536	A_33_P3351536	NM_173174	NM_173174	NM_173174	Hs.491322	2185	PTK2B	protein tyrosine kinase 2 beta	ENST00000346049	THC2674202	GO:0000165(MAPK cascade)|GO:0001525(angiogenesis)|GO:0001556(oocyte maturation)|GO:0001666(response to hypoxia)|GO:0001954(positive regulation of cell-matrix adhesion)|GO:0002040(sprouting angiogenesis)|GO:0002315(marginal zone B cell differentiation)|GO:0004683(calmodulin-dependent protein kinase activity)|GO:0004713(protein tyrosine kinase activity)|GO:0004715(non-membrane spanning protein tyro…	Homo sapiens protein tyrosine kinase 2 beta (PTK2B), transcript variant 1, mRNA [NM_173174]	chr8:27316844-27316903	hs|8p21.2	AAACATTCTTTTAACTTCTTTCTATTTGACTTGTGGTTGAATTAAAATTGTCCCATTTGC
A_33_P3284611	0.984527	0.0262978	2.03602	down	40.6554	53.8615	19.2254	79.4465	68.7265	67.2139	-2.44666	-2.15137	-3.04942	-1.27295	-1.54749	-1.74975	Not Detected	Detected	Not Detected	Detected	Detected	Detected	0	A_33_P3284611	A_33_P3284611	lnc-ITPR2-2:3					lnc-ITPR2-2	lnc-ITPR2-2:3				LNCipedia lincRNA (lnc-ITPR2-2), lincRNA [lnc-ITPR2-2:3]	chr12:26383880-26383821	hs|12p12.1	AAGAATCATCTGGATGAGTAAGAACAGTTTGAAAGTGCCAGTGACGCTGGTACAGTCCGT
A_23_P43095	0.984527	0.0270166	2.17461	down	119.273	153.684	63.9632	232.41	297.334	180.214	-0.893909	-0.638734	-1.31518	0.275668	0.565654	-0.326871	Detected	Detected	Detected	Detected	Detected	Detected	0	A_23_P43095	A_23_P43095	NM_024721	NM_024721	NM_024721	Hs.458973	79776	ZFHX4	zinc finger homeobox 4	ENST00000518282	THC2483988	GO:0005634(nucleus)|GO:0006351(transcription, DNA-dependent)|GO:0006355(regulation of transcription, DNA-dependent)|GO:0008270(zinc ion binding)|GO:0043565(sequence-specific DNA binding)	Homo sapiens zinc finger homeobox 4 (ZFHX4), mRNA [NM_024721]	chr8:77776697-77776756	hs|8q21.11	CAGAAGCTAGAAGACTTAGATAATTCTTTGGAAGTGAAGGCTAAGCCTGCTTCTGGCCTA
A_24_P187921	0.984527	0.049848	3.36581	down	507.915	443.501	188.964	1613.02	1741.89	596.638	1.19641	0.890238	0.24761	3.07069	3.11616	1.40027	Detected	Detected	Detected	Detected	Detected	Detected	0	A_24_P187921	A_24_P187921	NM_024641	NM_024641	NM_024641	Hs.743412	79694	MANEA	mannosidase, endo-alpha	ENST00000612218	THC2490273	GO:0000139(Golgi membrane)|GO:0004569(glycoprotein endo-alpha-1,2-mannosidase activity)|GO:0005794(Golgi apparatus)|GO:0016021(integral to membrane)|GO:0018279(protein N-linked glycosylation via asparagine)|GO:0043687(post-translational protein modification)|GO:0044267(cellular protein metabolic process)	Homo sapiens mannosidase, endo-alpha (MANEA), mRNA [NM_024641]	chr6:96034591-96034650	hs|6q16.1	CTTGGATGAACTACCACCTCTGAACAATTATCTACATGTATTTTATTACAGTTGGTATGG
A_23_P162165	0.984527	0.0156126	2.53236	down	37.6434	68.9185	47.2341	100.561	164.524	124.234	-2.55771	-1.79574	-1.7526	-0.932937	-0.288133	-0.863521	Not Detected	Detected	Detected	Detected	Detected	Detected	0	A_23_P162165	A_23_P162165	NM_023930	NM_023930	NM_023930	Hs.709780	65987	KCTD14	potassium channel tetramerization domain containing 14	ENST00000612612	THC2471504	GO:0051260(protein homooligomerization)	Homo sapiens potassium channel tetramerization domain containing 14 (KCTD14), transcript variant 1, mRNA [NM_023930]	chr11:77727551-77727492	hs|11q14.1	ACATCAGGCAATTTCCAGGGTTGGTCTAGAGTCTTGCCACTAAATATTGATCACTCGTTT
A_19_P00322929	0.984527	0.00899453	3.06303	down	51.9117	35.125	16.7762	83.5621	94.681	114.761	-2.09405	-2.76813	-3.24601	-1.20008	-1.08528	-0.977948	Detected	Not Detected	Not Detected	Detected	Detected	Not Detected	0	A_19_P00322929	A_19_P00322929	ENST00000513179							ENST00000513179	THC2679376			chr4:6675534-6675475	hs|4p16.1	TAGTTTAAGGAAATATCTGACGCTGATAACCATGTCCCAAGCACTGCTCTAAGTTCCCAA
A_23_P50081	0.984527	0.0154759	2.26897	down	146.098	173.174	126.296	281.601	482.079	283.984	-0.601238	-0.46648	-0.333689	0.552647	1.26284	0.329226	Detected	Detected	Detected	Detected	Detected	Detected	0	A_23_P50081	A_23_P50081	NM_014214	NM_014214	NM_014214	Hs.743311	3613	IMPA2	inositol(myo)-1(or 4)-monophosphatase 2	ENST00000590107	THC2602961	GO:0005737(cytoplasm)|GO:0005829(cytosol)|GO:0006021(inositol biosynthetic process)|GO:0006796(phosphate-containing compound metabolic process)|GO:0007165(signal transduction)|GO:0008934(inositol monophosphate 1-phosphatase activity)|GO:0042803(protein homodimerization activity)|GO:0043647(inositol phosphate metabolic process)|GO:0044281(small molecule metabolic process)|GO:0046854(phosphatidylin…	Homo sapiens inositol(myo)-1(or 4)-monophosphatase 2 (IMPA2), mRNA [NM_014214]	chr18:12030648-12030707	hs|18p11.21	TAGCTGTTTCTCTCTTTAATCTCACGTAGCCTTTTTCAGGTTAGTACGTGTTCTTCTGTC
A_33_P3398526	0.984527	0.00324368	2.25687	down	57.8188	43.8699	28.8464	88.2962	101.768	96.6792	-1.93857	-2.4474	-2.46404	-1.12058	-0.981139	-1.2253	Detected	Not Detected	Not Detected	Detected	Detected	Detected	0	A_33_P3398526	A_33_P3398526	NM_207002	NM_207002	NM_207002	Hs.469658	10018	BCL2L11	BCL2-like 11 (apoptosis facilitator)	ENST00000357757	THC2538747	GO:0001701(in utero embryonic development)|GO:0001782(B cell homeostasis)|GO:0001783(B cell apoptotic process)|GO:0001822(kidney development)|GO:0002262(myeloid cell homeostasis)|GO:0005515(protein binding)|GO:0005741(mitochondrial outer membrane)|GO:0005829(cytosol)|GO:0005874(microtubule)|GO:0006915(apoptotic process)|GO:0006919(activation of cysteine-type endopeptidase activity involved in apo…	Homo sapiens BCL2-like 11 (apoptosis facilitator) (BCL2L11), transcript variant 9, mRNA [NM_207002]	chr2:111878705-111878764	hs|2q13	CCTTTCTTGGCCCTTGTTCCCCCAAATGTCTGACTCTGACTCTCGGACTGAGAAACGCAA
A_24_P337058	0.984527	0.00159402	2.14519	down	347.928	512.781	276.434	786.198	718.154	890.638	0.650609	1.09964	0.796436	2.03389	1.83787	1.97826	Detected	Detected	Detected	Detected	Detected	Detected	0	A_24_P337058	A_24_P337058	NM_020307	NM_020307	NM_020307	Hs.4859	57018	CCNL1	cyclin L1	ENST00000468977	NP460463	GO:0000079(regulation of cyclin-dependent protein kinase activity)|GO:0005634(nucleus)|GO:0006351(transcription, DNA-dependent)|GO:0006355(regulation of transcription, DNA-dependent)|GO:0006396(RNA processing)|GO:0016607(nuclear speck)|GO:0019901(protein kinase binding)	Homo sapiens cyclin L1 (CCNL1), mRNA [NM_020307]	chr3:156867120-156866364	hs|3q25.31	GTCAAGAACACGATCACGTTCTAGATCACATACTCCAAGAAGACACTATAATAATAGGCG
A_33_P3232193	0.984527	0.0144817	3.20256	down	13.5719	27.0861	7.33366	50.4038	42.1501	43.0503	-4.02949	-3.14307	-4.43982	-1.9294	-2.25282	-2.39249	Not Detected	Not Detected	Not Detected	Detected	Detected	Not Detected	0	A_33_P3232193	A_33_P3232193	ENST00000394156	XM_005255764	XM_005255764	Hs.116471	1009	CDH11	cadherin 11, type 2, OB-cadherin (osteoblast)	ENST00000394156	THC2485939	GO:0001501(skeletal system development)|GO:0001503(ossification)|GO:0005509(calcium ion binding)|GO:0005737(cytoplasm)|GO:0005886(plasma membrane)|GO:0007155(cell adhesion)|GO:0007156(homophilic cell adhesion)|GO:0016021(integral to membrane)|GO:0021957(corticospinal tract morphogenesis)|GO:0034329(cell junction assembly)|GO:0034332(adherens junction organization)|GO:0045216(cell-cell junction or…	cadherin 11, type 2, OB-cadherin (osteoblast) [Source:HGNC Symbol;Acc:HGNC:1750] [ENST00000394156]	chr16:64982572-64982513	hs|16q21	GGTCTTTATAAAACTTCCTTTCCTCTATGTGGTGGCTACAGAGAGTCCAACCACACTTAC
A_33_P3301075	0.984527	0.0498432	3.42516	down	52.5012	57.003	28.5544	124.991	333.325	85.129	-2.07776	-2.06959	-2.47871	-0.619178	0.7305	-1.40886	Detected	Not Detected	Not Detected	Detected	Detected	Detected	0	A_33_P3301075	A_33_P3301075	ENST00000390615		KJ486916	Hs.703889				ENST00000390615	NP240776		immunoglobulin heavy variable 3-33 [Source:HGNC Symbol;Acc:HGNC:5596] [ENST00000390615]	chr14:106815814-106815755	hs|14q32.33	TTCACCATCTCCAGAGACAATTCCAAGAACACGCTGTATCTGCAAATGAACAGCCTGAGA
A_23_P85693	0.984527	0.0326076	3.06446	down	208.075	415.558	256.946	857.564	1364.14	564.503	-0.091074	0.796349	0.690966	2.15924	2.7635	1.3204	Detected	Detected	Detected	Detected	Detected	Detected	0	A_23_P85693	A_23_P85693	NM_004120	NM_004120	NM_004120	Hs.386567	2634	GBP2	guanylate binding protein 2, interferon-inducible	ENST00000463660	THC2660155	GO:0000139(Golgi membrane)|GO:0003924(GTPase activity)|GO:0005515(protein binding)|GO:0005525(GTP binding)|GO:0005634(nucleus)|GO:0005829(cytosol)|GO:0006955(immune response)|GO:0008152(metabolic process)|GO:0019221(cytokine-mediated signaling pathway)|GO:0020005(symbiont-containing vacuole membrane)|GO:0031410(cytoplasmic vesicle)|GO:0035458(cellular response to interferon-beta)|GO:0042832(defen…	Homo sapiens guanylate binding protein 2, interferon-inducible (GBP2), mRNA [NM_004120]	chr1:89578160-89575896	hs|1p22.2	ATACAGGCCAAAGAGGTGCTGAAAAAATATTTGGAGTCCAAGGAGGATGTGGCTGATGCA
A_19_P00803151	0.984527	0.0299095	2.92864	down	52.3361	58.4359	27.6909	176.424	160.347	77.6665	-2.0823	-2.03377	-2.52302	-0.121957	-0.325227	-1.54122	Detected	Detected	Not Detected	Detected	Detected	Detected	0	A_19_P00803151	A_19_P00803151	NR_120685	NR_120685	NR_120685		100506119	LINC01503	long intergenic non-protein coding RNA 1503	ENST00000436710	THC2610745		Homo sapiens long intergenic non-protein coding RNA 1503 (LINC01503), transcript variant 1, long non-coding RNA [NR_120685]	chr9:132104141-132104200	hs|9q34.11	TTCTTTCCCTGAGGACCATCTGGAGTGGACGCGTGCACTACCCCTCTCTGAATACACCCT
A_33_P3286492	0.984527	0.0271955	2.16349	down	32.5276	33.7934	14.8259	41.8057	76.3864	53.3776	-2.76844	-2.82388	-3.42431	-2.19923	-1.39504	-2.08227	Not Detected	Not Detected	Not Detected	Detected	Detected	Not Detected	0	A_33_P3286492	A_33_P3286492	ENST00000396419		BC054009	Hs.241529	3174	HNF4G	hepatocyte nuclear factor 4, gamma	ENST00000396419	THC2697384	GO:0003700(sequence-specific DNA binding transcription factor activity)|GO:0003707(steroid hormone receptor activity)|GO:0004879(ligand-activated sequence-specific DNA binding RNA polymerase II transcription factor activity)|GO:0005654(nucleoplasm)|GO:0006357(regulation of transcription from RNA polymerase II promoter)|GO:0006367(transcription initiation from RNA polymerase II promoter)|GO:000827…	hepatocyte nuclear factor 4, gamma [Source:HGNC Symbol;Acc:HGNC:5026] [ENST00000396419]	chr8:76402375-76402434	hs|8q21.11	GACAGCTTACTCCTTGTATTGATTCTACTCTTCTCTACAAATATAGACTCCGTTCCCTAC
A_33_P3231953	0.984527	0.0256774	2.24861	down	74.0607	150.473	49.5374	197.154	179.294	183.395	-1.5814	-0.669194	-1.68391	0.03832	-0.164102	-0.301626	Detected	Detected	Detected	Detected	Detected	Detected	0	A_33_P3231953	A_33_P3231953	NM_004370	NM_004370	NM_004370	Hs.101302	1303	COL12A1	collagen, type XII, alpha 1	ENST00000345356	THC2466230	GO:0001501(skeletal system development)|GO:0005576(extracellular region)|GO:0005595(collagen type XII)|GO:0005615(extracellular space)|GO:0005788(endoplasmic reticulum lumen)|GO:0007155(cell adhesion)|GO:0022617(extracellular matrix disassembly)|GO:0030020(extracellular matrix structural constituent conferring tensile strength)|GO:0030198(extracellular matrix organization)|GO:0030199(collagen fib…	Homo sapiens collagen, type XII, alpha 1 (COL12A1), transcript variant long, mRNA [NM_004370]	chr6:75822987-75822928	hs|6q13	GCGAGGTGCAAACTGTTACATTTGACACAGAAGAAGTAAAGACATTATTTTATGGAAGTT
A_33_P3406281	0.984527	0.0164554	2.71651	down	616.034	1212.26	557.725	2634.65	1971.52	1660.23	1.47483	2.34093	1.80906	3.77853	3.29481	2.87673	Detected	Detected	Detected	Detected	Detected	Detected	0	A_33_P3406281	A_33_P3406281	NM_015474	NM_015474	NM_015474	Hs.580681	25939	SAMHD1	SAM domain and HD domain 1	ENST00000262878		GO:0003676(nucleic acid binding)|GO:0003723(RNA binding)|GO:0005515(protein binding)|GO:0005622(intracellular)|GO:0005634(nucleus)|GO:0005654(nucleoplasm)|GO:0005886(plasma membrane)|GO:0006203(dGTP catabolic process)|GO:0006955(immune response)|GO:0008270(zinc ion binding)|GO:0008832(dGTPase activity)|GO:0019221(cytokine-mediated signaling pathway)|GO:0032567(dGTP binding)|GO:0045088(regulation …	Homo sapiens SAM domain and HD domain 1 (SAMHD1), mRNA [NM_015474]	chr20:35520818-35520759	hs|20q11.23	TGACAAACATGGCTAAAAACAAAACATCAAATCCTGCCCCCGTGAAGAGTTCCCTGTCAC
A_23_P329112	0.984527	0.0280948	2.76733	down	274.005	478.641	241.537	967.053	1244.19	576.283	0.306022	1.00025	0.601744	2.33259	2.6307	1.3502	Detected	Detected	Detected	Detected	Detected	Detected	0	A_23_P329112	A_23_P329112	NM_000215	NM_000215	NM_000215	Hs.515247	3718	JAK3	Janus kinase 3	ENST00000527670	THC2474980	GO:0002731(negative regulation of dendritic cell cytokine production)|GO:0004713(protein tyrosine kinase activity)|GO:0004715(non-membrane spanning protein tyrosine kinase activity)|GO:0005515(protein binding)|GO:0005524(ATP binding)|GO:0005829(cytosol)|GO:0005856(cytoskeleton)|GO:0006468(protein phosphorylation)|GO:0006954(inflammatory response)|GO:0007167(enzyme linked receptor protein signalin…	Homo sapiens Janus kinase 3 (JAK3), mRNA [NM_000215]	chr19:17937339-17937280	hs|19p13.11	TCAGTGGGGCTCTCTGAGTCCTGGCCCAAAGAAGCAAGGAACCAAATTTAAGACTCTCGC
A_21_P0012440	0.984527	0.0128689	2.07428	down	112.75	125.999	54.0853	215.784	163.359	200.928	-0.975055	-0.925292	-1.55719	0.168587	-0.29838	-0.169907	Detected	Detected	Detected	Detected	Detected	Detected	0	A_21_P0012440	A_21_P0012440	NM_014831	NM_014831		Hs.170999	9881	TRANK1	tetratricopeptide repeat and ankyrin repeat containing 1	ENST00000429976	THC2676885	GO:0005524(ATP binding)|GO:0008152(metabolic process)|GO:0016787(hydrolase activity)	Homo sapiens tetratricopeptide repeat and ankyrin repeat containing 1 (TRANK1), mRNA [NM_014831]	chr3:36944718-36944659	hs|3p22.2	ATTTTTCAGCCTTGGGAAGTGGAATGAGGCATTTGTTGCTGCCAAGGAATGTCTCCAATG
A_19_P00319981	0.984527	0.0491537	2.3984	down	81.8601	76.3556	35.0149	189.884	175.74	93.4569	-1.43695	-1.64789	-2.18446	-0.015886	-0.192986	-1.27421	Detected	Detected	Not Detected	Detected	Detected	Detected	0	A_19_P00319981	A_19_P00319981	NR_120685	NR_120685	NR_120685		100506119	LINC01503	long intergenic non-protein coding RNA 1503	ENST00000436710	THC2610745		Homo sapiens long intergenic non-protein coding RNA 1503 (LINC01503), transcript variant 1, long non-coding RNA [NR_120685]	chr9:132104123-132104182	hs|9q34.11	ATGACCGTGTGGAGAAAGTTCTTTCCCTGAGGACCATCTGGAGTGGACGCGTGCACTACC
A_23_P71530	0.984527	0.0203875	6.44364	down	21.4985	19.1736	8.91691	190.641	118.479	44.9677	-3.36587	-3.64151	-4.15781	-0.0101473	-0.761791	-2.32962	Not Detected	Not Detected	Not Detected	Detected	Detected	Not Detected	0	A_23_P71530	A_23_P71530	NM_002546	NM_002546	NM_002546	Hs.81791	4982	TNFRSF11B	tumor necrosis factor receptor superfamily, member 11b	ENST00000521597	THC2464180	GO:0001501(skeletal system development)|GO:0004872(receptor activity)|GO:0005125(cytokine activity)|GO:0005576(extracellular region)|GO:0005578(proteinaceous extracellular matrix)|GO:0005615(extracellular space)|GO:0006915(apoptotic process)|GO:0007165(signal transduction)|GO:0007584(response to nutrient)|GO:0030198(extracellular matrix organization)|GO:0032026(response to magnesium ion)|GO:00424…	Homo sapiens tumor necrosis factor receptor superfamily, member 11b (TNFRSF11B), mRNA [NM_002546]	chr8:119936779-119936720	hs|8q24.12	ACGCACTAAAGCACTCAAAGACGTACCACTTTCCCAAAACTGTCACTCAGAGTCTAAAGA
A_24_P229531	0.984527	0.0238963	2.04842	down	2242.38	3268.5	1302.78	3651.81	3660.58	6341.17	3.33878	3.77186	3.03303	4.24954	4.18757	4.81009	Detected	Detected	Detected	Detected	Detected	Detected	0	A_24_P229531	A_24_P229531	NM_001031716	NM_001031716	NM_001031716	Hs.591610	64859	NABP1	nucleic acid binding protein 1	ENST00000409510	THC2629377	GO:0000724(double-strand break repair via homologous recombination)|GO:0003697(single-stranded DNA binding)|GO:0003723(RNA binding)|GO:0005634(nucleus)|GO:0005654(nucleoplasm)|GO:0005737(cytoplasm)|GO:0006281(DNA repair)|GO:0006974(response to DNA damage stimulus)|GO:0007093(mitotic cell cycle checkpoint)|GO:0010212(response to ionizing radiation)|GO:0070876(SOSS complex)	Homo sapiens nucleic acid binding protein 1 (NABP1), transcript variant 1, mRNA [NM_001031716]	chr2:192543838-192546714	hs|2q32.3	ATTCGGTTGACCAGAGGGTATGCATCCATGTGGAAAGGATGTCTGACACTTTATACTGGA
A_24_P156501	0.984527	0.0428269	2.08876	down	452.326	647.734	286.361	900.323	1291.21	679.322	1.02918	1.4367	0.847334	2.22944	2.68422	1.58751	Detected	Detected	Detected	Detected	Detected	Detected	0	A_24_P156501	A_24_P156501	NM_024007	NM_024007	NM_024007	Hs.573143	1879	EBF1	early B-cell factor 1	ENST00000522192	THC2630653	GO:0003677(DNA binding)|GO:0003700(sequence-specific DNA binding transcription factor activity)|GO:0005634(nucleus)|GO:0006351(transcription, DNA-dependent)|GO:0007275(multicellular organismal development)|GO:0045893(positive regulation of transcription, DNA-dependent)|GO:0046872(metal ion binding)|GO:0046983(protein dimerization activity)|GO:0070742(C2H2 zinc finger domain binding)	Homo sapiens early B-cell factor 1 (EBF1), transcript variant 2, mRNA [NM_024007]	chr5:158126074-158126015	hs|5q33.3	GCTACAGAGAGTAATCTGATACAAGTCCCAGAGTGGAACTTTTAACTCAGGCCTTTTTAA
A_23_P72737	0.984527	0.0395555	2.3656	down	2517.92	2913.78	4081.28	5530.72	7623.34	9710.29	3.50598	3.60612	4.68045	4.84839	5.24592	5.42486	Detected	Detected	Detected	Detected	Detected	Detected	0	A_23_P72737	A_23_P72737	NM_003641	NM_003641	NM_003641	Hs.458414	8519	IFITM1	interferon induced transmembrane protein 1	ENST00000408968	THC2468840	GO:0001503(ossification)|GO:0005057(receptor signaling protein activity)|GO:0005515(protein binding)|GO:0005886(plasma membrane)|GO:0007166(cell surface receptor signaling pathway)|GO:0008285(negative regulation of cell proliferation)|GO:0009615(response to virus)|GO:0016020(membrane)|GO:0016021(integral to membrane)|GO:0019221(cytokine-mediated signaling pathway)|GO:0030336(negative regulation o…	Homo sapiens interferon induced transmembrane protein 1 (IFITM1), mRNA [NM_003641]	chr11:315209-315268	hs|11p15.5	ATACAGCAGTTTATACCCACACACCTGTCTACAGTGTCATTCAATAAAGTGCACGTGCTT
A_33_P3423941	0.984527	0.032165	2.7425	down	2134.73	2455.42	3469.15	5128.77	6936.84	10889.2	3.2678	3.3592	4.44601	4.73954	5.10978	5.59017	Detected	Detected	Detected	Detected	Detected	Detected	0	A_33_P3423941	A_33_P3423941	NM_003641	NM_003641	NM_003641	Hs.458414	8519	IFITM1	interferon induced transmembrane protein 1	ENST00000408968	THC2468840	GO:0001503(ossification)|GO:0005057(receptor signaling protein activity)|GO:0005515(protein binding)|GO:0005886(plasma membrane)|GO:0007166(cell surface receptor signaling pathway)|GO:0008285(negative regulation of cell proliferation)|GO:0009615(response to virus)|GO:0016020(membrane)|GO:0016021(integral to membrane)|GO:0019221(cytokine-mediated signaling pathway)|GO:0030336(negative regulation o…	Homo sapiens interferon induced transmembrane protein 1 (IFITM1), mRNA [NM_003641]	chr11:315054-315113	hs|11p15.5	GGCTCTGTGACAGTCTACCATATTATGTTACAGATAATACAGGAAAAACGGGGTTACTAG
A_21_P0012438	0.984527	0.0270608	2.08034	down	127.41	168.702	60.4752	242.119	248.994	200.505	-0.798705	-0.504224	-1.39608	0.334711	0.309682	-0.172941	Detected	Detected	Detected	Detected	Detected	Detected	0	A_21_P0012438	A_21_P0012438	NM_014831	NM_014831		Hs.170999	9881	TRANK1	tetratricopeptide repeat and ankyrin repeat containing 1	ENST00000429976	THC2676885	GO:0005524(ATP binding)|GO:0008152(metabolic process)|GO:0016787(hydrolase activity)	Homo sapiens tetratricopeptide repeat and ankyrin repeat containing 1 (TRANK1), mRNA [NM_014831]	chr3:36933820-36933761	hs|3p22.2	CATTGGACTTTATGAGAAGATGGAACAAGTGCCCAAGTTAGTCCAGTGGCTCATCTCCAT
A_23_P321511	0.984527	0.0177407	2.06344	down	90.1859	81.9817	60.6129	186.958	176.83	123.008	-1.2972	-1.54533	-1.3928	-0.0382871	-0.184065	-0.877827	Detected	Detected	Detected	Detected	Detected	Detected	0	A_23_P321511	A_23_P321511	NM_178450	NM_178450	NM_178450	Hs.132441	115123	march3	membrane-associated ring finger (C3HC4) 3, E3 ubiquitin protein ligase	ENST00000506088	THC2464429	GO:0005764(lysosome)|GO:0005768(endosome)|GO:0006897(endocytosis)|GO:0008270(zinc ion binding)|GO:0016021(integral to membrane)|GO:0016567(protein ubiquitination)|GO:0016874(ligase activity)|GO:0030659(cytoplasmic vesicle membrane)|GO:0031901(early endosome membrane)	Homo sapiens membrane-associated ring finger (C3HC4) 3, E3 ubiquitin protein ligase (MARCH3), mRNA [NM_178450]	chr5:126206442-126206383	hs|5q23.2	TCGGACCAATCAGAGGGTGATTCTCCTCATTCCAAAGTCTGTCAATGTACCTTCTAACCA
A_33_P3303449	0.984527	0.0398947	3.32065	down	980.971	2080.64	597.382	4439.08	4864.66	2135.35	2.14603	3.12025	1.90815	4.53118	4.59784	3.23982	Detected	Detected	Detected	Detected	Detected	Detected	0	A_33_P3303449	A_33_P3303449	NM_001198688	NM_001198688	NM_001198688	Hs.723178	3953	LEPR	leptin receptor	ENST00000344610	THC2472752	GO:0004888(transmembrane signaling receptor activity)|GO:0004896(cytokine receptor activity)|GO:0005515(protein binding)|GO:0005576(extracellular region)|GO:0005886(plasma membrane)|GO:0006112(energy reserve metabolic process)|GO:0007166(cell surface receptor signaling pathway)|GO:0007275(multicellular organismal development)|GO:0008203(cholesterol metabolic process)|GO:0016021(integral to membra…	Homo sapiens leptin receptor (LEPR), transcript variant 5, mRNA [NM_001198688]	chr1:66088604-66088663	hs|1p31.3	TTGGGAAGATGTTCCGAACCCCAAGAATTGTTCCTGGGCACAAGGACTTAATTTTCAGAA
A_24_P212024	0.984527	0.0305274	2.45508	down	86.8018	141.181	60.1174	218.421	320.229	160.985	-1.35238	-0.761154	-1.40465	0.186108	0.672677	-0.489654	Detected	Detected	Detected	Detected	Detected	Detected	0	A_24_P212024	A_24_P212024	ENST00000453673		AY867113	Hs.720289				ENST00000453673	NP1400333		immunoglobulin kappa variable 1/OR2-108 (non-functional) [Source:HGNC Symbol;Acc:HGNC:5767] [ENST00000453673]	chr2:114164302-114164361	hs|2q13	TGATCTATGCTGCATCCAGTTTGCAGTCGGGGGTCCCATCTCGGTTCAGTGGCAGTGGAT
A_23_P38346	0.984527	0.0413729	2.24774	down	151.227	355.193	149.284	348.224	399.14	676.705	-0.551459	0.569904	-0.0924397	0.859012	0.990467	1.58194	Detected	Detected	Detected	Detected	Detected	Detected	0	A_23_P38346	A_23_P38346	NM_024119	NM_024119	NM_024119	Hs.55918	79132	DHX58	DEXH (Asp-Glu-X-His) box polypeptide 58	ENST00000251642	THC2462826	GO:0003677(DNA binding)|GO:0003725(double-stranded RNA binding)|GO:0003727(single-stranded RNA binding)|GO:0004386(helicase activity)|GO:0005515(protein binding)|GO:0005524(ATP binding)|GO:0005737(cytoplasm)|GO:0008152(metabolic process)|GO:0008270(zinc ion binding)|GO:0009615(response to virus)|GO:0016032(viral reproduction)|GO:0032480(negative regulation of type I interferon production)|GO:0032…	Homo sapiens DEXH (Asp-Glu-X-His) box polypeptide 58 (DHX58), mRNA [NM_024119]	chr17:40253518-40253459	hs|17q21.2	CATACTGTACTCAGAATCACGACATTCCTTCCCTACCAAGGCCACTTCTATTTTTTGAGG
A_24_P15388	0.984527	0.04169	4.29073	down	48.2271	33.3064	19.2366	94.2589	327.416	81.6882	-2.20026	-2.84483	-3.04857	-1.0263	0.704697	-1.46838	Detected	Not Detected	Not Detected	Detected	Detected	Detected	0	A_24_P15388	A_24_P15388	ENST00000424969	XM_006710246	XM_006710246	Hs.595878				ENST00000424969	NP508738		immunoglobulin heavy variable 3-74 [Source:HGNC Symbol;Acc:HGNC:5624] [ENST00000424969]	chr14:107218747-107218688	hs|14q32.33	GCCAAGAACACGCTGTATCTGCAAATGAACAGTCTGAGAGCCGAGGACACGGCTGTGTAT
A_33_P3368540	0.984527	0.00874747	2.28273	down	48.5935	39.5255	34.7482	65.4325	103.07	121.58	-2.18934	-2.59785	-2.19549	-1.55293	-0.962797	-0.894677	Detected	Not Detected	Not Detected	Detected	Detected	Detected	0	A_33_P3368540	A_33_P3368540	ENST00000490889	XR_249341	XR_249341		9901	SRGAP3	SLIT-ROBO Rho GTPase activating protein 3	ENST00000490889	THC2570914	GO:0005515(protein binding)|GO:0005737(cytoplasm)|GO:0005829(cytosol)|GO:0007264(small GTPase mediated signal transduction)|GO:0030336(negative regulation of cell migration)|GO:0030675(Rac GTPase activator activity)|GO:0032855(positive regulation of Rac GTPase activity)|GO:0048365(Rac GTPase binding)|GO:0051056(regulation of small GTPase mediated signal transduction)	SLIT-ROBO Rho GTPase activating protein 3 [Source:HGNC Symbol;Acc:HGNC:19744] [ENST00000490889]	chr3:9404584-9404525	hs|3p25.3	CTTGTGTCCTACCATGGTATTTGCTAACGTTTAGAGAGTGCTTCCCCTTGCCGAGCACTG
A_33_P3235876	0.984527	0.0478167	5.10185	down	17.9677	8.99727	9.07423	51.3876	148.383	26.387	-3.6247	-4.73307	-4.13258	-1.90151	-0.437098	-3.09868	Not Detected	Not Detected	Not Detected	Detected	Detected	Not Detected	0	A_33_P3235876	A_33_P3235876	ENST00000390632		AF017464	Hs.735390				ENST00000390632	NP1166770		immunoglobulin heavy variable 3-66 [Source:HGNC Symbol;Acc:HGNC:5619] [ENST00000390632]	chr14:107131119-107131060	hs|14q32.33	ATCTCCAGAGACAATTCCAAGAACACGCTGTATCTTCAAATGAACAGCCTGAGAGCTGAG
A_23_P202448	0.984527	0.0490424	11.707	down	13.644	23.0031	22.2852	318.735	746.58	48.7094	-4.02184	-3.3788	-2.83634	0.731353	1.89387	-2.21431	Not Detected	Not Detected	Not Detected	Detected	Detected	Not Detected	0	A_23_P202448	A_23_P202448	NM_199168	NM_199168	NM_199168	Hs.522891	6387	CXCL12	chemokine (C-X-C motif) ligand 12	ENST00000343575	NP1463960	GO:0001569(patterning of blood vessels)|GO:0001666(response to hypoxia)|GO:0001667(ameboidal cell migration)|GO:0001764(neuron migration)|GO:0001938(positive regulation of endothelial cell proliferation)|GO:0005102(receptor binding)|GO:0005576(extracellular region)|GO:0005615(extracellular space)|GO:0006874(cellular calcium ion homeostasis)|GO:0006935(chemotaxis)|GO:0006955(immune response)|GO:00…	Homo sapiens chemokine (C-X-C motif) ligand 12 (CXCL12), transcript variant 1, mRNA [NM_199168]	chr10:44872947-44872888	hs|10q11.21	GTGACATTTCCATGCATAAATGCGATCCACAGAAGGTCCTGGTGGTATTTGTAACTTTTT
A_23_P144959	0.984527	0.0192214	2.29421	down	357.001	668.937	253.099	682.927	1059.43	1041.92	0.687748	1.48317	0.669203	1.83073	2.39879	2.2046	Detected	Detected	Detected	Detected	Detected	Detected	0	A_23_P144959	A_23_P144959	NM_004385	NM_004385	NM_004385	Hs.643801	1462	VCAN	versican	ENST00000512590	THC2510838	GO:0001501(skeletal system development)|GO:0001649(osteoblast differentiation)|GO:0005201(extracellular matrix structural constituent)|GO:0005509(calcium ion binding)|GO:0005515(protein binding)|GO:0005539(glycosaminoglycan binding)|GO:0005540(hyaluronic acid binding)|GO:0005576(extracellular region)|GO:0005578(proteinaceous extracellular matrix)|GO:0005615(extracellular space)|GO:0005796(Golgi l…	Homo sapiens versican (VCAN), transcript variant 1, mRNA [NM_004385]	chr5:82876302-82876361	hs|5q14.3	ACTTCCTGTGCCTTTCCTATCACCTCGAGAAGTAATTATCAGTTGGTTTGGATTTTTGGA
A_19_P00320077	0.984527	0.0404768	2.04776	down	68.7858	50.2078	23.9874	99.0971	94.1698	78.7327	-1.688	-2.25272	-2.73015	-0.954089	-1.09309	-1.52155	Detected	Not Detected	Not Detected	Detected	Detected	Detected	0	A_19_P00320077	A_19_P00320077	NM_001164479	NM_001164479	NM_001164479	Hs.49573	401207	C5orf63	chromosome 5 open reading frame 63	ENST00000535381	THC2654657	GO:0005739(mitochondrion)|GO:0055114(oxidation-reduction process)	Homo sapiens chromosome 5 open reading frame 63 (C5orf63), transcript variant 1, mRNA [NM_001164479]	chr5:126378535-126378476	hs|5q23.2	AATGGAACACATTCATTAAATGGAGACATCGCTTCACCATAAGGGGGCAGTTAAGGGTTT
A_33_P3310047	0.984527	0.11641	1.12268	down	183.379	173.562	109.231	155.641	172.556	189.189	-0.273348	-0.463253	-0.543115	-0.302778	-0.219364	-0.256751	Detected	Detected	Detected	Detected	Detected	Detected	0	A_33_P3310047	A_33_P3310047	NM_020717	NM_020717	NM_020717	Hs.420541	57477	SHROOM4	shroom family member 4	ENST00000289292	THC2508182	GO:0000902(cell morphogenesis)|GO:0001725(stress fiber)|GO:0005737(cytoplasm)|GO:0007015(actin filament organization)|GO:0007420(brain development)|GO:0009898(internal side of plasma membrane)|GO:0009925(basal plasma membrane)|GO:0015629(actin cytoskeleton)|GO:0016324(apical plasma membrane)|GO:0016460(myosin II complex)|GO:0030036(actin cytoskeleton organization)|GO:0030864(cortical actin cytosk…	Homo sapiens shroom family member 4 (SHROOM4), transcript variant 1, mRNA [NM_020717]	chrX:50335055-50334996	hs|Xp11.22	AAATGAACAATCCGAAAATGTTATTAAGAAAACAGTTCCGGCCGGGCATGGTGGCTCACG
A_21_P0011890	0.984527	0.3776	1.14399	up	109.307	91.1545	67.5341	66.0984	94.616	74.228	-1.0198	-1.39231	-1.23681	-1.53832	-1.08627	-1.60655	Detected	Detected	Detected	Detected	Detected	Detected	0	A_21_P0011890	A_21_P0011890	NR_110220	NR_110220	NR_110220	Hs.130180	101927289	LINC01237	long intergenic non-protein coding RNA 1237	ENST00000429947	THC2616721		Homo sapiens long intergenic non-protein coding RNA 1237 (LINC01237), long non-coding RNA [NR_110220]	chr2:242824713-242824772	hs|2q37.3	GCGGCCAGGTCACAGTCGGCACCAGAAGTTTGGCAGATCTCAGTGAGGCGTTAGTTTGCA
A_21_P0008663	0.984527	0.0462231	1.72709	up	84.6007	81.0438	100.19	49.7397	47.9736	57.7173	-1.38944	-1.56193	-0.667764	-1.94853	-2.06612	-1.96951	Detected	Detected	Detected	Not Detected	Detected	Not Detected	0	A_21_P0008663	A_21_P0008663	lnc-RP11-597K23.2.1-2:1					lnc-RP11-597K23.2.1-2	lnc-RP11-597K23.2.1-2:1		THC2616036		BC011509 Cox15 protein {Mus musculus} (exp=-1; wgp=0; cg=0), partial (5%) [THC2616036]	chr15:82393755-82393814	hs|15q25.2	CCACACTGACACTTGCTGTGCCATTGATTTGACTTTTCTCCTATCTTAACAATAACAAAT
A_21_P0008404	0.992522	0.835891	1.08099	up	52.1647	45.4564	78.8451	60.89	63.7105	39.4061	-2.08703	-2.39615	-1.01341	-1.65673	-1.65683	-2.52009	Detected	Not Detected	Detected	Detected	Detected	Not Detected	0	A_21_P0008404	A_21_P0008404	NR_110546	NR_110546	NR_110546	Hs.569410	102723354	LOC102723354	uncharacterized LOC102723354	ENST00000548361	THC2768708		Homo sapiens uncharacterized LOC102723354 (LOC102723354), long non-coding RNA [NR_110546]	chr14:105561996-105562055	hs|14q32.33	TTTCCAGCTTTCTGTGCCCTAAATAAACTTCTGCTGGGATTGAGCCATCAGCATTCTGTG
A_23_P82651	0.984527	0.158807	2.02223	up	56.7633	43.6622	91.5384	26.0446	45.4333	23.9461	-1.96515	-2.45424	-0.79805	-2.88195	-2.14461	-3.23872	Detected	Not Detected	Detected	Not Detected	Detected	Not Detected	0	A_23_P82651	A_23_P82651	NM_002523	NM_002523	NM_002523	Hs.3281	4885	NPTX2	neuronal pentraxin II	ENST00000265634	THC2464803	GO:0003674(molecular_function)|GO:0005575(cellular_component)|GO:0005576(extracellular region)|GO:0007268(synaptic transmission)|GO:0030246(carbohydrate binding)|GO:0046872(metal ion binding)	Homo sapiens neuronal pentraxin II (NPTX2), mRNA [NM_002523]	chr7:98258890-98258949	hs|7q22.1	ATTTCCCTACAGAACTCCTCAAGAAAACAGAGATCATTTGGCTAGAGATTGTCTGAGTGA
A_32_P92505	0.984527	0.589711	1.12504	up	579.741	704.884	324.709	393.864	350.386	697.41	1.38723	1.55869	1.02865	1.03669	0.802519	1.62542	Detected	Detected	Detected	Detected	Detected	Detected	0	A_32_P92505	A_32_P92505	NM_182551	NM_182551	NM_182551	Hs.468048	253558	LCLAT1	lysocardiolipin acyltransferase 1	ENST00000379509	THC2617107	GO:0003841(1-acylglycerol-3-phosphate O-acyltransferase activity)|GO:0005789(endoplasmic reticulum membrane)|GO:0006644(phospholipid metabolic process)|GO:0006654(phosphatidic acid biosynthetic process)|GO:0007275(multicellular organismal development)|GO:0016020(membrane)|GO:0016021(integral to membrane)|GO:0016024(CDP-diacylglycerol biosynthetic process)|GO:0019432(triglyceride biosynthetic proc…	Homo sapiens lysocardiolipin acyltransferase 1 (LCLAT1), transcript variant 1, mRNA [NM_182551]	chr2:30867018-30867077	hs|2p23.1	GTCTGATGGTATATTTGTGAGTTGTGTTATCTGTAATATACATCCCAGAATAAAGGAGTG
A_23_P100764	0.984527	0.235038	1.36829	up	1419.14	1223.76	1121.21	859.194	633.499	1442.35	2.67876	2.35454	2.81648	2.16198	1.65691	2.67377	Detected	Detected	Detected	Detected	Detected	Detected	0	A_23_P100764	A_23_P100764	NM_016016	NM_016016	NM_016016	Hs.744880	51629	SLC25A39	solute carrier family 25, member 39	ENST00000593166	THC2569354	GO:0005743(mitochondrial inner membrane)|GO:0006783(heme biosynthetic process)|GO:0006810(transport)|GO:0016021(integral to membrane)	Homo sapiens solute carrier family 25, member 39 (SLC25A39), transcript variant 2, mRNA [NM_016016]	chr17:42397438-42397379	hs|17q21.31	GATCAGCACCTATGAGTTCGGCAAAAGCTTCTTCCAGAGGCTGAACCAGGACCGGCTTCT
A_33_P3404546	0.992809	0.845096	1.02772	down	84.151	78.4441	64.0211	58.353	90.6089	89.6117	-1.39713	-1.60896	-1.31388	-1.71812	-1.1487	-1.33482	Detected	Detected	Detected	Detected	Detected	Detected	0	A_33_P3404546	A_33_P3404546	NM_001271223	NM_001271223	NM_001271223	Hs.656999	84033	OBSCN	obscurin, cytoskeletal calmodulin and titin-interacting RhoGEF	ENST00000570156	NP1250380	GO:0004674(protein serine/threonine kinase activity)|GO:0005089(Rho guanyl-nucleotide exchange factor activity)|GO:0005515(protein binding)|GO:0005516(calmodulin binding)|GO:0005524(ATP binding)|GO:0005829(cytosol)|GO:0006468(protein phosphorylation)|GO:0007264(small GTPase mediated signal transduction)|GO:0007275(multicellular organismal development)|GO:0008307(structural constituent of muscle)|…	Homo sapiens obscurin, cytoskeletal calmodulin and titin-interacting RhoGEF (OBSCN), transcript variant IC, mRNA [NM_001271223]	chr1:228565353-228565412	hs|1q42.13	AGCCTCAGCCAGGAGAAGGTGCTGCCCTCAGACAAGTTCAAGGACTACCTAGAGACCATG
A_24_P215628	0.984527	0.548031	1.14063	down	96.9685	112.208	48.0589	97.9769	107.477	76.113	-1.19259	-1.09252	-1.72762	-0.970491	-0.902402	-1.57037	Detected	Detected	Detected	Detected	Detected	Detected	0	A_24_P215628	A_24_P215628	NM_001014283	NM_001014283	NM_001014283	Hs.682987	55208	DCUN1D2	DCN1, defective in cullin neddylation 1, domain containing 2	ENST00000375403	THC2470739		Homo sapiens DCN1, defective in cullin neddylation 1, domain containing 2 (DCUN1D2), mRNA [NM_001014283]	chr13:114110456-114110397	hs|13q34	GTCTAATACAATAAAAACTGGCATTAATACAAACCTCAAAAACGTGAGCGTATCTTCCAG
A_23_P425967	0.996306	0.921868	1.01585	down	373.223	316.978	160.021	266.303	263.836	291.735	0.751859	0.405685	0.00775883	0.472063	0.393212	0.368077	Detected	Detected	Detected	Detected	Detected	Detected	0	A_23_P425967	A_23_P425967	NM_175064	NM_175064	NM_175064	Hs.645483	285955	SPDYE1	speedy/RINGO cell cycle regulator family member E1	ENST00000258704	THC2473061		Homo sapiens speedy/RINGO cell cycle regulator family member E1 (SPDYE1), mRNA [NM_175064]	chr7:44048921-44048980	hs|7p13	TGTTTCTGTATTATTATATGTGCTCCTGAAGCGAGCACTCTTTTTATCTATGATACTTCC
A_23_P92261	0.984527	0.490455	1.38713	up	411.998	315.654	428.743	184.931	179.029	651.712	0.89446	0.399646	1.42961	-0.0540138	-0.166231	1.52765	Detected	Detected	Detected	Detected	Detected	Detected	0	A_23_P92261	A_23_P92261	NM_032331	NM_032331	NM_032331	Hs.146161	9718	ECE2	endothelin converting enzyme 2	ENST00000324557	THC2471181	GO:0000139(Golgi membrane)|GO:0004222(metalloendopeptidase activity)|GO:0006508(proteolysis)|GO:0007267(cell-cell signaling)|GO:0007420(brain development)|GO:0007507(heart development)|GO:0008168(methyltransferase activity)|GO:0010002(cardioblast differentiation)|GO:0016021(integral to membrane)|GO:0016486(peptide hormone processing)|GO:0030659(cytoplasmic vesicle membrane)|GO:0032259(methylation…	Homo sapiens endothelin converting enzyme 2 (ECE2), transcript variant 3, mRNA [NM_032331]	chr3:183976423-183976482	hs|3q27.1	GAATTCCTGACTTAGGACTTGGGGTTGGGTCCAAGGTGCTTACATCCCAGGGGCCTCATG
A_33_P3290301	0.984527	0.227799	1.25398	up	115.899	130.684	119.235	73.3718	109.603	117.632	-0.935307	-0.872619	-0.416687	-1.38771	-0.874137	-0.942298	Detected	Detected	Detected	Detected	Detected	Detected	0	A_33_P3290301	A_33_P3290301	ENST00000448174							ENST00000448174	NP336059		serine peptidase inhibitor, Kunitz type 5, pseudogene [Source:HGNC Symbol;Acc:HGNC:16161] [ENST00000448174]	chr20:44378654-44378713	hs|20q13.12	TTCAGTGGCTGTGGAGGCAACAGAAACAACTTTAAACAGAAATATTTCTGTGAAAAAATG
A_24_P347480	0.984527	0.568848	1.05496	up	896.813	947.575	580.849	829.278	676.309	774.223	2.01663	1.98554	1.86766	2.11085	1.75125	1.77617	Detected	Detected	Detected	Detected	Detected	Detected	0	A_24_P347480	A_24_P347480	NM_033116	NM_033116	NM_033116	Hs.7200	91754	NEK9	NIMA-related kinase 9	ENST00000238616	THC2495594	GO:0000278(mitotic cell cycle)|GO:0004674(protein serine/threonine kinase activity)|GO:0005515(protein binding)|GO:0005524(ATP binding)|GO:0005634(nucleus)|GO:0005829(cytosol)|GO:0006468(protein phosphorylation)|GO:0007067(mitosis)|GO:0007077(mitotic nuclear envelope disassembly)|GO:0019901(protein kinase binding)|GO:0046872(metal ion binding)|GO:0051301(cell division)	Homo sapiens NIMA-related kinase 9 (NEK9), mRNA [NM_033116]	chr14:75548984-75548925	hs|14q24.3	GTTTTCTAGTAGTATTGCTTTTGAGTTACAGTATAACCTGAGTTACTCCTCTGCTCTAAC
A_23_P121825	0.998268	0.962743	1.015	down	122.489	147.032	42.6453	87.7488	70.9969	133.15	-0.855527	-0.702572	-1.90004	-1.12955	-1.5006	-0.763534	Detected	Detected	Not Detected	Detected	Detected	Detected	0	A_23_P121825	A_23_P121825	NM_024941	NM_024941	NM_024941	Hs.591760	80006	TRAPPC13	trafficking protein particle complex 13	ENST00000231526	THC2462824	GO:0005515(protein binding)	Homo sapiens trafficking protein particle complex 13 (TRAPPC13), transcript variant 2, mRNA [NM_024941]	chr5:64961513-64961572	hs|5q12.3	CATGTGTTACTGTTACAAAACTTTCTCTCTCCATGTAATCACACTTAGTTATGAGCAAAG
A_33_P3212782	0.984527	0.318032	1.39049	up	3004.85	3700.17	2437.69	1722.08	1443.36	4189.16	3.76104	3.95082	3.93694	3.16508	2.84493	4.21201	Detected	Detected	Detected	Detected	Detected	Detected	0	A_33_P3212782	A_33_P3212782	NM_001743	NM_001743	NM_001743	Hs.468442	805	CALM2	calmodulin 2 (phosphorylase kinase, delta)	ENST00000482532	THC2576640	GO:0000922(spindle pole)|GO:0001975(response to amphetamine)|GO:0002027(regulation of heart rate)|GO:0002576(platelet degranulation)|GO:0005509(calcium ion binding)|GO:0005513(detection of calcium ion)|GO:0005515(protein binding)|GO:0005576(extracellular region)|GO:0005634(nucleus)|GO:0005654(nucleoplasm)|GO:0005737(cytoplasm)|GO:0005813(centrosome)|GO:0005829(cytosol)|GO:0005876(spindle microtub…	Homo sapiens calmodulin 2 (phosphorylase kinase, delta) (CALM2), mRNA [NM_001743]	chr2:47387937-47387878	hs|2p21	TACAAATGATGACAGCAAAGTGAAGACCTTGTACAGAATGTGTTAAATTTCTTGTACAAA
A_24_P876522	0.984527	0.528735	1.16281	down	1303.25	2489.07	1490.56	1435.86	2320.75	2356.37	2.55586	3.37883	3.22729	2.90284	3.53009	3.38191	Detected	Detected	Detected	Detected	Detected	Detected	0	A_24_P876522	A_24_P876522	NM_001008397	NM_001008397	NM_001008397	Hs.289044	493869	GPX8	glutathione peroxidase 8 (putative)		THC2552685	GO:0000302(response to reactive oxygen species)|GO:0004601(peroxidase activity)|GO:0004602(glutathione peroxidase activity)|GO:0005788(endoplasmic reticulum lumen)|GO:0016021(integral to membrane)|GO:0055114(oxidation-reduction process)	Homo sapiens glutathione peroxidase 8 (putative) (GPX8), mRNA [NM_001008397]	chr5:54463052-54463111	hs|5q11.2	TAACTCCTGATCATCTTACAGCAGACATAACAACAGAGTGTTAGAGACTGGAATAAATAT
A_24_P261052	0.991447	0.81928	1.06569	down	783.519	708.811	278.671	543.214	431.471	825.422	1.82179	1.5667	0.808065	1.50052	1.10283	1.86855	Detected	Detected	Detected	Detected	Detected	Detected	0	A_24_P261052	A_24_P261052	NM_015458	NM_015458	NM_015458	Hs.591395	66036	MTMR9	myotubularin related protein 9	ENST00000221086	THC2533237	GO:0005515(protein binding)|GO:0005737(cytoplasm)|GO:0016311(dephosphorylation)|GO:0016791(phosphatase activity)|GO:0030234(enzyme regulator activity)|GO:0050790(regulation of catalytic activity)	Homo sapiens myotubularin related protein 9 (MTMR9), mRNA [NM_015458]	chr8:11184845-11184904	hs|8p23.1	TCTGATGAGAGTTTACTGACTTCTAGAGCCATTCTCTTTAACCGTCTGCAGGTCTAAGGA
A_33_P3276455	0.984527	0.517755	1.12299	up	387.609	469.204	422.637	311.677	347.072	518.223	0.806425	0.971516	1.40892	0.699047	0.788808	1.19699	Detected	Detected	Detected	Detected	Detected	Detected	0	A_33_P3276455	A_33_P3276455	NM_006618	NM_006618	NM_006618	Hs.443650	10765	KDM5B	lysine (K)-specific demethylase 5B	ENST00000367264	THC2487017	GO:0003677(DNA binding)|GO:0003700(sequence-specific DNA binding transcription factor activity)|GO:0003714(transcription corepressor activity)|GO:0005515(protein binding)|GO:0005634(nucleus)|GO:0005654(nucleoplasm)|GO:0005737(cytoplasm)|GO:0006325(chromatin organization)|GO:0006351(transcription, DNA-dependent)|GO:0008270(zinc ion binding)|GO:0016706(oxidoreductase activity, acting on paired dono…	Homo sapiens lysine (K)-specific demethylase 5B (KDM5B), mRNA [NM_006618]	chr1:202710744-202710685	hs|1q32.1	AATTTGATGTTGAACTTCCACAGCTTGCTGAGATGCGTATCCGTTTGGAACAAGCCCGTT
A_23_P168965	0.984527	0.433329	1.24555	down	111.198	137.989	71.4679	126.41	188.24	91.9764	-0.995055	-0.794148	-1.15513	-0.602894	-0.093857	-1.29725	Detected	Detected	Detected	Detected	Detected	Detected	0	A_23_P168965	A_23_P168965	NM_019607	NM_019607	NM_019607	Hs.661238	56260	C8orf44	chromosome 8 open reading frame 44	ENST00000390159	THC2635337	GO:0005654(nucleoplasm)	Homo sapiens chromosome 8 open reading frame 44 (C8orf44), mRNA [NM_019607]	chr8:67592211-67592270	hs|8q13.1	CCTTTCACTTATTCATCTGTCCAGCATGACTCATCCCCGGGAGTGTTGAGTAAGTGAAAT
A_24_P256307	0.984527	0.235882	1.21687	up	2551.24	2657.72	1581.63	1730.09	1410	2519.9	3.52495	3.47342	3.31285	3.17177	2.81119	3.47871	Detected	Detected	Detected	Detected	Detected	Detected	0	A_24_P256307	A_24_P256307	NM_001659	NM_001659	NM_001659	Hs.119177	377	ARF3	ADP-ribosylation factor 3	ENST00000256682	THC2586163	GO:0000139(Golgi membrane)|GO:0003924(GTPase activity)|GO:0005525(GTP binding)|GO:0006644(phospholipid metabolic process)|GO:0006661(phosphatidylinositol biosynthetic process)|GO:0007264(small GTPase mediated signal transduction)|GO:0015031(protein transport)|GO:0016192(vesicle-mediated transport)|GO:0044281(small molecule metabolic process)|GO:0048471(perinuclear region of cytoplasm)|GO:0070062(…	Homo sapiens ADP-ribosylation factor 3 (ARF3), mRNA [NM_001659]	chr12:49330310-49330251	hs|12q13.12	AGGGGTGGTCCTTTCTACATTCCCATTCACTTAACAGCTCTTTTGGGATTGGGTGTTTCA
A_33_P3355877	0.984527	0.417126	1.51689	down	125.836	197.564	28.7141	118.594	149.161	145.475	-0.816632	-0.27638	-2.47067	-0.694968	-0.429562	-0.635815	Detected	Detected	Not Detected	Detected	Detected	Detected	0	A_33_P3355877	A_33_P3355877	NR_103795	NR_103795	NR_103795		152518	NFXL1	nuclear transcription factor, X-box binding-like 1	ENST00000508115	THC2471778	GO:0000122(negative regulation of transcription from RNA polymerase II promoter)|GO:0000977(RNA polymerase II regulatory region sequence-specific DNA binding)|GO:0001078(RNA polymerase II core promoter proximal region sequence-specific DNA binding transcription factor activity involved in negative regulation of transcription)|GO:0005634(nucleus)|GO:0006366(transcription from RNA polymerase II pro…	Homo sapiens nuclear transcription factor, X-box binding-like 1 (NFXL1), transcript variant 4, non-coding RNA [NR_103795]	chr4:47879145-47879086	hs|4p12	AGTACTGTGCCTGATCTTTTAACTCCCAGCCCAATGTGCTCTTCTACTCATGTTATTTAA
A_23_P215175	0.987916	0.766919	1.11378	up	894.978	806.758	614.325	509.483	441.712	1473.4	2.01367	1.75344	1.9485	1.40803	1.13668	2.7045	Detected	Detected	Detected	Detected	Detected	Detected	0	A_23_P215175	A_23_P215175	NM_005692	NM_005692	NM_005692	Hs.654958	10061	ABCF2	ATP-binding cassette, sub-family F (GCN20), member 2	ENST00000222388	THC2619700	GO:0005215(transporter activity)|GO:0005524(ATP binding)|GO:0005740(mitochondrial envelope)|GO:0006810(transport)|GO:0008152(metabolic process)|GO:0016020(membrane)|GO:0016887(ATPase activity)|GO:0043190(ATP-binding cassette (ABC) transporter complex)	Homo sapiens ATP-binding cassette, sub-family F (GCN20), member 2 (ABCF2), transcript variant 2, mRNA [NM_005692]	chr7:150912012-150911266	hs|7q36.1	GAGGGTGGTATGATGCTGGTCAGCCATGACTTCAGACTCATTCAGCAGGTTGCACAGGAA
A_21_P0002837	0.984527	0.38177	1.2149	down	113.639	165.269	96.5892	128.695	205.8	126.853	-0.963724	-0.533886	-0.720565	-0.577048	0.0348178	-0.833426	Detected	Detected	Detected	Detected	Detected	Detected	0	A_21_P0002837	A_21_P0002837	NR_108075	NR_108075		Hs.190365	100996539	ITPR1-AS1	ITPR1 antisense RNA 1 (head to head)		THC2607229		Homo sapiens ITPR1 antisense RNA 1 (head to head) (ITPR1-AS1), long non-coding RNA [NR_108075]	chr3:4532637-4532578	hs|3p26.1	TTGTGCTCTCTACCTCCCCTGACCCAGAAGGACTTATTCTTCTTTCTGCACATTTTAGTA
A_24_P37409	0.984527	0.266019	1.91789	up	1720.79	1645.29	2734.28	792.017	562.64	2543.4	2.95682	2.78157	4.10259	2.04453	1.48578	3.49211	Detected	Detected	Detected	Detected	Detected	Detected	0	A_24_P37409	A_24_P37409	NM_004418	NM_004418	NM_004418	Hs.1183	1844	DUSP2	dual specificity phosphatase 2	ENST00000488952	THC2687427	GO:0000188(inactivation of MAPK activity)|GO:0001706(endoderm formation)|GO:0004725(protein tyrosine phosphatase activity)|GO:0005515(protein binding)|GO:0005634(nucleus)|GO:0006470(protein dephosphorylation)|GO:0008138(protein tyrosine/serine/threonine phosphatase activity)|GO:0008330(protein tyrosine/threonine phosphatase activity)|GO:0017017(MAP kinase tyrosine/serine/threonine phosphatase act…	Homo sapiens dual specificity phosphatase 2 (DUSP2), mRNA [NM_004418]	chr2:96809962-96809903	hs|2q11.2	AGTATCCCTGTGGAGGACAACCAGATGGTGGAGATCAGTGCCTGGTTCCAGGAGGCCATA
A_23_P40821	0.984527	0.360035	1.13412	down	172.36	162.364	143.896	186.721	193.937	167.547	-0.362756	-0.559464	-0.145472	-0.0401186	-0.0508428	-0.43202	Detected	Detected	Detected	Detected	Detected	Detected	0	A_23_P40821	A_23_P40821	NM_032383	NM_032383	NM_032383	Hs.591311	84343	HPS3	Hermansky-Pudlak syndrome 3	ENST00000460822	THC2617939	GO:0006996(organelle organization)|GO:0031084(BLOC-2 complex)|GO:0043473(pigmentation)	Homo sapiens Hermansky-Pudlak syndrome 3 (HPS3), mRNA [NM_032383]	chr3:148890246-148890304	hs|3q24	AAGTCTTTAAGACATAAGAATTCCTCAAAGAAGCCATACATTTTTTAAGGGTGGGGATTG
A_21_P0014410	0.986533	0.74867	1.04013	down	275.791	223.499	211.371	245.818	242.75	253.761	0.315398	-0.0984338	0.409278	0.356588	0.273043	0.166888	Detected	Detected	Detected	Detected	Detected	Detected	0	A_21_P0014410	A_21_P0014410	NR_109990	NR_109990	NR_109990		100507459	NRSN2-AS1	NRSN2 antisense RNA 1		THC2507846		Homo sapiens NRSN2 antisense RNA 1 (NRSN2-AS1), long non-coding RNA [NR_109990]	chr20:301065-301006	hs|20p13	GCTGTTGAATTGGAAGAGGAGGGGAAGAAAAAATTTTCAGATCACAAAATATTCATTGTG
A_23_P421175	0.984527	0.446414	1.26875	up	96.3413	118.999	110.827	53.5439	81.6283	147.015	-1.20195	-1.00775	-0.522192	-1.84221	-1.29929	-0.620623	Detected	Detected	Detected	Detected	Detected	Detected	0	A_23_P421175	A_23_P421175	NM_198488	NM_198488	NM_198488	Hs.67776	286077	FAM83H	family with sequence similarity 83, member H	ENST00000612192	THC2464223	GO:0031214(biomineral tissue development)	Homo sapiens family with sequence similarity 83, member H (FAM83H), mRNA [NM_198488]	chr8:144806611-144806552	hs|8q24.3	GAAAGCCCCCACTGTTAGATGATAGCCTCGTGAAATTCATGTTTCTGTATTCTCCTATTT
A_33_P3398548	0.984527	0.180334	1.57294	down	144.842	161.918	48.2045	127.557	175.597	202.877	-0.613695	-0.563437	-1.72326	-0.589863	-0.194158	-0.15598	Detected	Detected	Detected	Detected	Detected	Detected	0	A_33_P3398548	A_33_P3398548	NM_003666	NM_003666	NM_003666	Hs.130746	8548	BLZF1	basic leucine zipper nuclear factor 1	ENST00000329281	THC2505544	GO:0000139(Golgi membrane)|GO:0000278(mitotic cell cycle)|GO:0001558(regulation of cell growth)|GO:0003677(DNA binding)|GO:0003700(sequence-specific DNA binding transcription factor activity)|GO:0005634(nucleus)|GO:0005654(nucleoplasm)|GO:0005737(cytoplasm)|GO:0005796(Golgi lumen)|GO:0006357(regulation of transcription from RNA polymerase II promoter)|GO:0007030(Golgi organization)|GO:0008283(cel…	Homo sapiens basic leucine zipper nuclear factor 1 (BLZF1), mRNA [NM_003666]	chr1:169365416-169365475	hs|1q24.2	GTGATGAAAATGTAACTTGAAACCGCTCCATTTCTACAATGCACATTTACTGTTTCTGTT
A_33_P3372212	0.986533	0.723356	1.08994	up	82.7595	53.6956	68.6589	72.3197	56.5965	59.462	-1.42118	-2.15582	-1.21298	-1.40854	-1.82764	-1.92654	Detected	Not Detected	Detected	Detected	Detected	Not Detected	0	A_33_P3372212	A_33_P3372212	L14723		L14723	Hs.733002	653492	PSG10P	pregnancy specific beta-1-glycoprotein 10, pseudogene		THC2542023		Human processed pseudo-pregnancy-specific glycoprotein (PSG12) gene, exon B2C containing 3' untranslated regions of 2 alternative splice sites C1 and C2. [L14723]	chr19:43347505-43347446	hs|19q13.2	CCCTTAGCACACACCATTCTACATTCTGTCTCTATGTAACTGGCTATTCTAACTATCTTT
A_33_P3251227	0.994669	0.89309	1.05259	down	1024.14	1726.47	698.329	1132.21	620.909	2115.61	2.20816	2.85105	2.13341	2.56006	1.62795	3.22642	Detected	Detected	Detected	Detected	Detected	Detected	0	A_33_P3251227	A_33_P3251227	ENST00000402468		AJ132443	Hs.239666	56913	C1GALT1	core 1 synthase, glycoprotein-N-acetylgalactosamine 3-beta-galactosyltransferase 1	ENST00000402468		GO:0000139(Golgi membrane)|GO:0001525(angiogenesis)|GO:0001822(kidney development)|GO:0005515(protein binding)|GO:0006493(protein O-linked glycosylation)|GO:0016021(integral to membrane)|GO:0016263(glycoprotein-N-acetylgalactosamine 3-beta-galactosyltransferase activity)|GO:0016266(O-glycan processing)|GO:0043687(post-translational protein modification)|GO:0044267(cellular protein metabolic proce…	core 1 synthase, glycoprotein-N-acetylgalactosamine 3-beta-galactosyltransferase 1 [Source:HGNC Symbol;Acc:HGNC:24337] [ENST00000402468]	chr7:7278507-7278566	hs|7p22.1	CTAGAACGTTTTGGTACTGGAATTACAACTATTATCCTCCTGTAGAGGTAAGTTTAGAAA
A_33_P3251672	0.998225	0.959589	1.00859	up	270.673	210.49	240.032	224.904	223.983	273.296	0.288374	-0.18495	0.592729	0.228305	0.15696	0.273881	Detected	Detected	Detected	Detected	Detected	Detected	0	A_33_P3251672	A_33_P3251672	NM_001606	NM_001606	NM_001606	Hs.421202	20	ABCA2	ATP-binding cassette, sub-family A (ABC1), member 2	ENST00000398207	THC2522315	GO:0000166(nucleotide binding)|GO:0005524(ATP binding)|GO:0005764(lysosome)|GO:0005765(lysosomal membrane)|GO:0005768(endosome)|GO:0005815(microtubule organizing center)|GO:0006357(regulation of transcription from RNA polymerase II promoter)|GO:0006629(lipid metabolic process)|GO:0006810(transport)|GO:0010008(endosome membrane)|GO:0016020(membrane)|GO:0016021(integral to membrane)|GO:0016023(cyto…	Homo sapiens ATP-binding cassette, sub-family A (ABC1), member 2 (ABCA2), transcript variant 1, mRNA [NM_001606]	chr9:139918654-139918595	hs|9q34.3	TGCTGTTCTTTATCCTGCTGGGGCTGCGACAGAAGAAGCCCACCATCTCCGTGAAGGAAG
A_23_P41455	0.984527	0.260572	1.21318	down	168.952	159.247	105.075	192.458	187.662	144.356	-0.391566	-0.587431	-0.599084	0.00353922	-0.0982899	-0.646953	Detected	Detected	Detected	Detected	Detected	Detected	0	A_23_P41455	A_23_P41455	NM_003305	NM_003305	NM_003305	Hs.150981	7222	TRPC3	transient receptor potential cation channel, subfamily C, member 3	ENST00000379645	THC2478113	GO:0005262(calcium channel activity)|GO:0005515(protein binding)|GO:0005886(plasma membrane)|GO:0005887(integral to plasma membrane)|GO:0006816(calcium ion transport)|GO:0007411(axon guidance)|GO:0007596(blood coagulation)|GO:0007602(phototransduction)|GO:0010524(positive regulation of calcium ion transport into cytosol)|GO:0015279(store-operated calcium channel activity)|GO:0030168(platelet acti…	Homo sapiens transient receptor potential cation channel, subfamily C, member 3 (TRPC3), transcript variant 2, mRNA [NM_003305]	chr4:122800569-122800510	hs|4q27	GACAGGGACCATGTCTTATTCATCTTTGTGTCTCCAGCATCTAGTACAGTGCCTGGTATA
A_21_P0012065	0.984527	0.136986	2.00435	up	65.2388	67.7832	140.946	40.1023	44.0004	45.3077	-1.76438	-1.8197	-0.175358	-2.25925	-2.19084	-2.31875	Detected	Detected	Detected	Not Detected	Detected	Not Detected	0	A_21_P0012065	A_21_P0012065	NR_110208	NR_110208	NR_110208	Hs.664626	101927043	LOC101927043	uncharacterized LOC101927043	ENST00000450550	THC2588358		Homo sapiens uncharacterized LOC101927043 (LOC101927043), transcript variant 2, long non-coding RNA [NR_110208]	chr2:47559525-47559466	hs|2p21	TCTAGCCAGAGGAAGACTCCTGGAGCTGGTGAACTGTGCATGGATATGCAGTCACGGGCA
A_32_P208424	0.986533	0.736149	1.05251	down	11574.6	9780.2	10226.6	11077	11436.2	11005.1	5.70664	5.35309	6.00568	5.85041	5.83104	5.60544	Detected	Detected	Detected	Detected	Detected	Detected	0	A_32_P208424	A_32_P208424	NM_002107	NM_002107	NM_002107	Hs.533624	3020	H3F3A	H3 histone, family 3A	ENST00000366815	THC2516723	GO:0000183(chromatin silencing at rDNA)|GO:0000228(nuclear chromosome)|GO:0000788(nuclear nucleosome)|GO:0000979(RNA polymerase II core promoter sequence-specific DNA binding)|GO:0000980(RNA polymerase II distal enhancer sequence-specific DNA binding)|GO:0005515(protein binding)|GO:0005576(extracellular region)|GO:0005634(nucleus)|GO:0005654(nucleoplasm)|GO:0006336(DNA replication-independent nuc…	Homo sapiens H3 histone, family 3A (H3F3A), mRNA [NM_002107]	chr1:226259602-226259661	hs|1q42.12	ACTTTTCTAACTGAGTTGTCCTACATGCAAGTACATGTTTTTAATGTTGTCTGTCTTCTG
A_33_P3418194	0.984527	0.208071	1.26785	down	1145.82	815.673	855.987	1168.41	1246.52	1156.25	2.37013	1.76929	2.42709	2.60547	2.63341	2.3548	Detected	Detected	Detected	Detected	Detected	Detected	0	A_33_P3418194	A_33_P3418194	NM_177458	NM_177458	NM_177458	Hs.158665	66004	LYNX1	Ly6/neurotoxin 1	ENST00000615007	THC2479368	GO:0005886(plasma membrane)|GO:0030425(dendrite)|GO:0031225(anchored to membrane)|GO:0070062(extracellular vesicular exosome)	Homo sapiens Ly6/neurotoxin 1 (LYNX1), transcript variant SLURP2, mRNA [NM_177458]	chr8:143845815-143845756	hs|8q24.3	TGCCGCCCCTTCAGGTCCCGACCTCCCCACAATAAAATGTGATTGGATCGTGTGGTACAA
A_19_P00317550	0.997411	0.941522	1.02769	down	390.652	365.666	196.22	486.991	350.351	184.171	0.817704	0.611826	0.301976	1.34289	0.802374	-0.295536	Detected	Detected	Detected	Detected	Detected	Detected	0	A_19_P00317550	A_19_P00317550	ENST00000520819			Hs.363526				ENST00000520819	THC2650217			chr8:32902040-32902099	hs|8p12	AGATGTTCGGGTCCAATTCACCAGAATGCCAAGTTATACAGGGTTGTGGAATCAAAAACT
A_33_P3321347	0.984527	0.134663	1.30771	up	48.6614	47.6543	42.3745	29.1033	43.7963	35.6057	-2.18733	-2.32802	-1.90923	-2.72175	-2.19755	-2.6664	Detected	Detected	Not Detected	Not Detected	Detected	Not Detected	0	A_33_P3321347	A_33_P3321347	NM_001243537	NM_001243537	NM_001243537	Hs.454905	388849	LOC388849	uncharacterized LOC388849	ENST00000444532	THC2697605		Homo sapiens uncharacterized LOC388849 (LOC388849), mRNA [NM_001243537]	chr22:20137307-20137248	hs|22q11.21	TCAGAACGAGCTGCAGCAGATCCGCCTGTGCTTTGAGAGGAAGAAGATGGTCATCACAGA
A_24_P64393	0.986469	0.713565	1.12257	down	206.767	191.8	65.6912	145.765	116.931	223.32	-0.100173	-0.319095	-1.27673	-0.397356	-0.780772	-0.0174681	Detected	Detected	Detected	Detected	Detected	Detected	0	A_24_P64393	A_24_P64393	NM_017824	NM_017824	NM_017824	Hs.573490	54708	MARCH5	membrane-associated ring finger (C3HC4) 5	ENST00000358935	THC2641973	GO:0000209(protein polyubiquitination)|GO:0004842(ubiquitin-protein ligase activity)|GO:0005515(protein binding)|GO:0005741(mitochondrial outer membrane)|GO:0005783(endoplasmic reticulum)|GO:0005789(endoplasmic reticulum membrane)|GO:0008270(zinc ion binding)|GO:0016020(membrane)|GO:0016021(integral to membrane)|GO:0016874(ligase activity)|GO:0051020(GTPase binding)|GO:0051865(protein autoubiquit…	Homo sapiens membrane-associated ring finger (C3HC4) 5 (MARCH5), mRNA [NM_017824]	chr10:94112947-94113006	hs|10q23.33	AGCCCCGAATTGAACACTTTTAAACCTAAAGAGCCTTATTATTATTAGCTCGAGAAATAC
A_33_P3257027	0.984527	0.386001	1.31985	down	129.775	140.73	101.929	180.196	236.521	103.721	-0.77217	-0.765774	-0.642928	-0.0914356	0.235539	-1.12387	Detected	Detected	Detected	Detected	Detected	Detected	0	A_33_P3257027	A_33_P3257027	NM_002009	NM_002009	NM_002009	Hs.567268	2252	FGF7	fibroblast growth factor 7	ENST00000377614	THC2471188	GO:0005104(fibroblast growth factor receptor binding)|GO:0005515(protein binding)|GO:0005576(extracellular region)|GO:0005794(Golgi apparatus)|GO:0007165(signal transduction)|GO:0007173(epidermal growth factor receptor signaling pathway)|GO:0008083(growth factor activity)|GO:0008201(heparin binding)|GO:0008284(positive regulation of cell proliferation)|GO:0008286(insulin receptor signaling pathwa…	Homo sapiens fibroblast growth factor 7 (FGF7), mRNA [NM_002009]	chr15:49776810-49776869	hs|15q21.2	GGCTGGAAAACTACTGAAAAACTGATCAAGCTTGACTTGTGCATTTATGTTTGTTTTAAG
A_23_P37424	0.984527	0.502583	1.14577	up	149.136	155.561	116.932	94.5164	101.523	194.128	-0.571555	-0.621224	-0.444825	-1.02237	-0.984615	-0.219576	Detected	Detected	Detected	Detected	Detected	Detected	0	A_23_P37424	A_23_P37424	NM_024063	NM_024063	NM_024063	Hs.369657	79029	SPATA5L1	spermatogenesis associated 5-like 1	ENST00000531970	THC2485764	GO:0005524(ATP binding)|GO:0005737(cytoplasm)	Homo sapiens spermatogenesis associated 5-like 1 (SPATA5L1), transcript variant 1, mRNA [NM_024063]	chr15:45713450-45713509	hs|15q21.1	GTGAACTTGCCTGTCGTTTGCAACTTCACACTTTTAGAATTTGTGTTTATATTTCCTGTA
A_23_P124760	0.984527	0.351285	1.20413	up	990.327	906.926	697.245	547.043	614.592	1101.92	2.15973	1.92228	2.13117	1.51065	1.6132	2.28537	Detected	Detected	Detected	Detected	Detected	Detected	0	A_23_P124760	A_23_P124760	NM_014815	NM_014815	NM_014815	Hs.462983	9862	MED24	mediator complex subunit 24	ENST00000535508	THC2578251	GO:0001104(RNA polymerase II transcription cofactor activity)|GO:0003712(transcription cofactor activity)|GO:0004402(histone acetyltransferase activity)|GO:0004872(receptor activity)|GO:0005515(protein binding)|GO:0005634(nucleus)|GO:0005654(nucleoplasm)|GO:0006357(regulation of transcription from RNA polymerase II promoter)|GO:0006367(transcription initiation from RNA polymerase II promoter)|GO:…	Homo sapiens mediator complex subunit 24 (MED24), transcript variant 1, mRNA [NM_014815]	chr17:38178296-38178237	hs|17q21.1	CCTCTTCCCCCTGGACGATGTGCAGCCTTCGAAGTTGATGCGACTGCTGAGCTCTAATGA
A_33_P3392677	0.996721	0.927394	1.00797	up	686.397	920.173	514.917	584.303	712.039	788.371	1.63086	1.94321	1.69384	1.60571	1.82553	1.80229	Detected	Detected	Detected	Detected	Detected	Detected	0	A_33_P3392677	A_33_P3392677	THC2539584								THC2539584			chr7:066313630-066313689	hs|7q11.21	CTGTGGACAAACCCAGGGCTGCTGGTGAGTCATGCCATCCTTACACGTCTTTCCTTGTAA
A_33_P3274478	0.992522	0.842722	1.0338	down	64.5649	113.105	60.1536	65.9379	76.5425	99.3222	-1.77936	-1.08104	-1.40378	-1.54183	-1.3921	-1.18639	Detected	Detected	Detected	Detected	Detected	Detected	0	A_33_P3274478	A_33_P3274478	NM_001080533	NM_001080533	NM_001080533	Hs.127610	84747	UNC119B	unc-119 homolog B (C. elegans)	ENST00000344651	THC2605018	GO:0005515(protein binding)|GO:0005829(cytosol)|GO:0006996(organelle organization)|GO:0008289(lipid binding)|GO:0035869(ciliary transition zone)|GO:0042953(lipoprotein transport)|GO:0060271(cilium morphogenesis)|GO:0072372(primary cilium)	Homo sapiens unc-119 homolog B (C. elegans) (UNC119B), mRNA [NM_001080533]	chr12:121159739-121159798	hs|12q24.31	AATGGGATTTGCATGTTCCTGTCAAGCGTAACAACAATCCCTTCTCTCTTTGACAGAGGC
A_32_P205110	0.984527	0.254558	2.31064	down	342.504	437.266	207.523	1075.82	1562.5	235.586	0.62794	0.869812	0.38277	2.48636	2.95936	0.0596741	Detected	Detected	Detected	Detected	Detected	Detected	0	A_32_P205110	A_32_P205110	NM_001453	NM_001453	NM_001453	Hs.348883	2296	FOXC1	forkhead box C1	ENST00000380874	THC2495614	GO:0000977(RNA polymerase II regulatory region sequence-specific DNA binding)|GO:0000981(sequence-specific DNA binding RNA polymerase II transcription factor activity)|GO:0001228(RNA polymerase II transcription regulatory region sequence-specific DNA binding transcription factor activity involved in positive regulation of transcription)|GO:0001501(skeletal system development)|GO:0001503(ossificat…	Homo sapiens forkhead box C1 (FOXC1), mRNA [NM_001453]	chr6:1613858-1613917	hs|6p25.3	CTCCCCCTTTTGTAAATAACCCAGGAAATGTAATAAATTCATTATCTTAGGGTGATCTGC
A_23_P71727	0.984527	0.226077	1.97895	up	2959.3	3037.68	2244.83	939.311	733.755	3901.99	3.73901	3.6662	3.81804	2.2906	1.86887	4.10956	Detected	Detected	Detected	Detected	Detected	Detected	0	A_23_P71727	A_23_P71727	NM_001827	NM_001827	NM_001827	Hs.83758	1164	CKS2	CDC28 protein kinase regulatory subunit 2	ENST00000314355	THC2461683	GO:0000079(regulation of cyclin-dependent protein kinase activity)|GO:0007127(meiosis I)|GO:0008283(cell proliferation)|GO:0016538(cyclin-dependent protein kinase regulator activity)|GO:0051301(cell division)	Homo sapiens CDC28 protein kinase regulatory subunit 2 (CKS2), mRNA [NM_001827]	chr9:91931523-91931582	hs|9q22.2	GATAAAAGTTCTTCCAGTCAGTTTTTCTCTTAAGTGCCTGTTTGAGTTTACTGAAACAGT
A_23_P2884	0.984527	0.522807	1.26111	up	94.4523	112.581	68.6093	61.8302	41.6758	145.798	-1.23052	-1.08774	-1.21402	-1.63462	-2.26915	-0.632607	Detected	Detected	Detected	Detected	Detected	Detected	0	A_23_P2884	A_23_P2884	NM_004569	NM_004569	NM_004569	Hs.553497	5283	PIGH	phosphatidylinositol glycan anchor biosynthesis, class H	ENST00000559118	THC2549360	GO:0000506(glycosylphosphatidylinositol-N-acetylglucosaminyltransferase (GPI-GnT) complex)|GO:0003824(catalytic activity)|GO:0005783(endoplasmic reticulum)|GO:0005789(endoplasmic reticulum membrane)|GO:0006464(cellular protein modification process)|GO:0006501(C-terminal protein lipidation)|GO:0006506(GPI anchor biosynthetic process)|GO:0016254(preassembly of GPI anchor in ER membrane)|GO:0017176(…	Homo sapiens phosphatidylinositol glycan anchor biosynthesis, class H (PIGH), mRNA [NM_004569]	chr14:68056700-68056641	hs|14q24.1	AGTCCTAGGAACCATTATGGATGTAGTGCATCTTAGAGCCATAGAGCAGGTGACTGGAAA
A_33_P3256848	0.984527	0.0870251	1.77848	up	4970.91	4531.77	4853.69	1991.95	2204.78	4571.14	4.48726	4.2433	4.93051	3.3751	3.45613	4.3379	Detected	Detected	Detected	Detected	Detected	Detected	0	A_33_P3256848	A_33_P3256848	NM_021641	NM_021641	NM_021641	Hs.594351	8038	ADAM12	ADAM metallopeptidase domain 12	ENST00000368676	THC2487430	GO:0004222(metalloendopeptidase activity)|GO:0005515(protein binding)|GO:0005576(extracellular region)|GO:0005654(nucleoplasm)|GO:0005739(mitochondrion)|GO:0005886(plasma membrane)|GO:0006508(proteolysis)|GO:0007155(cell adhesion)|GO:0007173(epidermal growth factor receptor signaling pathway)|GO:0007520(myoblast fusion)|GO:0008237(metallopeptidase activity)|GO:0008270(zinc ion binding)|GO:0016021…	Homo sapiens ADAM metallopeptidase domain 12 (ADAM12), transcript variant 2, mRNA [NM_021641]	chr10:127731711-127731652	hs|10q26.2	AACAACAGGAAGAACTGCCACTGCGAGGCCCACTGGGCACCTCCCTTCTGTGACAAGTTT
A_23_P163143	0.984527	0.621621	1.16168	up	912.355	685.524	715.476	518.676	479.449	1185.57	2.04142	1.51851	2.1684	1.43383	1.25495	2.39093	Detected	Detected	Detected	Detected	Detected	Detected	0	A_23_P163143	A_23_P163143	NM_001302617	NM_001302617	NM_001302617	Hs.18573	97	ACYP1	acylphosphatase 1, erythrocyte (common) type	ENST00000357971	THC2736115	GO:0003998(acylphosphatase activity)|GO:0006796(phosphate-containing compound metabolic process)|GO:0070062(extracellular vesicular exosome)	Homo sapiens acylphosphatase 1, erythrocyte (common) type (ACYP1), transcript variant 4, mRNA [NM_001302617]	chr14:75520272-75520213	hs|14q24.3	GTGCGTCATATGCAGGAATGGCTTGAAACAAGAGGAAGTCCTAAATCACACATCGACAAA
A_24_P67699	0.991755	0.824556	1.04595	up	14226.1	10099.1	12351.8	12155	10317.3	12772.9	6.00422	5.39938	6.27808	5.9844	5.68249	5.82036	Detected	Detected	Detected	Detected	Detected	Detected	0	A_24_P67699	A_24_P67699	NM_000984	NM_000984	NM_000984	Hs.419463	6147	RPL23A	ribosomal protein L23a	ENST00000446445	THC2544962	GO:0000166(nucleotide binding)|GO:0000184(nuclear-transcribed mRNA catabolic process, nonsense-mediated decay)|GO:0003735(structural constituent of ribosome)|GO:0005515(protein binding)|GO:0005634(nucleus)|GO:0005829(cytosol)|GO:0006412(translation)|GO:0006413(translational initiation)|GO:0006414(translational elongation)|GO:0006415(translational termination)|GO:0006614(SRP-dependent cotranslatio…	Homo sapiens ribosomal protein L23a (RPL23A), mRNA [NM_000984]	chr17:27050590-27050649	hs|17q11.2	CCTGATGGAGAGAAGAAGGTGTATGTTTGACTGGCTCCTGATTACGATGCTTTGGATGTT
A_33_P3888568	0.984527	0.42618	1.48153	up	51.729	49.5009	10.854	12.8872	22.2978	30.7202	-2.09913	-2.27317	-3.8742	-3.897	-3.17145	-2.87932	Detected	Detected	Not Detected	Not Detected	Not Detected	Not Detected	0	A_33_P3888568	A_33_P3888568	BQ029156		BQ029156	Hs.675825	100124537	SNORA70B	small nucleolar RNA, H/ACA box 70B				UI-H-DT0-aub-m-04-0-UI.s1 NCI_CGAP_DT0 Homo sapiens cDNA clone IMAGE:5867307 3', mRNA sequence [BQ029156]	chr2:61644535-61644476	hs|2p15	TGGCTGTAAGATTACGGAGGTCCTGCAGCCAATTAAGCTGACTGAATTCCTTTCCTTATG
A_33_P3225696	0.984527	0.521303	1.05031	down	11310.9	11105.2	8396.92	9885.4	11769.9	10848.3	5.67339	5.53639	5.72129	5.68622	5.87253	5.58475	Detected	Detected	Detected	Detected	Detected	Detected	0	A_33_P3225696	A_33_P3225696	NM_133444	NM_133444	NM_133444	Hs.137282	116115	ZNF526	zinc finger protein 526	ENST00000301215	THC2492369	GO:0003677(DNA binding)|GO:0005634(nucleus)|GO:0006351(transcription, DNA-dependent)|GO:0006355(regulation of transcription, DNA-dependent)|GO:0046872(metal ion binding)	Homo sapiens zinc finger protein 526 (ZNF526), mRNA [NM_133444]	chr19:42731919-42731978	hs|19q13.2	ATAAAAATAAAAATAAACTGGCCAGGTGCGGTGGCTCACGCTTGCAATCCCAGTGCTTTG
A_23_P11353	0.986469	0.704987	1.04714	down	3224.76	4159.21	2816.08	3847.08	2910.77	4000.03	3.86294	4.11954	4.14512	4.32469	3.8569	4.14536	Detected	Detected	Detected	Detected	Detected	Detected	0	A_23_P11353	A_23_P11353	NM_005765	NM_005765	NM_005765	Hs.495960	10159	ATP6AP2	ATPase, H+ transporting, lysosomal accessory protein 2	ENST00000378438	THC2586443	GO:0002003(angiotensin maturation)|GO:0004190(aspartic-type endopeptidase activity)|GO:0004872(receptor activity)|GO:0005515(protein binding)|GO:0005886(plasma membrane)|GO:0006508(proteolysis)|GO:0009897(external side of plasma membrane)|GO:0016021(integral to membrane)|GO:0019899(enzyme binding)|GO:0021903(rostrocaudal neural tube patterning)|GO:0030177(positive regulation of Wnt receptor signa…	Homo sapiens ATPase, H+ transporting, lysosomal accessory protein 2 (ATP6AP2), mRNA [NM_005765]	chrX:40464988-40465047	hs|Xp11.4	AGAAGATTCGAATGGATTGAATGTTACCTGTGCCAGAATTAGAAAAGGGGGTTGGAAATT
A_33_P3274696	0.984527	0.601897	1.14928	up	2702.57	2097.94	1860.05	1762.2	1293.1	3148.97	3.60808	3.1322	3.54677	3.1983	2.68633	3.80023	Detected	Detected	Detected	Detected	Detected	Detected	0	A_33_P3274696	A_33_P3274696	NM_024531	NM_024531	NM_024531	Hs.6459	79581	SLC52A2	solute carrier family 52 (riboflavin transporter), member 2	ENST00000402965	THC2467193	GO:0001618(viral receptor activity)|GO:0005887(integral to plasma membrane)|GO:0009615(response to virus)|GO:0032217(riboflavin transporter activity)|GO:0032218(riboflavin transport)	Homo sapiens solute carrier family 52 (riboflavin transporter), member 2 (SLC52A2), transcript variant 1, mRNA [NM_024531]	chr8:145584871-145584930	hs|8q24.3	TAGGGTAAGCCCCTGAGCCTGGGACCTACATGTGGTTTGCGTAATAAAACATTTGTATTT
A_23_P54840	0.984527	0.254894	1.25226	up	43613.2	35068	40197.5	32410.4	27518.3	36255.8	7.62044	7.19531	7.98046	7.39931	7.09782	7.32549	Detected	Detected	Detected	Detected	Detected	Detected	0	A_23_P54840	A_23_P54840	NM_005946	NM_005946	NM_005946	Hs.655199	4489	MT1A	metallothionein 1A	ENST00000290705	THC2486497	GO:0005515(protein binding)|GO:0005634(nucleus)|GO:0005737(cytoplasm)|GO:0008270(zinc ion binding)|GO:0045926(negative regulation of growth)|GO:0048471(perinuclear region of cytoplasm)|GO:0071276(cellular response to cadmium ion)|GO:0071294(cellular response to zinc ion)	Homo sapiens metallothionein 1A (MT1A), mRNA [NM_005946]	chr16:56673205-56673808	hs|16q12.2	AAATGCAACTCCTGCAAGAAGAGCTGCTGCTCCTGCTGCCCCATGAGCTGTGCCAAGTGT
A_19_P00319675	0.992522	0.840853	1.02701	up	89.7393	71.7583	64.2742	78.0926	63.1487	80.027	-1.30437	-1.73748	-1.30819	-1.29775	-1.6696	-1.49802	Detected	Detected	Detected	Detected	Detected	Detected	0	A_19_P00319675	A_19_P00319675	ENST00000444184			Hs.529860	100506190	LINC00963	long intergenic non-protein coding RNA 963	ENST00000444184	THC2561617		long intergenic non-protein coding RNA 963 [Source:HGNC Symbol;Acc:HGNC:48716] [ENST00000444184]	chr9:132265979-132266038	hs|9q34.11	CTGCATTGCGGTGATAGGGCCAAGGGCCTGGGCCTTCAATTCTCCAGACTTGCCAAAATG
A_23_P26173	0.984527	0.130001	1.17363	up	2817.41	3179.44	2328.69	2204.16	2042	2961.12	3.66812	3.732	3.87095	3.52115	3.34548	3.71149	Detected	Detected	Detected	Detected	Detected	Detected	0	A_23_P26173	A_23_P26173	NM_007364	NM_007364	NM_007364	Hs.513058	23423	TMED3	transmembrane emp24 protein transport domain containing 3	ENST00000543455	THC2778205	GO:0005783(endoplasmic reticulum)|GO:0005789(endoplasmic reticulum membrane)|GO:0005793(endoplasmic reticulum-Golgi intermediate compartment)|GO:0005794(Golgi apparatus)|GO:0015031(protein transport)|GO:0016021(integral to membrane)|GO:0030126(COPI vesicle coat)|GO:0032580(Golgi cisterna membrane)|GO:0033116(endoplasmic reticulum-Golgi intermediate compartment membrane)	Homo sapiens transmembrane emp24 protein transport domain containing 3 (TMED3), transcript variant 1, mRNA [NM_007364]	chr15:79614644-79614703	hs|15q25.1	AGGGTGGAGGCAGAACGATGCTGCTGTGGTAGCCCTTTGCCTTTCATGCCCATGCTTGAT
A_23_P28730	0.986087	0.677568	1.05263	down	354.021	316.172	303.877	295.215	352.867	393.344	0.675657	0.402007	0.932989	0.620761	0.812696	0.799211	Detected	Detected	Detected	Detected	Detected	Detected	0	A_23_P28730	A_23_P28730	NM_020713	NM_020713	NM_020713	Hs.740578	57473	ZNF512B	zinc finger protein 512B	ENST00000450537	THC2621080	GO:0003677(DNA binding)|GO:0005634(nucleus)|GO:0006351(transcription, DNA-dependent)|GO:0006355(regulation of transcription, DNA-dependent)|GO:0046872(metal ion binding)	Homo sapiens zinc finger protein 512B (ZNF512B), mRNA [NM_020713]	chr20:62588356-62588297	hs|20q13.33	GTCCCGTGCTTTGGGTTTCTTGGTTTGGGTTTTTTAATGCCAGTTCTCAGTACATAAGTG
A_32_P45009	0.984527	0.263575	1.39418	up	1027.63	1639.2	526.746	846.25	662.831	602.915	2.21307	2.77622	1.72661	2.14008	1.72221	1.41537	Detected	Detected	Detected	Detected	Detected	Detected	0	A_32_P45009	A_32_P45009	NM_005896	NM_005896	NM_005896	Hs.593422	3417	IDH1	isocitrate dehydrogenase 1 (NADP+), soluble	ENST00000415913	THC2568143	GO:0000287(magnesium ion binding)|GO:0004450(isocitrate dehydrogenase (NADP+) activity)|GO:0005102(receptor binding)|GO:0005737(cytoplasm)|GO:0005739(mitochondrion)|GO:0005777(peroxisome)|GO:0005782(peroxisomal matrix)|GO:0005829(cytosol)|GO:0006097(glyoxylate cycle)|GO:0006099(tricarboxylic acid cycle)|GO:0006102(isocitrate metabolic process)|GO:0006103(2-oxoglutarate metabolic process)|GO:00067…	Homo sapiens isocitrate dehydrogenase 1 (NADP+), soluble (IDH1), transcript variant 1, mRNA [NM_005896]	chr2:209101385-209101326	hs|2q34	GTTCTGGTGTCATAGATGTCCCATTTTGTGAGGTAGAGCTGTGCATTAAACTTGCACATG
A_23_P37514	0.984527	0.0617912	1.66144	up	84.8319	74.671	68.8296	36.9214	37.1732	71.5426	-1.3855	-1.68008	-1.2094	-2.37847	-2.43409	-1.65971	Detected	Detected	Detected	Not Detected	Detected	Detected	0	A_23_P37514	A_23_P37514	NM_015492	NM_015492	NM_015492	Hs.17936	56905	C15orf39	chromosome 15 open reading frame 39	ENST00000360639	THC2467339	GO:0005737(cytoplasm)	Homo sapiens chromosome 15 open reading frame 39 (C15orf39), mRNA [NM_015492]	chr15:75504433-75504492	hs|15q24.2	TGGGCCTCATTTAAGGGATTCTGATGAGCCGATGGGCCCTGGAGGCAGCCCATTAAAGCA
A_33_P3406861	0.984527	0.239469	1.41475	up	52.8732	106.145	35.0027	38.6728	49.8226	37.1881	-2.06757	-1.17267	-2.18496	-2.31161	-2.01155	-2.60367	Detected	Detected	Not Detected	Not Detected	Detected	Not Detected	0	A_33_P3406861	A_33_P3406861	NM_001270771	NM_001270771	NM_001270771	Hs.655143	8470	SORBS2	sorbin and SH3 domain containing 2	ENST00000284776	THC2476646	GO:0005200(structural constituent of cytoskeleton)|GO:0005515(protein binding)|GO:0005634(nucleus)|GO:0005886(plasma membrane)|GO:0007015(actin filament organization)|GO:0007155(cell adhesion)|GO:0008093(cytoskeletal adaptor activity)|GO:0008150(biological_process)|GO:0008307(structural constituent of muscle)|GO:0015629(actin cytoskeleton)|GO:0016477(cell migration)|GO:0019904(protein domain spec…	Homo sapiens sorbin and SH3 domain containing 2 (SORBS2), transcript variant 9, mRNA [NM_001270771]	chr4:186545375-186545316	hs|4q35.1	AAGTCAAGTCGGAAAGCATGGGCTCCCTGTTATGTGAGGAGGACTCCAAGGAGAGCTGCC
A_33_P3292739	0.988684	0.801862	1.04729	down	162.531	108.479	117.91	140.65	120.426	145.615	-0.447468	-1.14128	-0.432818	-0.448892	-0.738283	-0.63442	Detected	Detected	Detected	Detected	Detected	Detected	0	A_33_P3292739	A_33_P3292739	NM_201402	NM_201402	NM_201402	Hs.531448	377630	USP17L2	ubiquitin specific peptidase 17-like family member 2	ENST00000333796	THC2525229	GO:0000075(cell cycle checkpoint)|GO:0004197(cysteine-type endopeptidase activity)|GO:0004843(ubiquitin-specific protease activity)|GO:0005515(protein binding)|GO:0005634(nucleus)|GO:0005789(endoplasmic reticulum membrane)|GO:0006915(apoptotic process)|GO:0007093(mitotic cell cycle checkpoint)|GO:0010955(negative regulation of protein processing)|GO:0016579(protein deubiquitination)|GO:0030334(re…	Homo sapiens ubiquitin specific peptidase 17-like family member 2 (USP17L2), mRNA [NM_201402]	chr8:11994918-11994859	hs|8p23.1	ACGTCAGAAAAGTCGAAGGTACCCTGCCTCCCAACGTACTTGTGATTCATCAATCGAAAT
A_33_P3221859	0.984527	0.00609792	1.34506	down	985.566	1192.33	825.864	1231.61	1397.63	1417.06	2.15277	2.31702	2.37541	2.68147	2.79849	2.64825	Detected	Detected	Detected	Detected	Detected	Detected	0	A_33_P3221859	A_33_P3221859	NM_003030	NM_003030	NM_003030	Hs.55967	6474	SHOX2	short stature homeobox 2	ENST00000483851	THC2487735	GO:0000122(negative regulation of transcription from RNA polymerase II promoter)|GO:0001501(skeletal system development)|GO:0001649(osteoblast differentiation)|GO:0002053(positive regulation of mesenchymal cell proliferation)|GO:0002063(chondrocyte development)|GO:0003170(heart valve development)|GO:0003209(cardiac atrium morphogenesis)|GO:0005654(nucleoplasm)|GO:0005739(mitochondrion)|GO:0007399…	Homo sapiens short stature homeobox 2 (SHOX2), transcript variant 1, mRNA [NM_003030]	chr3:157815892-157815833	hs|3q25.32	AGACCACCAGCAAGAACTCCAGCATCGCCGATCTCAGACTGAAAGCCAAAAAGCACGCCG
A_23_P107653	0.987916	0.768368	1.05434	up	6404.6	5074.14	5930.31	5156.53	5800.96	5677.75	4.85286	4.40639	5.21954	4.74732	4.85179	4.65067	Detected	Detected	Detected	Detected	Detected	Detected	0	A_23_P107653	A_23_P107653	NM_001014763	NM_001014763	NM_001014763	Hs.348531	2109	ETFB	electron-transfer-flavoprotein, beta polypeptide	ENST00000309244	NP1165274	GO:0005739(mitochondrion)|GO:0005759(mitochondrial matrix)|GO:0009055(electron carrier activity)|GO:0022904(respiratory electron transport chain)|GO:0043231(intracellular membrane-bounded organelle)|GO:0044237(cellular metabolic process)|GO:0044281(small molecule metabolic process)|GO:0070062(extracellular vesicular exosome)	Homo sapiens electron-transfer-flavoprotein, beta polypeptide (ETFB), transcript variant 2, mRNA [NM_001014763]	chr19:51848634-51848575	hs|19q13.41	AAGCCAAGAAGAAGAAGATCGAGGTGATCAAGCCTGGGGACCTGGGTGTGGACCTGACCT
A_23_P99515	0.997418	0.955127	1.01469	down	282.293	349.178	120.626	283.683	217.97	207.488	0.349015	0.545264	-0.399959	0.563276	0.117701	-0.123555	Detected	Detected	Detected	Detected	Detected	Detected	0	A_23_P99515	A_23_P99515	NM_032849	NM_032849	NM_032849	Hs.147880	84935	MEDAG	mesenteric estrogen-dependent adipogenesis	ENST00000380482	THC2489355	GO:0005737(cytoplasm)|GO:0045600(positive regulation of fat cell differentiation)	Homo sapiens mesenteric estrogen-dependent adipogenesis (MEDAG), mRNA [NM_032849]	chr13:31499299-31499358	hs|13q12.3	ATTGGACACGGCAGCGTCCTCCTTATTGAAAACACATTATGTCAGTTGGGAATTTTAAAT
A_24_P104407	0.984527	0.224995	1.75937	down	41.2708	71.1864	23.0073	70.9337	122.596	43.7205	-2.42499	-1.74903	-2.79033	-1.43646	-0.712519	-2.3702	Detected	Detected	Not Detected	Detected	Detected	Not Detected	0	A_24_P104407	A_24_P104407	NM_145728	NM_145728	NM_145728	Hs.207106	23336	SYNM	synemin, intermediate filament protein	ENST00000594047	THC2466773	GO:0005200(structural constituent of cytoskeleton)|GO:0005515(protein binding)|GO:0005882(intermediate filament)|GO:0005912(adherens junction)|GO:0008307(structural constituent of muscle)|GO:0016020(membrane)|GO:0017166(vinculin binding)|GO:0019215(intermediate filament binding)|GO:0043034(costamere)|GO:0045104(intermediate filament cytoskeleton organization)|GO:0060053(neurofilament cytoskeleton)	Homo sapiens synemin, intermediate filament protein (SYNM), transcript variant A, mRNA [NM_145728]	chr15:99675380-99675439	hs|15q26.3	ATCATCTGCAAGTTTCAAGAAGTATTCTGCCAAAAGTATTTACAAGTATGGACTCATGAG
A_21_P0013954	0.986087	0.672215	1.68289	up	66.908	46.9738	73.9976	18.609	7.67237	352.998	-1.72793	-2.34877	-1.10495	-3.36693	-4.71061	0.64308	Detected	Not Detected	Detected	Not Detected	Not Detected	Detected	0	A_21_P0013954	A_21_P0013954												chr18:015307709-015307648	hs|18p11.21	ATGATCACATGTCCTACAAAGACAGCTACAAAAGCAAGTACAAATGGTAAGATGCTTGAG
A_33_P3257015	0.984527	0.619193	1.09433	up	2578.68	2212.11	2611.75	2191.67	2168.01	2471.13	3.54038	3.20865	4.03645	3.51295	3.43187	3.45052	Detected	Detected	Detected	Detected	Detected	Detected	0	A_33_P3257015	A_33_P3257015	ENST00000580496							ENST00000580496	THC2578919		Q9BW34_HUMAN (Q9BW34) EEF1D protein (Fragment), partial (28%) [THC2578919]	chr17:61714414-61714473	hs|17q23.3	GATTACCAAGTTTGAGAGCGTGTGTAGAGTGTCGATGTTGCAGCTTTCAACAAGGTCTGA
A_23_P366682	0.993051	0.846185	1.01794	up	181.409	168.39	139.051	134.257	170.084	182.147	-0.288931	-0.506892	-0.19489	-0.516011	-0.240182	-0.31148	Detected	Detected	Detected	Detected	Detected	Detected	0	A_23_P366682	A_23_P366682	NM_033513	NM_033513	NM_033513	Hs.369613	91978	TPGS1	tubulin polyglutamylase complex subunit 1	ENST00000359315	THC2612509	GO:0005737(cytoplasm)|GO:0005813(centrosome)|GO:0005874(microtubule)|GO:0007268(synaptic transmission)|GO:0007275(multicellular organismal development)|GO:0007288(sperm axoneme assembly)|GO:0008017(microtubule binding)|GO:0018095(protein polyglutamylation)|GO:0030424(axon)|GO:0030425(dendrite)|GO:0030534(adult behavior)|GO:0031514(motile cilium)|GO:0051648(vesicle localization)|GO:0070740(tubulin…	Homo sapiens tubulin polyglutamylase complex subunit 1 (TPGS1), mRNA [NM_033513]	chr19:519055-519114	hs|19p13.3	CAGTGCCGTGACCACGAGGCGGTGCCGCTGAGCGTCTTCCGCGCGGGCACACTCACCTGC
A_33_P3388070	0.988552	0.787888	1.03348	up	751.528	681.649	650.024	637.995	715.497	682.56	1.76165	1.51033	2.02999	1.73254	1.83252	1.59437	Detected	Detected	Detected	Detected	Detected	Detected	0	A_33_P3388070	A_33_P3388070	DB226000		DB226000	Hs.577832							DB226000 TRACH3 Homo sapiens cDNA clone TRACH3018100 5', mRNA sequence [DB226000]	chr13:112111461-112111402	hs|13q34	TTATCCACAGAAGCAAAACACACCCACACTCCCAGGAAGGAGGCGGCAAAGGACAGCTGC
A_23_P23006	0.984527	0.313597	1.06501	up	3802.96	4694.26	2785.41	3234.01	3216.3	4087.55	4.10087	4.29413	4.12932	4.07425	4.0009	4.17658	Detected	Detected	Detected	Detected	Detected	Detected	0	A_23_P23006	A_23_P23006	NM_002525	NM_002525	NM_002525	Hs.584782	4898	NRD1	nardilysin (N-arginine dibasic convertase)	ENST00000464385	NP1244077	GO:0004222(metalloendopeptidase activity)|GO:0005515(protein binding)|GO:0005829(cytosol)|GO:0006508(proteolysis)|GO:0007528(neuromuscular junction development)|GO:0008283(cell proliferation)|GO:0009986(cell surface)|GO:0016477(cell migration)|GO:0046872(metal ion binding)|GO:0048408(epidermal growth factor binding)|GO:0051044(positive regulation of membrane protein ectodomain proteolysis)|GO:005…	Homo sapiens nardilysin (N-arginine dibasic convertase) (NRD1), transcript variant 1, mRNA [NM_002525]	chr1:52255062-52255003	hs|1p32.3	CTTCTAGTGAGGATTCAAATTCTTCTTGTGAAGTGATGCAGCTGACCTACCTGCCAACCT
A_33_P3320079	0.984527	0.0408428	1.50018	down	667.257	997.897	681.486	1050.03	1314.8	1146.17	1.59006	2.06019	2.09818	2.45135	2.71034	2.34216	Detected	Detected	Detected	Detected	Detected	Detected	0	A_33_P3320079	A_33_P3320079	NM_005596	NM_005596	NM_005596	Hs.644095	4781	NFIB	nuclear factor I/B	ENST00000380953	THC2525905	GO:0000122(negative regulation of transcription from RNA polymerase II promoter)|GO:0000978(RNA polymerase II core promoter proximal region sequence-specific DNA binding)|GO:0000981(sequence-specific DNA binding RNA polymerase II transcription factor activity)|GO:0001077(RNA polymerase II core promoter proximal region sequence-specific DNA binding transcription factor activity involved in positiv…	Homo sapiens nuclear factor I/B (NFIB), transcript variant 3, mRNA [NM_005596]	chr9:14120505-14120446	hs|9p23	GAATCCTCAGGATACTCTGAAGAACTATGTACCTTCTTATGACCCATCCAGTCCACAAAC
A_33_P3257708	0.984527	0.21854	1.25898	up	1116.79	1188.59	938.256	743.84	685.544	1264.14	2.33311	2.31248	2.55948	1.95399	1.77082	2.4835	Detected	Detected	Detected	Detected	Detected	Detected	0	A_33_P3257708	A_33_P3257708	NM_144772	NM_144772	NM_144772	Hs.528320	128240	APOA1BP	apolipoprotein A-I binding protein	ENST00000368233	THC2487883	GO:0000166(nucleotide binding)|GO:0005515(protein binding)|GO:0005576(extracellular region)|GO:0005615(extracellular space)|GO:0005654(nucleoplasm)|GO:0005737(cytoplasm)|GO:0005739(mitochondrion)|GO:0005929(cilium)|GO:0006734(NADH metabolic process)|GO:0006739(NADP metabolic process)|GO:0008150(biological_process)|GO:0042803(protein homodimerization activity)|GO:0043231(intracellular membrane-bou…	Homo sapiens apolipoprotein A-I binding protein (APOA1BP), mRNA [NM_144772]	chr1:156563287-156563346	hs|1q23.1	AGCATCCTGAGTGTCCTGAAGGGACTCACTGTGCCCATTGCCAGCATCGACATTCCCTCA
A_23_P92281	0.996999	0.929509	1.01917	down	765.431	695.941	547.387	562.025	517.134	1096.95	1.78809	1.54026	1.78206	1.54963	1.36411	2.27884	Detected	Detected	Detected	Detected	Detected	Detected	0	A_23_P92281	A_23_P92281	NM_014170	NM_014170	NM_014170	Hs.127496	29083	GTPBP8	GTP-binding protein 8 (putative)	ENST00000488781	NP210151	GO:0000917(barrier septum assembly)|GO:0005525(GTP binding)|GO:0005739(mitochondrion)|GO:0046872(metal ion binding)	Homo sapiens GTP-binding protein 8 (putative) (GTPBP8), transcript variant 1, mRNA [NM_014170]	chr3:112718398-112719742	hs|3q13.2	TTGTTTCCTGTAAGTGCTGTGACCTTTTCTGGAATCCACCTGTTGAGATGCTTTATAGCC
A_23_P217228	0.997411	0.942999	1.04656	down	173.935	64.1695	166.225	149.407	236.165	62.2529	-0.34963	-1.89874	0.0626405	-0.361761	0.233367	-1.86037	Detected	Detected	Detected	Detected	Detected	Detected	0	A_23_P217228	A_23_P217228	NM_016157	NM_016157	NM_016157	Hs.633653	7216	TRO	trophinin	ENST00000492706	THC2521520	GO:0005515(protein binding)|GO:0005634(nucleus)|GO:0005737(cytoplasm)|GO:0005886(plasma membrane)|GO:0005887(integral to plasma membrane)|GO:0007156(homophilic cell adhesion)|GO:0007566(embryo implantation)|GO:0030308(negative regulation of cell growth)	Homo sapiens trophinin (TRO), transcript variant 3, mRNA [NM_016157]	chrX:54957644-54957703	hs|Xp11.21	CCCCATGTTTACAGATACCGCTAATAAATTGCAGTAGTCCTTCCCATGGAGCCAAAGTAC
A_23_P211227	0.992429	0.832601	1.02856	up	295.985	314.595	191.872	253.544	198.946	336.191	0.417343	0.394794	0.269641	0.401235	-0.0140524	0.572699	Detected	Detected	Detected	Detected	Detected	Detected	0	A_23_P211227	A_23_P211227	NM_133635	NM_133635	NM_133635	Hs.592164	23275	POFUT2	protein O-fucosyltransferase 2	ENST00000615172	THC2484309	GO:0001707(mesoderm formation)|GO:0005789(endoplasmic reticulum membrane)|GO:0005794(Golgi apparatus)|GO:0006004(fucose metabolic process)|GO:0006493(protein O-linked glycosylation)|GO:0010468(regulation of gene expression)|GO:0010717(regulation of epithelial to mesenchymal transition)|GO:0036066(protein O-linked fucosylation)|GO:0043687(post-translational protein modification)|GO:0044267(cellula…	Homo sapiens protein O-fucosyltransferase 2 (POFUT2), transcript variant 3, mRNA [NM_133635]	chr21:46684771-46684712	hs|21q22.3	CTACTGCTGGCACGTCAGAGCACTGGGAAGTTTTTCAGTGACGTCTCTGGGGCACTCAGT
A_23_P127095	0.984527	0.314855	1.21313	up	15772.8	13292	14771.7	12352.2	10111	14345.4	6.15312	5.79571	6.53619	6.00762	5.65335	5.98786	Detected	Detected	Detected	Detected	Detected	Detected	0	A_23_P127095	A_23_P127095	NM_032747	NM_032747	NM_032747	Hs.500921	84833	USMG5	up-regulated during skeletal muscle growth 5 homolog (mouse)	ENST00000369811	THC2479338	GO:0005753(mitochondrial proton-transporting ATP synthase complex)|GO:0016021(integral to membrane)|GO:0070062(extracellular vesicular exosome)	Homo sapiens up-regulated during skeletal muscle growth 5 homolog (mouse) (USMG5), transcript variant 2, mRNA [NM_032747]	chr10:105148909-105148850	hs|10q24.33	TACGGTTCTTAACCTCATCTGTTAAGTTCCCATGCCTGGAGAAGCTAATGCCAACTCATC
A_23_P166826	0.984527	0.032112	1.24721	down	394.879	384.268	280.98	391.096	400.851	544.961	0.833233	0.683413	0.81997	1.02652	0.996637	1.26957	Detected	Detected	Detected	Detected	Detected	Detected	0	A_23_P166826	A_23_P166826	NM_018403	NM_018403	NM_018403	Hs.476353	55802	DCP1A	decapping mRNA 1A	ENST00000294241	THC2467564	GO:0000184(nuclear-transcribed mRNA catabolic process, nonsense-mediated decay)|GO:0000288(nuclear-transcribed mRNA catabolic process, deadenylation-dependent decay)|GO:0000932(cytoplasmic mRNA processing body)|GO:0005515(protein binding)|GO:0005634(nucleus)|GO:0005829(cytosol)|GO:0010467(gene expression)|GO:0016020(membrane)|GO:0016787(hydrolase activity)|GO:0042802(identical protein binding)|GO…	Homo sapiens decapping mRNA 1A (DCP1A), transcript variant 1, mRNA [NM_018403]	chr3:53321447-53321388	hs|3p21.1	CATTCTCAGTGATAATGGAGGTTTCACTGTGAAGCATCACCAGCAGATCCTTGTTTTGAC
A_23_P76159	0.995952	0.918702	1.04028	down	651.653	1151.39	219.715	547.589	547.391	639.49	1.55593	2.2666	0.465133	1.51209	1.44614	1.50034	Detected	Detected	Detected	Detected	Detected	Detected	0	A_23_P76159	A_23_P76159	NM_003566	NM_003566	NM_003566	Hs.567367	8411	EEA1	early endosome antigen 1	ENST00000322349	THC2471292	GO:0005515(protein binding)|GO:0005516(calmodulin binding)|GO:0005545(1-phosphatidylinositol binding)|GO:0005737(cytoplasm)|GO:0005769(early endosome)|GO:0005829(cytosol)|GO:0005969(serine-pyruvate aminotransferase complex)|GO:0006897(endocytosis)|GO:0006906(vesicle fusion)|GO:0008270(zinc ion binding)|GO:0016020(membrane)|GO:0016189(synaptic vesicle to endosome fusion)|GO:0019897(extrinsic to pl…	Homo sapiens early endosome antigen 1 (EEA1), mRNA [NM_003566]	chr12:93166521-93166462	hs|12q22	TATTGTGTTTACTACTTGTGATCATGTAGTTGTGCCTTACTTTGTGAGAAAGGTTAGCTC
A_23_P210015	0.995343	0.902279	1.00776	down	1235.15	1132.44	893.837	1054.02	1032.12	1214.85	2.47843	2.24266	2.48951	2.45683	2.36111	2.42613	Detected	Detected	Detected	Detected	Detected	Detected	0	A_23_P210015	A_23_P210015	NM_014369	NM_014369	NM_014369	Hs.744861	26469	PTPN18	protein tyrosine phosphatase, non-receptor type 18 (brain-derived)	ENST00000175756	THC2508269	GO:0004726(non-membrane spanning protein tyrosine phosphatase activity)|GO:0005515(protein binding)|GO:0005634(nucleus)|GO:0005737(cytoplasm)|GO:0006470(protein dephosphorylation)|GO:0035335(peptidyl-tyrosine dephosphorylation)	Homo sapiens protein tyrosine phosphatase, non-receptor type 18 (brain-derived) (PTPN18), transcript variant 1, mRNA [NM_014369]	chr2:131132468-131132527	hs|2q21.1	CCCCTTGGCAGGGTGATGCTGAGGTGTGGATTTTTAACAGTTCCCAGACTTTCCCAGGAG
A_24_P80338	0.984527	0.500241	1.05576	up	705.658	744.53	404.439	542.311	565.211	608.432	1.67079	1.63763	1.34542	1.49812	1.49236	1.42851	Detected	Detected	Detected	Detected	Detected	Detected	0	A_24_P80338	A_24_P80338	NM_003157	NM_003157	NM_003157	Hs.631921	6787	NEK4	NIMA-related kinase 4	ENST00000233027	THC2467290	GO:0000278(mitotic cell cycle)|GO:0004674(protein serine/threonine kinase activity)|GO:0004702(receptor signaling protein serine/threonine kinase activity)|GO:0005524(ATP binding)|GO:0005737(cytoplasm)|GO:0005929(cilium)|GO:0006468(protein phosphorylation)|GO:0006974(response to DNA damage stimulus)|GO:0007067(mitosis)|GO:0023014(signal transduction by phosphorylation)|GO:0030145(manganese ion bi…	Homo sapiens NIMA-related kinase 4 (NEK4), transcript variant 1, mRNA [NM_003157]	chr3:52744873-52744814	hs|3p21.1	TAAATACAAGTCTTGAATAGTACATTTTCACTTCTGTATTCGAGGGACTCTAAAAATAAA
A_23_P44684	0.984527	0.232168	1.35586	up	68.2238	86.7501	40.0543	34.3424	38.7883	73.7424	-1.69983	-1.46376	-1.99047	-2.48294	-2.37273	-1.61601	Detected	Detected	Not Detected	Not Detected	Not Detected	Detected	0	A_23_P44684	A_23_P44684	NM_018098	NM_018098	NM_018098	Hs.518299	1894	ECT2	epithelial cell transforming 2	ENST00000540509	THC2466659	GO:0000902(cell morphogenesis)|GO:0000910(cytokinesis)|GO:0004871(signal transducer activity)|GO:0005089(Rho guanyl-nucleotide exchange factor activity)|GO:0005096(GTPase activator activity)|GO:0005515(protein binding)|GO:0005634(nucleus)|GO:0005737(cytoplasm)|GO:0005829(cytosol)|GO:0005911(cell-cell junction)|GO:0005923(tight junction)|GO:0007264(small GTPase mediated signal transduction)|GO:001…	Homo sapiens epithelial cell transforming 2 (ECT2), transcript variant 3, mRNA [NM_018098]	chr3:172538330-172538389	hs|3q26.31	GAGTAAATAAATTTTATGGGCGGGTGCCAAATACTGCTGTGAATCTATTTGTATAGTATC
A_23_P428842	0.984527	0.225695	1.45683	up	647.853	934.092	746.222	476.868	360.221	878.174	1.54749	1.96486	2.22911	1.31258	0.842453	1.95793	Detected	Detected	Detected	Detected	Detected	Detected	0	A_23_P428842	A_23_P428842	NM_138399	NM_138399	NM_138399	Hs.478729	93109	TMEM44	transmembrane protein 44	ENST00000347147	THC2471561	GO:0016021(integral to membrane)	Homo sapiens transmembrane protein 44 (TMEM44), transcript variant 1, mRNA [NM_138399]	chr3:194308712-194308653	hs|3q29	TGGCCAACCAAGTGCTTGTGAGATCACTGACACTGCAAAAACAAAGCAAACTGCTCCGGG
A_21_P0012895	0.988827	0.804937	1.1057	up	77.7375	39.0416	67.3867	80.7463	46.1035	41.9764	-1.5115	-2.61562	-1.23996	-1.24954	-2.12348	-2.42893	Detected	Not Detected	Detected	Detected	Detected	Not Detected	0	A_21_P0012895	A_21_P0012895	ENST00000507600							ENST00000507600	THC2523699		Q3WBI1_9ACTO (Q3WBI1) Regulatory protein, LuxR:Response regulator receiver, partial (6%) [THC2523699]	chr5:25126511-25126452	hs|5p14.1	GGAATCTGTGTCAGGAAGAAGGTGGAAGAGATATGACATTGGTCAAACAGAGAATTGATA
A_23_P300826	0.992522	0.835199	1.01804	up	395.425	452.865	263.4	310.714	327.539	453.701	0.835227	0.920382	0.726754	0.694581	0.705239	1.00516	Detected	Detected	Detected	Detected	Detected	Detected	0	A_23_P300826	A_23_P300826	NM_145029	NM_145029	NM_145029	Hs.591787	221545	C6orf136	chromosome 6 open reading frame 136	ENST00000461130	THC2544203	GO:0005739(mitochondrion)	Homo sapiens chromosome 6 open reading frame 136 (C6orf136), transcript variant 2, mRNA [NM_145029]	chr6:30619215-30620455	hs|6p21.33	TACAAGCGTGACAAAGACGAGCATTACCGGACCTATGATGCCTACTCCACTTTCTACCTG
A_23_P251505	0.995952	0.916334	1.01858	up	403.033	440.716	308.145	305.439	305.514	573.264	0.86272	0.881151	0.95311	0.669881	0.60481	1.34262	Detected	Detected	Detected	Detected	Detected	Detected	0	A_23_P251505	A_23_P251505	NM_148956	NM_148956	NM_148956	Hs.647060	55695	NSUN5	NOP2/Sun domain family, member 5	ENST00000438747	THC2471899	GO:0005634(nucleus)|GO:0005730(nucleolus)|GO:0006364(rRNA processing)|GO:0008168(methyltransferase activity)|GO:0032259(methylation)	Homo sapiens NOP2/Sun domain family, member 5 (NSUN5), transcript variant 1, mRNA [NM_148956]	chr7:72717662-72717603	hs|7q11.23	CTCCCCTGAGACCACACTCAGCAGTGGCTTCTTCGTTGCTGTAATTGAACGGGTCGAGGT
A_23_P207600	0.984527	0.331572	1.40079	up	716.803	992.6	540.093	381.447	364.568	1038.36	1.6934	2.05251	1.76271	0.990478	0.859761	2.19966	Detected	Detected	Detected	Detected	Detected	Detected	0	A_23_P207600	A_23_P207600	NM_002815	NM_002815	NM_002815	Hs.443379	5717	PSMD11	proteasome (prosome, macropain) 26S subunit, non-ATPase, 11	ENST00000469475	THC2524113	GO:0000082(G1/S transition of mitotic cell cycle)|GO:0000209(protein polyubiquitination)|GO:0000278(mitotic cell cycle)|GO:0000502(proteasome complex)|GO:0002474(antigen processing and presentation of peptide antigen via MHC class I)|GO:0002479(antigen processing and presentation of exogenous peptide antigen via MHC class I, TAP-dependent)|GO:0005515(protein binding)|GO:0005634(nucleus)|GO:000565…	Homo sapiens proteasome (prosome, macropain) 26S subunit, non-ATPase, 11 (PSMD11), transcript variant 2, mRNA [NM_002815]	chr17:30807187-30807537	hs|17q11.2	ACAGATGATTCTTGACAAGAAATTTCATGGGATTTTGGACCAGGGGGAGGGTGTCCTGAT
A_23_P156017	0.986087	0.664934	1.06857	up	760.393	953.515	516.498	739.685	515.809	830.862	1.77857	1.99455	1.69826	1.94591	1.36041	1.87803	Detected	Detected	Detected	Detected	Detected	Detected	0	A_23_P156017	A_23_P156017	NM_022130	NM_022130	NM_022130	Hs.408909	64083	GOLPH3	golgi phosphoprotein 3 (coat-protein)	ENST00000265070	THC2518260	GO:0005515(protein binding)|GO:0005654(nucleoplasm)|GO:0005739(mitochondrion)|GO:0005758(mitochondrial intermembrane space)|GO:0005768(endosome)|GO:0005794(Golgi apparatus)|GO:0005802(trans-Golgi network)|GO:0005829(cytosol)|GO:0005886(plasma membrane)|GO:0007030(Golgi organization)|GO:0008283(cell proliferation)|GO:0009101(glycoprotein biosynthetic process)|GO:0009306(protein secretion)|GO:00104…	Homo sapiens golgi phosphoprotein 3 (coat-protein) (GOLPH3), mRNA [NM_022130]	chr5:32125336-32125277	hs|5p13.3	GTCCACAAGTAAATTAATATCTGCTCTGAAATGTCATTTATCTACTCACACATTCTTGGG
A_33_P3239879	0.984527	0.160627	1.23435	up	5841.14	5089.3	4518.35	4511.83	3500.89	4670.16	4.72	4.4107	4.82723	4.55464	4.12322	4.36882	Detected	Detected	Detected	Detected	Detected	Detected	0	A_33_P3239879	A_33_P3239879	NM_032356	NM_032356	NM_032356	Hs.565094	84316	NAA38	N(alpha)-acetyltransferase 38, NatC auxiliary subunit	ENST00000333775	THC2478485	GO:0005634(nucleus)|GO:0005654(nucleoplasm)|GO:0005737(cytoplasm)|GO:0005844(polysome)|GO:0031417(NatC complex)|GO:0043066(negative regulation of apoptotic process)	Homo sapiens N(alpha)-acetyltransferase 38, NatC auxiliary subunit (NAA38), mRNA [NM_032356]	chr17:7760064-7760005	hs|17p13.1	GCCTCCGTATCTCTGACCACGATGGCGCTTACCTTTCAGACTTCATTAAACTTATGACCG
A_33_P3297642	0.986533	0.73462	1.05566	up	403.805	473.271	292.456	359.958	271.086	502.868	0.865481	0.983965	0.877722	0.906824	0.432321	1.1536	Detected	Detected	Detected	Detected	Detected	Detected	0	A_33_P3297642	A_33_P3297642	NM_022063	NM_022063	NM_022063	Hs.372309	63877	FAM204A	family with sequence similarity 204, member A	ENST00000369172	THC2788609		Homo sapiens family with sequence similarity 204, member A (FAM204A), transcript variant 1, mRNA [NM_022063]	chr10:120070356-120070297	hs|10q26.11	CTTCAAGACATTTGTAGACTCAAATGCTCAATTTACTGAGAATGTTTTCCTGCCTATGTT
A_23_P212447	0.984527	0.243809	1.13208	up	410.615	447.713	264.123	286.765	286.42	420.84	0.889609	0.903873	0.730709	0.578865	0.511702	0.89669	Detected	Detected	Detected	Detected	Detected	Detected	0	A_23_P212447	A_23_P212447	NM_018262	NM_018262	NM_018262	Hs.655284	55764	IFT122	intraflagellar transport 122	ENST00000348417	NP239264	GO:0001843(neural tube closure)|GO:0005515(protein binding)|GO:0005737(cytoplasm)|GO:0005929(cilium)|GO:0006996(organelle organization)|GO:0007227(signal transduction downstream of smoothened)|GO:0010172(embryonic body morphogenesis)|GO:0016020(membrane)|GO:0021914(negative regulation of smoothened signaling pathway involved in ventral spinal cord patterning)|GO:0030991(intraflagellar transport p…	Homo sapiens intraflagellar transport 122 (IFT122), transcript variant 3, mRNA [NM_018262]	chr3:129236393-129237964	hs|3q22.1	TGAGACCCAAGCGGGATGACAGACAGCTAGAGATTGCAAACAACAGCTCCCAGATTCTGC
A_33_P3385957	0.984527	0.621433	1.04855	down	882.194	836.988	603.072	735.077	698.011	1033.38	1.99292	1.80651	1.92183	1.93689	1.79682	2.19271	Detected	Detected	Detected	Detected	Detected	Detected	0	A_33_P3385957	A_33_P3385957	NM_012263	NM_012263	NM_012263	Hs.660298	25809	TTLL1	tubulin tyrosine ligase-like family member 1	ENST00000440761	THC2490400	GO:0003351(epithelial cilium movement)|GO:0005737(cytoplasm)|GO:0005874(microtubule)|GO:0018095(protein polyglutamylation)|GO:0035082(axoneme assembly)|GO:0070740(tubulin-glutamic acid ligase activity)	Homo sapiens tubulin tyrosine ligase-like family member 1 (TTLL1), transcript variant 1, mRNA [NM_012263]	chr22:43447881-43447822	hs|22q13.2	AATGACAAGCACTGCTTTGAATGCTATGGCTACGACATCATCATCGACGACAAGCTGAAG
A_33_P3372397	0.993151	0.851011	1.04956	up	268.349	216.701	217.744	311.559	200.052	181.488	0.275934	-0.142996	0.452135	0.6985	-0.00605101	-0.316711	Detected	Detected	Detected	Detected	Detected	Detected	0	A_33_P3372397	A_33_P3372397	AK130111		AK130111						NP852700		Homo sapiens cDNA FLJ26601 fis, clone LVR00207. [AK130111]	chr19:19551005-19551064	hs|19p13.11	GTGTGCTGTCACTTATCTAAGGAAAGGTGGGGGGATTTGCTCATTTTATTTTTATTTTTA
A_23_P30315	0.984527	0.564507	1.3912	up	191.801	83.717	235.428	96.7974	67.0628	223.383	-0.20857	-1.51511	0.564786	-0.987964	-1.58284	-0.0170592	Detected	Detected	Detected	Detected	Detected	Detected	0	A_23_P30315	A_23_P30315	NM_033342	NM_033342	NM_033342	Hs.487412	81786	TRIM7	tripartite motif containing 7	ENST00000334421	THC2475009	GO:0005634(nucleus)|GO:0005737(cytoplasm)|GO:0008270(zinc ion binding)	Homo sapiens tripartite motif containing 7 (TRIM7), transcript variant 6, mRNA [NM_033342]	chr5:180630267-180630208	hs|5q35.3	CGTAACATACCAGTTAGGGCCTGCGGAAGCATCTTGTAATGGAACACATTACTATTTCTG
A_33_P3388865	0.984527	0.435492	1.3203	up	104.637	85.8854	154.757	86.8096	97.2858	73.9018	-1.08278	-1.47822	-0.0404904	-1.14508	-1.04613	-1.6129	Detected	Detected	Detected	Detected	Detected	Detected	0	A_33_P3388865	A_33_P3388865	ENST00000361484		BC106893	Hs.448708	376132	LRRC10	leucine rich repeat containing 10	ENST00000361484	THC2480475	GO:0003779(actin binding)|GO:0005634(nucleus)|GO:0005739(mitochondrion)|GO:0005856(cytoskeleton)|GO:0030017(sarcomere)|GO:0051393(alpha-actinin binding)|GO:0055013(cardiac muscle cell development)	leucine rich repeat containing 10 [Source:HGNC Symbol;Acc:HGNC:20264] [ENST00000361484]	chr12:70003844-70003785	hs|12q15	AGAGAGGAAAGCCAGGAGCTACAGGCACCAGTCCCTCTACTTCCTCCTACCAACTCCTGA
A_23_P109055	0.984527	0.312678	1.12119	down	1170.73	1657.98	911.361	1170.29	1310.95	1678.49	2.40116	2.79265	2.51752	2.6078	2.70611	2.89251	Detected	Detected	Detected	Detected	Detected	Detected	0	A_23_P109055	A_23_P109055	NM_033550	NM_033550	NM_033550	Hs.440263	112858	TP53RK	TP53 regulating kinase	ENST00000372102	THC2461882	GO:0000408(EKC/KEOPS complex)|GO:0002039(p53 binding)|GO:0004674(protein serine/threonine kinase activity)|GO:0005515(protein binding)|GO:0005524(ATP binding)|GO:0005634(nucleus)|GO:0005829(cytosol)|GO:0006468(protein phosphorylation)|GO:0008033(tRNA processing)|GO:0016020(membrane)|GO:0016787(hydrolase activity)|GO:0070525(threonylcarbamoyladenosine metabolic process)	Homo sapiens TP53 regulating kinase (TP53RK), mRNA [NM_033550]	chr20:45314596-45314537	hs|20q13.12	GGTGAAGTGACTTGTGAAGACTGAAGTTTGATGAAGTCTGGTTTAAGGCACAGGTAAACT
A_33_P3254012	0.984527	0.370076	1.24063	up	237.271	289.958	242.224	166.255	163.394	331.812	0.0983598	0.277144	0.605841	-0.207603	-0.29807	0.553784	Detected	Detected	Detected	Detected	Detected	Detected	0	A_33_P3254012	A_33_P3254012	NR_003594	NR_003594	NR_003594	Hs.535056	100288527	REXO1L2P	REX1, RNA exonuclease 1 homolog (S. cerevisiae)-like 2 (pseudogene)	ENST00000540724	THC2603070		Homo sapiens REX1, RNA exonuclease 1 homolog (S. cerevisiae)-like 2 (pseudogene) (REXO1L2P), non-coding RNA [NR_003594]	chr8:86775512-86775453	hs|8q21.2	TTCGTCAAGCCCGACAACGAGATCGTGGACTACAACACCAGGTTTTCCGGAGTCACCGAG
A_24_P163920	0.984527	0.596049	1.20079	down	657.208	924.025	244.313	527.595	517.287	972.178	1.56817	1.94923	0.618232	1.45843	1.36454	2.10464	Detected	Detected	Detected	Detected	Detected	Detected	0	A_24_P163920	A_24_P163920	NM_032228	NM_032228	NM_032228	Hs.501991	84188	FAR1	fatty acyl CoA reductase 1	ENST00000524933	THC2676444	GO:0005777(peroxisome)|GO:0005778(peroxisomal membrane)|GO:0005782(peroxisomal matrix)|GO:0008611(ether lipid biosynthetic process)|GO:0010025(wax biosynthetic process)|GO:0016021(integral to membrane)|GO:0035336(long-chain fatty-acyl-CoA metabolic process)|GO:0044255(cellular lipid metabolic process)|GO:0044281(small molecule metabolic process)|GO:0046474(glycerophospholipid biosynthetic process…	Homo sapiens fatty acyl CoA reductase 1 (FAR1), mRNA [NM_032228]	chr11:13732254-13732313	hs|11p15.2	GCCTAGTAAATGATATCACGCCAAAATTGATAGGAGACAGACCTAATACATACATATACA
A_24_P343233	0.986237	0.690174	1.09715	down	550.134	669.523	509.764	476.195	930.527	577.991	1.3116	1.48443	1.67933	1.31055	2.21162	1.35447	Detected	Detected	Detected	Detected	Detected	Detected	0	A_24_P343233	A_24_P343233	NM_002124	NM_002124	NM_002124	Hs.696211	3123	HLA-DRB1	major histocompatibility complex, class II, DR beta 1	ENST00000421942	THC2485548	GO:0000139(Golgi membrane)|GO:0002381(immunoglobulin production involved in immunoglobulin mediated immune response)|GO:0002437(inflammatory response to antigenic stimulus)|GO:0002455(humoral immune response mediated by circulating immunoglobulin)|GO:0002503(peptide antigen assembly with MHC class II protein complex)|GO:0002506(polysaccharide assembly with MHC class II protein complex)|GO:0005765…	Homo sapiens major histocompatibility complex, class II, DR beta 1 (HLA-DRB1), transcript variant 1, mRNA [NM_002124]	chr6:32548583-32548524	hs|6p21.32	TTCGTGCTGGGCCTGCTCTTCCTTGGGGCCGGGCTGTTCATCTACTTCAGGAATCAGAAA
A_33_P3390773	0.994669	0.893978	1.03737	up	51.6744	57.7705	20.186	39.1531	45.6979	31.1605	-2.10066	-2.0503	-2.97907	-2.29381	-2.13623	-2.85879	Detected	Detected	Not Detected	Not Detected	Detected	Not Detected	0	A_33_P3390773	A_33_P3390773	NM_014818	NM_014818	NM_014818	Hs.130836	9866	TRIM66	tripartite motif containing 66	ENST00000299550	THC2604054	GO:0005654(nucleoplasm)|GO:0008270(zinc ion binding)|GO:0016235(aggresome)	Homo sapiens tripartite motif containing 66 (TRIM66), mRNA [NM_014818]	chr11:8637153-8637094	hs|11p15.4	CACCAGTGTTTTGAATCATGGTTTTGTTTTGTTTTTGCATGCAAAAACCAGAACATGACT
A_23_P301247	0.984527	0.604522	1.0947	up	3181.55	4248.78	2876.8	2500.01	2677.73	4573.62	3.84348	4.15028	4.17589	3.70286	3.73651	4.33868	Detected	Detected	Detected	Detected	Detected	Detected	0	A_23_P301247	A_23_P301247	NM_003517	NM_003517	NM_003517	Hs.408067	8338	HIST2H2AC	histone cluster 2, H2ac			GO:0000786(nucleosome)|GO:0003674(molecular_function)|GO:0003677(DNA binding)|GO:0005634(nucleus)|GO:0008150(biological_process)|GO:0046982(protein heterodimerization activity)|GO:0070062(extracellular vesicular exosome)	Homo sapiens histone cluster 2, H2ac (HIST2H2AC), mRNA [NM_003517]	chr1:149858863-149858922	hs|1q21.2	GGCCGTTCTGTTACCAAAGAAAACCGAAAGCCACAAAGCCAAAAGCAAATAAATGCAGAC
A_33_P3229067	0.984527	0.201543	1.5383	up	5866.55	4459.38	7659.8	3221.8	3947.85	4470.23	4.72626	4.22007	5.58874	4.06879	4.29657	4.30569	Detected	Detected	Detected	Detected	Detected	Detected	0	A_33_P3229067	A_33_P3229067	NM_003520	NM_003520	NM_003520	Hs.673851	8341	HIST1H2BN	histone cluster 1, H2bn	ENST00000396980	THC2481405	GO:0000786(nucleosome)|GO:0003677(DNA binding)|GO:0005634(nucleus)|GO:0005654(nucleoplasm)|GO:0006325(chromatin organization)|GO:0006334(nucleosome assembly)|GO:0046982(protein heterodimerization activity)|GO:0070062(extracellular vesicular exosome)	Homo sapiens histone cluster 1, H2bn (HIST1H2BN), mRNA [NM_003520]	chr6:27806454-27806513	hs|6p22.1	AAAGTCCGCTCCTGCCCCGAAGAAAGGCTCCAAGAAGGCAGTGACAAAGGCCCAGAAGAA
A_33_P3250133	0.984527	0.110567	1.38215	down	247.156	379.145	256.982	317.421	474.098	436.39	0.157242	0.664048	0.691168	0.725391	1.23876	0.949037	Detected	Detected	Detected	Detected	Detected	Detected	0	A_33_P3250133	A_33_P3250133	NM_019086	NM_019086	NM_019086	Hs.187624	54621	VSIG10	V-set and immunoglobulin domain containing 10	ENST00000359236	THC2473447	GO:0016021(integral to membrane)	Homo sapiens V-set and immunoglobulin domain containing 10 (VSIG10), mRNA [NM_019086]	chr12:118503705-118503646	hs|12q24.23	TGGAAAGCTACATCGAAGATGAGCTCTTCATTCAGCTTTGATTTGACCTGTACCCCTGGT
A_33_P3339066	0.984527	0.0585319	1.56808	down	898.583	793.358	372.718	912.994	1120.64	1034.24	2.01947	1.72927	1.22758	2.2496	2.47982	2.19392	Detected	Detected	Detected	Detected	Detected	Detected	0	A_33_P3339066	A_33_P3339066	NM_017619	NM_017619	NM_017619	Hs.632423	55599	RNPC3	RNA-binding region (RNP1, RRM) containing 3	ENST00000531883	THC2514395	GO:0000166(nucleotide binding)|GO:0003723(RNA binding)|GO:0005634(nucleus)|GO:0005654(nucleoplasm)|GO:0005689(U12-type spliceosomal complex)|GO:0006397(mRNA processing)|GO:0008380(RNA splicing)	Homo sapiens RNA-binding region (RNP1, RRM) containing 3 (RNPC3), mRNA [NM_017619]	chr1:104068819-104068878	hs|1p21.1	AAAGAGGACTTGCTGAAGTACTTCGGGGCTCAGTCTGTGCGGGTCCTGTCAGATAAGGGG
A_24_P336853	0.986533	0.74958	1.10453	up	201.165	198.908	103.997	105.032	108.679	279.426	-0.139801	-0.266595	-0.613954	-0.870172	-0.886356	0.305886	Detected	Detected	Detected	Detected	Detected	Detected	0	A_24_P336853	A_24_P336853	NM_020143	NM_020143	NM_020143	Hs.262858	56902	PNO1	partner of NOB1 homolog (S. cerevisiae)	ENST00000263657	THC2462538	GO:0005634(nucleus)|GO:0005730(nucleolus)	Homo sapiens partner of NOB1 homolog (S. cerevisiae) (PNO1), mRNA [NM_020143]	chr2:68402335-68402394	hs|2p14	GATTATCTCAGAAAAACCTCTCTGAATGATGACCCTTCCTTAATACTGGGTGATGTGTGA
A_23_P150092	0.984527	0.116085	1.20647	up	907.693	904.949	740.2	582.986	696.573	880.605	2.03403	1.91914	2.21742	1.60246	1.79385	1.96191	Detected	Detected	Detected	Detected	Detected	Detected	0	A_23_P150092	A_23_P150092	NM_012247	NM_012247	NM_012247	Hs.124027	22929	SEPHS1	selenophosphate synthetase 1	ENST00000378614	THC2493920	GO:0004756(selenide, water dikinase activity)|GO:0005515(protein binding)|GO:0005524(ATP binding)|GO:0005525(GTP binding)|GO:0005737(cytoplasm)|GO:0005886(plasma membrane)|GO:0006464(cellular protein modification process)|GO:0016310(phosphorylation)|GO:0031965(nuclear membrane)|GO:0042803(protein homodimerization activity)|GO:0046982(protein heterodimerization activity)	Homo sapiens selenophosphate synthetase 1 (SEPHS1), transcript variant 1, mRNA [NM_012247]	chr10:13361160-13361101	hs|10p13	ACCCGGGGCCACCTCTTAATCTAGACAGAAATAGCTGTTTGGTTTTGTTTTTAAATAGAT
A_33_P3407350	0.986533	0.723166	1.0537	down	4022.47	3728.81	3841.12	3473.33	4185.51	4788.75	4.18183	3.96195	4.59296	4.17725	4.3809	4.405	Detected	Detected	Detected	Detected	Detected	Detected	0	A_33_P3407350	A_33_P3407350	NM_001029865	NM_001029865	NM_001029865	Hs.558604	120237	DBX1	developing brain homeobox 1	ENST00000524983	THC2688548	GO:0005634(nucleus)|GO:0006357(regulation of transcription from RNA polymerase II promoter)|GO:0021521(ventral spinal cord interneuron specification)|GO:0043565(sequence-specific DNA binding)	Homo sapiens developing brain homeobox 1 (DBX1), mRNA [NM_001029865]	chr11:20177820-20177761	hs|11p15.1	CTTCTCAGATTCCGAGGAGGAAGAGGAGGGCGAGGAACAGGAGGAAATCACCGTGTCCTA
A_33_P3231110	0.984527	0.078669	1.18875	down	2938.49	3885.77	2297.92	3049.12	3665.58	4073.14	3.72882	4.02143	3.85176	3.98932	4.18954	4.17149	Detected	Detected	Detected	Detected	Detected	Detected	0	A_33_P3231110	A_33_P3231110	NM_006537	NM_006537	NM_006537	Hs.458499	9960	USP3	ubiquitin specific peptidase 3	ENST00000268049	THC2466168	GO:0000122(negative regulation of transcription from RNA polymerase II promoter)|GO:0000278(mitotic cell cycle)|GO:0000790(nuclear chromatin)|GO:0001046(core promoter sequence-specific DNA binding)|GO:0003682(chromatin binding)|GO:0004197(cysteine-type endopeptidase activity)|GO:0004843(ubiquitin-specific protease activity)|GO:0006281(DNA repair)|GO:0006355(regulation of transcription, DNA-depend…	Homo sapiens ubiquitin specific peptidase 3 (USP3), transcript variant 1, mRNA [NM_006537]	chr15:63882966-63883025	hs|15q22.31	AAGGCCTACATCCTTTTCTACGTGGAACACCAGGCCAAAGCTGGATCGGATAAACTTTAA
A_33_P3570223	0.984527	0.570134	1.11105	up	26605.3	24641.6	28329.4	24254.8	23940.1	24087.4	6.90739	6.68625	7.47566	6.98112	6.89686	6.73555	Detected	Detected	Detected	Detected	Detected	Detected	0	A_33_P3570223	A_33_P3570223	BX648289		BX648289	Hs.660887	644961	ACTG1P20	actin gamma 1 pseudogene 20		THC2491706		Homo sapiens mRNA; cDNA DKFZp686I06131 (from clone DKFZp686I06131). [BX648289]	chr1:27652963-27653022	hs|1p36.11	TAGGCCCCAGCGGCATGTCATTGTGTAAGGAAAAATAAAAGTGCTGCTGTAACCAAAAAA
A_23_P122532	0.984527	0.574019	1.0842	up	274.304	242.75	169.417	195.113	166.374	281.633	0.307595	0.0207697	0.0900807	0.0233087	-0.271995	0.317237	Detected	Detected	Detected	Detected	Detected	Detected	0	A_23_P122532	A_23_P122532	NM_021184	NM_021184	NM_021184	Hs.247323	57827	C6orf47	chromosome 6 open reading frame 47	ENST00000366432	THC2464477	GO:0005737(cytoplasm)	Homo sapiens chromosome 6 open reading frame 47 (C6orf47), mRNA [NM_021184]	chr6:31626656-31626597	hs|6p21.33	GAGGGCACTGCTCTTGGATTCACCAGCTGTTATTTTTGCTTTTACTTTTCTCCCACCTTC
A_33_P3355464	0.994669	0.895848	1.01741	up	146.248	114.76	102.381	119.099	124.439	113.707	-0.599759	-1.06008	-0.636546	-0.688844	-0.690993	-0.991255	Detected	Detected	Detected	Detected	Detected	Detected	0	A_33_P3355464	A_33_P3355464	ENST00000434508		AK126828	Hs.677472				ENST00000434508	THC2484422		Homo sapiens cDNA FLJ44880 fis, clone BRAMY2035801. [AK126828]	chr2:132534409-132534468	hs|2q21.2	TTGGGTTTTCTTATCCTGCCCTGGAGGAAGAGGCAGAGGTACTAGGATGGGGGCTGAGCT
A_23_P53957	0.984527	0.591222	1.12989	up	4855.82	3400.19	3934.36	3440.94	2794.24	4837.62	4.45346	3.82884	4.62756	4.16372	3.79796	4.41964	Detected	Detected	Detected	Detected	Detected	Detected	0	A_23_P53957	A_23_P53957	NM_016468	NM_016468	NM_016468	Hs.709581	51241	COX16	COX16 cytochrome c oxidase assembly homolog (S. cerevisiae)	ENST00000557612	THC2509653	GO:0003674(molecular_function)|GO:0005575(cellular_component)|GO:0008150(biological_process)|GO:0016021(integral to membrane)|GO:0031966(mitochondrial membrane)	Homo sapiens COX16 cytochrome c oxidase assembly homolog (S. cerevisiae) (COX16), transcript variant 1, mRNA [NM_016468]	chr14:70792882-70792823	hs|14q24.2	TTATACTTCCCAGCTATTCCATCTGTGGATGAAAGTAACAATGTTGGCCACGTATATTTT
A_33_P3284925	0.984527	0.0750579	1.62645	up	99.297	76.6201	101.804	52.5143	59.8786	59.1301	-1.15836	-1.6429	-0.644707	-1.87022	-1.74631	-1.93462	Detected	Detected	Detected	Detected	Detected	Detected	0	A_33_P3284925	A_33_P3284925	NM_001018056	NM_001018056	NM_001018056	Hs.370422	7436	VLDLR	very low density lipoprotein receptor	ENST00000382100	THC2660471	GO:0000122(negative regulation of transcription from RNA polymerase II promoter)|GO:0001948(glycoprotein binding)|GO:0005041(low-density lipoprotein receptor activity)|GO:0005509(calcium ion binding)|GO:0005515(protein binding)|GO:0005886(plasma membrane)|GO:0005905(coated pit)|GO:0006869(lipid transport)|GO:0006898(receptor-mediated endocytosis)|GO:0007165(signal transduction)|GO:0007399(nervous…	Homo sapiens very low density lipoprotein receptor (VLDLR), transcript variant 2, mRNA [NM_001018056]	chr9:2643220-2643279	hs|9p24.2	ACTTTGTATGCAATGGCCAGGATGACTGCAGCGATGGCAGTGATGAGCTGGACTGTGCCC
A_33_P3325018	0.987783	0.762978	1.05685	up	2487.3	3241.3	1430.98	2233.4	1649.2	2740.6	3.48833	3.7598	3.16843	3.54016	3.03727	3.59984	Detected	Detected	Detected	Detected	Detected	Detected	0	A_33_P3325018	A_33_P3325018	NM_015701	NM_015701	NM_015701	Hs.438336	27248	ERLEC1	endoplasmic reticulum lectin 1	ENST00000185150	THC2469180	GO:0001948(glycoprotein binding)|GO:0005515(protein binding)|GO:0005788(endoplasmic reticulum lumen)|GO:0030433(ER-associated protein catabolic process)|GO:0044322(endoplasmic reticulum quality control compartment)	Homo sapiens endoplasmic reticulum lectin 1 (ERLEC1), transcript variant 1, mRNA [NM_015701]	chr2:54045844-54045903	hs|2p16.2	CCTTGTACTTGCCTACTGTAATATGGATTTCACTTCTGAACAGTTTACAGCACAATATTT
A_33_P3285260	0.984527	0.563083	1.14659	up	105.781	152.223	105.761	70.9673	101.625	161.794	-1.0671	-0.652517	-0.589694	-1.43578	-0.983177	-0.482426	Detected	Detected	Detected	Detected	Detected	Detected	0	A_33_P3285260	A_33_P3285260	ENST00000493883	XM_006710101	XM_006710101					ENST00000493883	THC2648524		chromosome 21 open reading frame 33 [Source:HGNC Symbol;Acc:HGNC:1273] [ENST00000493883]	chr21:45561240-45561299	hs|21q22.3	AGAGGGAGGAGCCCATGGCCCTTTCTTCTGTGACTGATTAAAAATCTCGATGAAACAAGA
A_24_P103060	0.984527	0.473126	1.34505	up	2471.86	4229.4	1454.1	1887.14	1006.73	3396.28	3.47935	4.14368	3.19155	3.29713	2.32518	3.9093	Detected	Detected	Detected	Detected	Detected	Detected	0	A_24_P103060	A_24_P103060	NM_139279	NM_139279	NM_139279	Hs.662152	90411	MCFD2	multiple coagulation factor deficiency 2	ENST00000409105	THC2514410	GO:0005509(calcium ion binding)|GO:0005783(endoplasmic reticulum)|GO:0005793(endoplasmic reticulum-Golgi intermediate compartment)|GO:0005794(Golgi apparatus)|GO:0012507(ER to Golgi transport vesicle membrane)|GO:0015031(protein transport)|GO:0016192(vesicle-mediated transport)|GO:0018279(protein N-linked glycosylation via asparagine)|GO:0043687(post-translational protein modification)|GO:0044267…	Homo sapiens multiple coagulation factor deficiency 2 (MCFD2), transcript variant 1, mRNA [NM_139279]	chr2:47130141-47130082	hs|2p21	GCATCCTTTCAAGAATATTAGATAATTGGAGCTGAGTACTCAGGAACTTGACTGTAGTAG
A_24_P276628	0.984527	0.463205	1.13801	up	231.003	334.774	172.113	169.362	183.879	299.525	0.0597355	0.484486	0.112857	-0.180896	-0.127674	0.406096	Detected	Detected	Detected	Detected	Detected	Detected	0	A_24_P276628	A_24_P276628	NM_000310	NM_000310	NM_000310	Hs.3873	5538	PPT1	palmitoyl-protein thioesterase 1	ENST00000449045	THC2561306	GO:0002084(protein depalmitoylation)|GO:0005576(extracellular region)|GO:0005615(extracellular space)|GO:0005634(nucleus)|GO:0005764(lysosome)|GO:0005794(Golgi apparatus)|GO:0005829(cytosol)|GO:0006898(receptor-mediated endocytosis)|GO:0006907(pinocytosis)|GO:0007042(lysosomal lumen acidification)|GO:0007269(neurotransmitter secretion)|GO:0007399(nervous system development)|GO:0007420(brain devel…	Homo sapiens palmitoyl-protein thioesterase 1 (PPT1), transcript variant 1, mRNA [NM_000310]	chr1:40555149-40555090	hs|1p34.2	TCTCACATCTGTGACTTCATCCGAAAAACACTGAATGCTGGGGCGTACTCCAAAGTTGTT
A_23_P357881	0.984527	0.372595	1.28007	up	55.5836	48.62	53.4604	49.1808	47.1128	30.7042	-1.99545	-2.29908	-1.57396	-1.96484	-2.09224	-2.88007	Detected	Not Detected	Detected	Not Detected	Detected	Not Detected	0	A_23_P357881	A_23_P357881	NM_172102	NM_172102	NM_172102	Hs.405667	926	CD8B	CD8b molecule	ENST00000416057	NP1474588	GO:0005515(protein binding)|GO:0005576(extracellular region)|GO:0005886(plasma membrane)|GO:0005887(integral to plasma membrane)|GO:0006955(immune response)|GO:0007169(transmembrane receptor protein tyrosine kinase signaling pathway)|GO:0009897(external side of plasma membrane)|GO:0015026(coreceptor activity)|GO:0016032(viral reproduction)|GO:0031901(early endosome membrane)|GO:0042101(T cell rec…	Homo sapiens CD8b molecule (CD8B), transcript variant 4, mRNA [NM_172102]	chr2:87085334-87085275	hs|2p11.2	AGAGGTGGAACAGGAGAAGATAGCTGTGTTTCGGGATGCAAGCCGGTTCATTCTCAATCT
A_24_P882732	0.984527	0.283329	1.85938	down	99.6277	35.8403	81.4874	154.893	170.922	72.9716	-1.15356	-2.73905	-0.96585	-0.309736	-0.233087	-1.63118	Detected	Not Detected	Detected	Detected	Detected	Detected	0	A_24_P882732	A_24_P882732	ENST00000300992		DR007925	Hs.579266				ENST00000300992	THC2525546		keratin 17 pseudogene 2 [Source:HGNC Symbol;Acc:HGNC:6429] [ENST00000300992]	chr17:18333974-18334033	hs|17p11.2	CCCAGCTTCTCTGCGAGATGGAGCAGCAGAACCAGGAGTACAAGATCCTCCTGGACATGA
A_23_P251974	0.984527	0.288013	1.15639	up	395.443	551.142	342.815	309.074	333.288	484.454	0.835292	1.20372	1.10693	0.686948	0.730341	1.09978	Detected	Detected	Detected	Detected	Detected	Detected	0	A_23_P251974	A_23_P251974	ENST00000361625		AF130420	Hs.532345	9372	ZFYVE9	zinc finger, FYVE domain containing 9	ENST00000361625		GO:0005515(protein binding)|GO:0005545(1-phosphatidylinositol binding)|GO:0005769(early endosome)|GO:0006508(proteolysis)|GO:0006897(endocytosis)|GO:0007179(transforming growth factor beta receptor signaling pathway)|GO:0007183(SMAD protein complex assembly)|GO:0007184(SMAD protein import into nucleus)|GO:0008236(serine-type peptidase activity)|GO:0030512(negative regulation of transforming growt…	zinc finger, FYVE domain containing 9 [Source:HGNC Symbol;Acc:HGNC:6775] [ENST00000361625]	chr1:52729507-52729566	hs|1p32.3	TAGAGTGTGTGTAATCTGCCATTCAGTGCTAATGAATGGTAAGTATTAAAACAGGTTGAT
A_24_P158468	0.994669	0.894993	1.02703	down	113.071	121.162	99.9996	112.033	149.276	91.6572	-0.970947	-0.981765	-0.670505	-0.777087	-0.428446	-1.30226	Detected	Detected	Detected	Detected	Detected	Detected	0	A_24_P158468	A_24_P158468	NM_173541	NM_173541	NM_173541	Hs.375059	170393	C10orf91	chromosome 10 open reading frame 91	ENST00000490765	THC2484826		Homo sapiens chromosome 10 open reading frame 91 (C10orf91), mRNA [NM_173541]	chr10:134261306-134261365	hs|10q26.3	AGACAAGAAGCACGTCGCCCATTTCTCATCAAGGCCAACCCCAGACCACGAGAGCGCTTT
A_33_P3336720	0.997462	0.955245	1.01406	up	67.2514	78.4429	87.0452	53.9525	88.8905	94.8365	-1.72054	-1.60899	-0.870663	-1.83124	-1.17633	-1.25307	Detected	Detected	Detected	Detected	Detected	Detected	0	A_33_P3336720	A_33_P3336720	NM_021175	NM_021175	NM_021175	Hs.8821	57817	HAMP	hepcidin antimicrobial peptide	ENST00000598398	THC2478089	GO:0005179(hormone activity)|GO:0005576(extracellular region)|GO:0006879(cellular iron ion homeostasis)|GO:0006955(immune response)|GO:0031640(killing of cells of other organism)|GO:0042742(defense response to bacterium)|GO:0045179(apical cortex)|GO:0050832(defense response to fungus)	Homo sapiens hepcidin antimicrobial peptide (HAMP), mRNA [NM_021175]	chr19:35775986-35776045	hs|19q13.12	ATTCCTGCTGCCCCAGAACATAGGTCTTGGAATAAAATGGCTGGTTCTTTTGTTTTCCAA
A_33_P3234118	0.984527	0.0296969	1.25624	up	725.021	844.631	475.287	470.236	499.222	645.931	1.70984	1.81962	1.5783	1.29238	1.31325	1.5148	Detected	Detected	Detected	Detected	Detected	Detected	0	A_33_P3234118	A_33_P3234118	NM_001166599	NM_001166599	NM_001166599	Hs.404706	159090	FAM122B	family with sequence similarity 122B	ENST00000343004	THC2462341		Homo sapiens family with sequence similarity 122B (FAM122B), transcript variant 2, mRNA [NM_001166599]	chrX:133903689-133903630	hs|Xq26.3	GCTTTTGGAATAATAGGAAGTTTTGTGAAATGCTGGCCTTGTGTATATCTTAGAATGCAA
A_24_P280901	0.988684	0.799082	1.05835	down	18187.7	14516.9	19239.2	18799.5	18369.6	18010.5	6.35864	5.92289	6.9174	6.61354	6.51475	6.31611	Detected	Detected	Detected	Detected	Detected	Detected	0	A_24_P280901	A_24_P280901	NM_000982	NM_000982	NM_000982	Hs.381123	6144	RPL21	ribosomal protein L21	ENST00000497298	THC2501547	GO:0000184(nuclear-transcribed mRNA catabolic process, nonsense-mediated decay)|GO:0003723(RNA binding)|GO:0003735(structural constituent of ribosome)|GO:0005730(nucleolus)|GO:0005737(cytoplasm)|GO:0005829(cytosol)|GO:0006412(translation)|GO:0006413(translational initiation)|GO:0006414(translational elongation)|GO:0006415(translational termination)|GO:0006614(SRP-dependent cotranslational protein…	Homo sapiens ribosomal protein L21 (RPL21), mRNA [NM_000982]	chr13:27830412-27830461	hs|13q12.2	AATGATCAGAAAAAGAAAGAAGCCAAAGAGAAAGGTACCTGGGTTCAACTGAAGTGCCAG
A_33_P3263170	0.984527	0.185195	1.32535	up	3039.05	2533.89	2822.14	1871.27	1832.15	2812.26	3.77737	3.40458	4.14822	3.28494	3.18904	3.63708	Detected	Detected	Detected	Detected	Detected	Detected	0	A_33_P3263170	A_33_P3263170	NM_003096	NM_003096	NM_003096	Hs.516076	6637	SNRPG	small nuclear ribonucleoprotein polypeptide G	ENST00000429728	THC2650807	GO:0000245(spliceosomal complex assembly)|GO:0000387(spliceosomal snRNP assembly)|GO:0000398(nuclear mRNA splicing, via spliceosome)|GO:0005515(protein binding)|GO:0005654(nucleoplasm)|GO:0005681(spliceosomal complex)|GO:0005683(U7 snRNP)|GO:0005685(U1 snRNP)|GO:0005687(U4 snRNP)|GO:0005689(U12-type spliceosomal complex)|GO:0005829(cytosol)|GO:0006366(transcription from RNA polymerase II promoter…	Homo sapiens small nuclear ribonucleoprotein polypeptide G (SNRPG), mRNA [NM_003096]	chr2:70508734-70508675	hs|2p13.3	CTCTCTCCATAGGGCCTGTTTTACTATGATGTAAAAGTTAGGTCATGTACATTTTCATAT
A_23_P369471	0.984527	0.562877	1.08672	up	160.085	145.473	132.405	121.295	158.626	128.977	-0.469341	-0.717944	-0.265541	-0.66248	-0.340799	-0.809473	Detected	Detected	Detected	Detected	Detected	Detected	0	A_23_P369471	A_23_P369471	NM_178431	NM_178431	NM_178431	Hs.553714	353142	LCE3A	late cornified envelope 3A	ENST00000335674	NP1246941	GO:0031424(keratinization)	Homo sapiens late cornified envelope 3A (LCE3A), mRNA [NM_178431]	chr1:152595374-152595315	hs|1q21.3	ACAGGGGAAGTGGTCAGCAAGGCGGGAGCTCCAGCTGTGGCCACAGTTCTGCGGGCTGCT
A_21_P0003208	0.984527	0.537897	1.17266	down	373.411	450.634	233.756	339.141	606.02	318.754	0.752587	0.913256	0.554502	0.820882	1.59294	0.495864	Detected	Detected	Detected	Detected	Detected	Detected	0	A_21_P0003208	A_21_P0003208	lnc-KIAA0226-3:1					lnc-KIAA0226-3	lnc-KIAA0226-3:1		THC2503819		LNCipedia lincRNA (lnc-KIAA0226-3), lincRNA [lnc-KIAA0226-3:1]	chr3:197363397-197363338	hs|3q29	TAGTTGAGGGTTGTGGTATTTCCAGGGTTTCACAAAGGCCAGATTTTATTTCAGTTACTG
A_23_P19482	0.984527	0.082795	1.14445	down	1363.2	1520.03	1077.32	1323.76	1634.03	1597.78	2.62075	2.66733	2.75888	2.78556	3.02393	2.82142	Detected	Detected	Detected	Detected	Detected	Detected	0	A_23_P19482	A_23_P19482	NM_013974	NM_013974	NM_013974	Hs.247362	23564	DDAH2	dimethylarginine dimethylaminohydrolase 2	ENST00000375789	THC2494322	GO:0000052(citrulline metabolic process)|GO:0003824(catalytic activity)|GO:0005515(protein binding)|GO:0005737(cytoplasm)|GO:0005739(mitochondrion)|GO:0005813(centrosome)|GO:0006527(arginine catabolic process)|GO:0006809(nitric oxide biosynthetic process)|GO:0007263(nitric oxide mediated signal transduction)|GO:0016403(dimethylargininase activity)|GO:0016597(amino acid binding)|GO:0043066(negativ…	Homo sapiens dimethylarginine dimethylaminohydrolase 2 (DDAH2), transcript variant 2, mRNA [NM_013974]	chr6:31694977-31694918	hs|6p21.33	ATAGTATAGGAAGTAGAAGGGGAAGGAGGGTTAGATAGAGAATGCTGAATAGGCAGTAGT
A_33_P3417880	0.984527	0.239205	1.14835	down	383.821	387.27	329.741	378.628	379.783	533.123	0.792255	0.694639	1.05084	0.979778	0.918749	1.23789	Detected	Detected	Detected	Detected	Detected	Detected	0	A_33_P3417880	A_33_P3417880	NM_001007531	NM_001007531	NM_001007531	Hs.48787	222698	NKAPL	NFKB activating protein-like	ENST00000343684	THC2472731		Homo sapiens NFKB activating protein-like (NKAPL), mRNA [NM_001007531]	chr6:28228606-28228665	hs|6p22.1	GCCCCTGACACCTTTCCCCCAAAAATATATATTTTGGTGTCTTATATACAGAATATACAT
A_23_P39542	0.984527	0.0557738	1.37686	down	164.634	174.106	84.3897	183.959	165.249	214.524	-0.428912	-0.458732	-0.91536	-0.0616181	-0.281788	-0.0754451	Detected	Detected	Detected	Detected	Detected	Detected	0	A_23_P39542	A_23_P39542	NM_001017927	NM_001017927	NM_001017927	Hs.99488	130355	C2orf76	chromosome 2 open reading frame 76	ENST00000498049	THC2759995		Homo sapiens chromosome 2 open reading frame 76 (C2orf76), mRNA [NM_001017927]	chr2:120097484-120097425	hs|2q14.2	CATCGCAATTTCAAACCTGTAGTGTATCACGGAGTGAATTTGGACCAAACTGTAAAGGAA
A_33_P3226039	0.984527	0.532984	1.12212	down	399.843	480.584	337.723	359.891	380.026	692.455	0.851256	1.00609	1.08534	0.906556	0.919672	1.61514	Detected	Detected	Detected	Detected	Detected	Detected	0	A_33_P3226039	A_33_P3226039	NM_004257	NM_004257	NM_004257	Hs.446350	9392	TGFBRAP1	transforming growth factor, beta receptor associated protein 1	ENST00000393359	THC2474585	GO:0005083(small GTPase regulator activity)|GO:0005160(transforming growth factor beta receptor binding)|GO:0005515(protein binding)|GO:0005737(cytoplasm)|GO:0006355(regulation of transcription, DNA-dependent)|GO:0006886(intracellular protein transport)|GO:0007165(signal transduction)|GO:0007179(transforming growth factor beta receptor signaling pathway)|GO:0016020(membrane)|GO:0016192(vesicle-me…	Homo sapiens transforming growth factor, beta receptor associated protein 1 (TGFBRAP1), transcript variant 1, mRNA [NM_004257]	chr2:105882020-105881961	hs|2q12.1	CGTATATGCAACATTGCGCCATTAAAAGCTTATTTCTCTGTACACAAAATGGGTAAAATC
A_23_P363647	0.986237	0.695979	1.1681	down	76.6202	147.023	45.5307	92.7534	148.28	61.3904	-1.53238	-0.702657	-1.80559	-1.04953	-0.438107	-1.8805	Detected	Detected	Not Detected	Detected	Detected	Not Detected	0	A_23_P363647	A_23_P363647	NM_182540	NM_182540	NM_182540	Hs.496829	203522	DDX26B	DEAD/H (Asp-Glu-Ala-Asp/His) box polypeptide 26B	ENST00000493637	NP1078053		Homo sapiens DEAD/H (Asp-Glu-Ala-Asp/His) box polypeptide 26B (DDX26B), mRNA [NM_182540]	chrX:134716021-134716080	hs|Xq26.3	GTTGTGCCTTTTAAACCATGCAATATTCAGGATAGTTTGAATCAAAGAAGTAAGAAGCTG
A_23_P201951	0.984527	0.236319	1.27303	down	86.7802	132.722	49.2329	92.5175	106.712	122.387	-1.35274	-0.850292	-1.69281	-1.05321	-0.9127	-0.885137	Detected	Detected	Not Detected	Detected	Detected	Detected	0	A_23_P201951	A_23_P201951	NM_016374	NM_016374	NM_016374	Hs.575782	51742	ARID4B	AT rich interactive domain 4B (RBP1-like)	ENST00000264183	THC2490824	GO:0003674(molecular_function)|GO:0005515(protein binding)|GO:0005575(cellular_component)|GO:0005634(nucleus)|GO:0005654(nucleoplasm)|GO:0005737(cytoplasm)|GO:0006325(chromatin organization)|GO:0006349(regulation of gene expression by genetic imprinting)|GO:0006351(transcription, DNA-dependent)|GO:0006357(regulation of transcription from RNA polymerase II promoter)|GO:0007283(spermatogenesis)|GO:…	Homo sapiens AT rich interactive domain 4B (RBP1-like) (ARID4B), transcript variant 1, mRNA [NM_016374]	chr1:235331255-235331196	hs|1q42.3	ATGTTTACAGGTTTGAATTAGGCTAAAAGGTCTTGCAGTGGCTTTTCATGGCCCTTCAAA
A_24_P127748	0.984527	0.511881	1.22437	up	212.932	366.843	136.44	127.872	152.972	306.608	-0.0577855	0.616464	-0.222227	-0.586304	-0.393161	0.439814	Detected	Detected	Detected	Detected	Detected	Detected	0	A_24_P127748	A_24_P127748	NM_015097	NM_015097	NM_015097	Hs.108614	23122	CLASP2	cytoplasmic linker associated protein 2	ENST00000313350	THC2537147	GO:0000278(mitotic cell cycle)|GO:0000777(condensed chromosome kinetochore)|GO:0005515(protein binding)|GO:0005737(cytoplasm)|GO:0005794(Golgi apparatus)|GO:0005802(trans-Golgi network)|GO:0005815(microtubule organizing center)|GO:0005828(kinetochore microtubule)|GO:0005829(cytosol)|GO:0005874(microtubule)|GO:0005881(cytoplasmic microtubule)|GO:0005886(plasma membrane)|GO:0005938(cell cortex)|GO:…	Homo sapiens cytoplasmic linker associated protein 2 (CLASP2), transcript variant 1, mRNA [NM_015097]	chr3:33653556-33653497	hs|3p22.3	ATGTACCCAGACTTATACCTTTAATAACAAGCAATTGCACATCAAAATCAGTTCCCGTGA
A_24_P116909	0.984527	0.468384	1.19532	down	66.4987	112.907	38.5586	89.3989	78.1448	73.0989	-1.73678	-1.08356	-2.04537	-1.10268	-1.36221	-1.62866	Detected	Detected	Not Detected	Detected	Detected	Detected	0	A_24_P116909	A_24_P116909	NM_006785	NM_006785	NM_006785	Hs.601217	10892	MALT1	MALT1 paracaspase	ENST00000348428	THC2482859	GO:0001923(B-1 B cell differentiation)|GO:0002020(protease binding)|GO:0002237(response to molecule of bacterial origin)|GO:0002726(positive regulation of T cell cytokine production)|GO:0004197(cysteine-type endopeptidase activity)|GO:0004842(ubiquitin-protein ligase activity)|GO:0004871(signal transducer activity)|GO:0005515(protein binding)|GO:0005634(nucleus)|GO:0005730(nucleolus)|GO:0005737(c…	Homo sapiens MALT1 paracaspase (MALT1), transcript variant 1, mRNA [NM_006785]	chr18:56416474-56416533	hs|18q21.32	TGTGTATACATATGTTTATCTCACACACATTATGAGCTTGAATTCTTAATTCATCCTAGC
A_19_P00804489	0.985243	0.659711	1.15566	up	108.994	159.085	40.5593	68.0094	65.0501	106.379	-1.02393	-0.588898	-1.9724	-1.4972	-1.62681	-1.08736	Detected	Detected	Not Detected	Detected	Detected	Detected	0	A_19_P00804489	A_19_P00804489	lnc-SNURF-1:6			Hs.728856		lnc-SNURF-1	lnc-SNURF-1:6		THC2499578		Homo sapiens clone DKFZp762N022 mRNA, complete sequence. [AF319524]	chr15:25266080-25266139	hs|15q11.2	AGTCACTGTCCAGATGATGGCAAGTCTTTCTCAGAAGCAGAGGGCCTTGGTGTGCCAGTG
A_24_P216765	0.99706	0.931479	1.0078	down	1191.1	1051.86	928.875	1020.92	1027.58	1172.78	2.42604	2.13617	2.54499	2.41079	2.35475	2.37528	Detected	Detected	Detected	Detected	Detected	Detected	0	A_24_P216765	A_24_P216765	NM_014765	NM_014765	NM_014765	Hs.533192	9804	TOMM20	translocase of outer mitochondrial membrane 20 homolog (yeast)	ENST00000467767	THC2568043	GO:0005515(protein binding)|GO:0005739(mitochondrion)|GO:0005742(mitochondrial outer membrane translocase complex)|GO:0006626(protein targeting to mitochondrion)|GO:0015450(P-P-bond-hydrolysis-driven protein transmembrane transporter activity)|GO:0016021(integral to membrane)|GO:0044233(ER-mitochondrion membrane contact site)|GO:0044267(cellular protein metabolic process)|GO:0051082(unfolded prot…	Homo sapiens translocase of outer mitochondrial membrane 20 homolog (yeast) (TOMM20), mRNA [NM_014765]	chr1:235277117-235275399	hs|1q42.3	AGATGCTTCTGACTAAGCTCCCAACAATTAGTCAGAGAATTGTAAGTGCTCAGAGCTTGG
A_24_P218587	0.996354	0.923481	1.00998	down	83.7359	81.0438	46.9145	69.8617	59.7256	81.1916	-1.40426	-1.56193	-1.76239	-1.45843	-1.75001	-1.47718	Detected	Detected	Detected	Detected	Detected	Detected	0	A_24_P218587	A_24_P218587	NM_004268	NM_004268	NM_004268	Hs.444931	9440	MED17	mediator complex subunit 17	ENST00000251871	THC2468628	GO:0001104(RNA polymerase II transcription cofactor activity)|GO:0003712(transcription cofactor activity)|GO:0003713(transcription coactivator activity)|GO:0004872(receptor activity)|GO:0005515(protein binding)|GO:0005634(nucleus)|GO:0005654(nucleoplasm)|GO:0005667(transcription factor complex)|GO:0006357(regulation of transcription from RNA polymerase II promoter)|GO:0006367(transcription initia…	Homo sapiens mediator complex subunit 17 (MED17), mRNA [NM_004268]	chr11:93546270-93546329	hs|11q21	AAAGTGCCTAAAGTGTGCCCATTAATATGAGGATAGATTTAGGCTCATAAGCCTTTTGGT
A_33_P3246543	0.984527	0.196246	1.16729	down	464.256	436.152	293.071	405.078	399.589	602.274	1.06674	0.866131	0.88075	1.07719	0.992089	1.41384	Detected	Detected	Detected	Detected	Detected	Detected	0	A_33_P3246543	A_33_P3246543	NM_182796	NM_182796	NM_182796	Hs.54642	27430	MAT2B	methionine adenosyltransferase II, beta	ENST00000519719	NP1471012	GO:0005622(intracellular)|GO:0005634(nucleus)|GO:0005739(mitochondrion)|GO:0005829(cytosol)|GO:0006556(S-adenosylmethionine biosynthetic process)|GO:0006730(one-carbon metabolic process)|GO:0006805(xenobiotic metabolic process)|GO:0019899(enzyme binding)|GO:0032259(methylation)|GO:0044281(small molecule metabolic process)|GO:0048269(methionine adenosyltransferase complex)|GO:0048270(methionine ad…	Homo sapiens methionine adenosyltransferase II, beta (MAT2B), transcript variant 2, mRNA [NM_182796]	chr5:162939135-162939194	hs|5q34	GACCAAAATTTGAACAGGTTAATCTGTTGGATTCTAATGCAGTTCATCACATCATTCATG
A_32_P177097	0.984527	0.257805	1.10447	down	235.415	229.469	148.961	223.386	232.15	215.927	0.0870295	-0.0604035	-0.0955678	0.218534	0.208628	-0.0660351	Detected	Detected	Detected	Detected	Detected	Detected	0	A_32_P177097	A_32_P177097	NM_024341	NM_024341	NM_024341	Hs.591380	79230	ZNF557	zinc finger protein 557	ENST00000414706		GO:0003677(DNA binding)|GO:0005634(nucleus)|GO:0006351(transcription, DNA-dependent)|GO:0006355(regulation of transcription, DNA-dependent)|GO:0046872(metal ion binding)	Homo sapiens zinc finger protein 557 (ZNF557), transcript variant 1, mRNA [NM_024341]	chr19:7087867-7087926	hs|19p13.2	TGGACATACGTACTCAAACTGTGTTTTTCAATTTGTACTGTATTTGTTTCTCTCGACCTG
A_33_P3295650	0.984527	0.334786	1.20638	down	791.963	899.565	464.995	1049.22	781.008	733.085	1.83725	1.91053	1.54672	2.45024	1.95891	1.6974	Detected	Detected	Detected	Detected	Detected	Detected	0	A_33_P3295650	A_33_P3295650	NM_001163	NM_001163	NM_001163	Hs.171939	320	APBA1	amyloid beta (A4) precursor protein-binding, family A, member 1	ENST00000265381	THC2475123	GO:0001540(beta-amyloid binding)|GO:0001701(in utero embryonic development)|GO:0005515(protein binding)|GO:0005546(phosphatidylinositol-4,5-bisphosphate binding)|GO:0005634(nucleus)|GO:0005794(Golgi apparatus)|GO:0005886(plasma membrane)|GO:0006461(protein complex assembly)|GO:0006886(intracellular protein transport)|GO:0007155(cell adhesion)|GO:0007268(synaptic transmission)|GO:0007399(nervous s…	Homo sapiens amyloid beta (A4) precursor protein-binding, family A, member 1 (APBA1), mRNA [NM_001163]	chr9:72045529-72045470	hs|9q21.11	GTTATCAACCATTAGATAAACACAGGCAGGTACTGTCTGCTTCTCTCTCTCTCACACACA
A_33_P3238415	0.984527	0.0946945	1.27696	up	794.895	603.4	507.893	490.076	493.338	499.795	1.84259	1.33441	1.67403	1.352	1.29615	1.14475	Detected	Detected	Detected	Detected	Detected	Detected	0	A_33_P3238415	A_33_P3238415	NM_001080554	NM_001080554	NM_001080554	Hs.240053	83445	GSG1	germ cell associated 1	ENST00000351606	NP526599	GO:0005789(endoplasmic reticulum membrane)|GO:0016021(integral to membrane)|GO:0070063(RNA polymerase binding)	Homo sapiens germ cell associated 1 (GSG1), transcript variant 3, mRNA [NM_001080554]	chr12:13237895-13237836	hs|12p13.1	AGGGGCCAGCCAGGAGCTGAAAGAAGCAGTTAGGTCATCTGTAGAGGAAGAGCAGTGTTA
A_33_P3394494	0.984527	0.123648	1.32864	up	426.161	567.928	368.764	247.548	350.776	452.632	0.943219	1.24701	1.2122	0.366706	0.804123	1.00176	Detected	Detected	Detected	Detected	Detected	Detected	0	A_33_P3394494	A_33_P3394494	NM_203415	NM_203415	NM_203415	Hs.417029	23587	ELP5	elongator acetyltransferase complex subunit 5	ENST00000356683	THC2474799	GO:0005515(protein binding)|GO:0005634(nucleus)|GO:0005737(cytoplasm)|GO:0006325(chromatin organization)|GO:0006351(transcription, DNA-dependent)|GO:0006355(regulation of transcription, DNA-dependent)|GO:0030335(positive regulation of cell migration)|GO:0033588(Elongator holoenzyme complex)	Homo sapiens elongator acetyltransferase complex subunit 5 (ELP5), transcript variant 4, mRNA [NM_203415]	chr17:7163187-7163246	hs|17p13.1	GACATGGGGTAATGTGAGAGAGTAGAACACCCCCGTACCTAATAAAAATCTTTATTTTTT
A_23_P635	0.986469	0.704745	1.03425	down	379.943	396.188	244.904	306.045	309.577	444.605	0.777604	0.727485	0.621719	0.67274	0.623869	0.975944	Detected	Detected	Detected	Detected	Detected	Detected	0	A_23_P635	A_23_P635	NM_007221	NM_007221	NM_007221	Hs.530479	11243	PMF1	polyamine-modulated factor 1	ENST00000368273	THC2609496	GO:0000278(mitotic cell cycle)|GO:0000444(MIS12/MIND type complex)|GO:0003713(transcription coactivator activity)|GO:0005515(protein binding)|GO:0005634(nucleus)|GO:0005667(transcription factor complex)|GO:0005829(cytosol)|GO:0006355(regulation of transcription, DNA-dependent)|GO:0006366(transcription from RNA polymerase II promoter)|GO:0007059(chromosome segregation)|GO:0007067(mitosis)|GO:00435…	Homo sapiens polyamine-modulated factor 1 (PMF1), transcript variant 2, mRNA [NM_007221]	chr1:156209462-156209521	hs|1q22	GGCGGGCTACCTCTGAGAACGGCTGAAATGGTGCCCAGTCCATCAGCAGTGATGGAATTT
A_23_P92057	0.984527	0.396373	1.38128	down	390.738	630.934	134.03	462.684	445.096	436.738	0.818024	1.39879	-0.247941	1.26902	1.14769	0.950186	Detected	Detected	Detected	Detected	Detected	Detected	0	A_23_P92057	A_23_P92057	NM_006218	NM_006218	NM_006218	Hs.715194	5290	PIK3CA	phosphatidylinositol-4,5-bisphosphate 3-kinase, catalytic subunit alpha	ENST00000263967	THC2471863	GO:0001525(angiogenesis)|GO:0001944(vasculature development)|GO:0004674(protein serine/threonine kinase activity)|GO:0005515(protein binding)|GO:0005524(ATP binding)|GO:0005829(cytosol)|GO:0005886(plasma membrane)|GO:0005942(phosphatidylinositol 3-kinase complex)|GO:0005943(1-phosphatidylinositol-4-phosphate 3-kinase, class IA complex)|GO:0006006(glucose metabolic process)|GO:0006468(protein phos…	Homo sapiens phosphatidylinositol-4,5-bisphosphate 3-kinase, catalytic subunit alpha (PIK3CA), mRNA [NM_006218]	chr3:178948163-178951939	hs|3q26.32	AGGTTTCAGGAGATGTGTTACAAGGCTTATCTAGCTATTCGACAGCATGCCAATCTCTTC
A_33_P3260684	0.984527	0.0901004	1.42021	up	64.8036	56.0396	62.5405	39.3809	46.6215	44.6028	-1.77403	-2.09418	-1.34764	-2.28544	-2.10736	-2.34138	Detected	Detected	Detected	Not Detected	Detected	Not Detected	0	A_33_P3260684	A_33_P3260684	NM_001005471	NM_001005471	NM_001005471	Hs.626884	254879	OR2T6	olfactory receptor, family 2, subfamily T, member 6	ENST00000355728	NP511079	GO:0004930(G-protein coupled receptor activity)|GO:0004984(olfactory receptor activity)|GO:0005886(plasma membrane)|GO:0007186(G-protein coupled receptor signaling pathway)|GO:0016021(integral to membrane)|GO:0050911(detection of chemical stimulus involved in sensory perception of smell)	Homo sapiens olfactory receptor, family 2, subfamily T, member 6 (OR2T6), mRNA [NM_001005471]	chr1:248551759-248551818	hs|1q44	TTATTAAACCCTCTCATCTACAGTCTGAGGAACAGGGATGTGATGGGTGCCTTGAAGAGA
A_24_P286054	0.984527	0.115478	1.68043	down	71.9696	110.062	33.2841	125.905	105.836	96.9715	-1.62272	-1.12038	-2.25759	-0.608664	-0.924597	-1.22095	Detected	Detected	Not Detected	Detected	Detected	Detected	0	A_24_P286054	A_24_P286054	NM_001105251	NM_001105251	NM_001105251	Hs.482660	9765	ZFYVE16	zinc finger, FYVE domain containing 16	ENST00000512907	THC2502523	GO:0005515(protein binding)|GO:0005545(1-phosphatidylinositol binding)|GO:0005547(phosphatidylinositol-3,4,5-trisphosphate binding)|GO:0005737(cytoplasm)|GO:0005769(early endosome)|GO:0006622(protein targeting to lysosome)|GO:0007165(signal transduction)|GO:0008565(protein transporter activity)|GO:0016050(vesicle organization)|GO:0016197(endosomal transport)|GO:0030100(regulation of endocytosis)|…	Homo sapiens zinc finger, FYVE domain containing 16 (ZFYVE16), transcript variant 2, mRNA [NM_001105251]	chr5:79774799-79774858	hs|5q14.1	GTGTATGTATTCTGCCATGTAAGTAATTGAACAGTCTTAAAATAACCAAATGGTAGAGGG
A_24_P362540	0.984527	0.370757	1.41663	up	532.162	600.73	262.13	259.893	187.404	625.083	1.26369	1.32802	0.719783	0.436911	-0.100273	1.46747	Detected	Detected	Detected	Detected	Detected	Detected	0	A_24_P362540	A_24_P362540	NM_003887	NM_003887	NM_003887	Hs.555902	8853	ASAP2	ArfGAP with SH3 domain, ankyrin repeat and PH domain 2	ENST00000484590	THC2617145	GO:0005515(protein binding)|GO:0005886(plasma membrane)|GO:0008047(enzyme activator activity)|GO:0008060(ARF GTPase activator activity)|GO:0008270(zinc ion binding)|GO:0032312(regulation of ARF GTPase activity)|GO:0032580(Golgi cisterna membrane)|GO:0043085(positive regulation of catalytic activity)|GO:0043547(positive regulation of GTPase activity)	Homo sapiens ArfGAP with SH3 domain, ankyrin repeat and PH domain 2 (ASAP2), transcript variant 1, mRNA [NM_003887]	chr2:9545306-9545365	hs|2p25.1	TGGTGCTATTGTGCAGTAACTAATAGTACTCTTACCAGAGGAGAAATTATATTAACGACC
A_23_P77714	0.984527	0.603701	1.0762	up	642.494	822.669	395.843	474.698	652.961	559.336	1.5355	1.78161	1.31443	1.306	1.70057	1.30713	Detected	Detected	Detected	Detected	Detected	Detected	0	A_23_P77714	A_23_P77714	NM_024793	NM_024793	NM_024793	Hs.155995	23059	CLUAP1	clusterin associated protein 1	ENST00000572600	THC2474736	GO:0005515(protein binding)|GO:0005654(nucleoplasm)|GO:0005813(centrosome)|GO:0005929(cilium)|GO:0006996(organelle organization)|GO:0030992(intraflagellar transport particle B)|GO:0042384(cilium assembly)|GO:0043231(intracellular membrane-bounded organelle)|GO:0072372(primary cilium)	Homo sapiens clusterin associated protein 1 (CLUAP1), transcript variant 2, mRNA [NM_024793]	chr16:3586678-3586737	hs|16p13.3	AGGGGAACATCTGGCTGTTAATCACTTGCACAGTTGAGAACATTTCCTATACATCGGCTT
A_33_P3368328	0.984527	0.489586	1.09592	up	3168.04	2998.2	2879.71	2559.33	2485.52	3374.09	3.83734	3.64732	4.17735	3.73669	3.62905	3.89985	Detected	Detected	Detected	Detected	Detected	Detected	0	A_33_P3368328	A_33_P3368328	NM_001144831	NM_001144831	NM_001144831	Hs.504620	11331	PHB2	prohibitin 2	ENST00000440277	NP1179606	GO:0005515(protein binding)|GO:0005634(nucleus)|GO:0005739(mitochondrion)|GO:0005743(mitochondrial inner membrane)|GO:0006351(transcription, DNA-dependent)|GO:0016363(nuclear matrix)|GO:0030331(estrogen receptor binding)|GO:0033147(negative regulation of intracellular estrogen receptor signaling pathway)|GO:0033600(negative regulation of mammary gland epithelial cell proliferation)|GO:0043234(pro…	Homo sapiens prohibitin 2 (PHB2), transcript variant 1, mRNA [NM_001144831]	chr12:7075646-7075587	hs|12p13.31	TCGTATCTATCTCACAGCTGACAACCTTGTGCTGAACCTACAGGATGAAAGTTTCACCAG
A_23_P97892	0.984527	0.456872	1.1066	down	4218.29	6047.22	4286.9	4585.92	5883.12	5672.91	4.25041	4.6595	4.75136	4.57814	4.87208	4.64943	Detected	Detected	Detected	Detected	Detected	Detected	0	A_23_P97892	A_23_P97892	NM_003893	NM_003893	NM_003893	Hs.454418	8861	LDB1	LIM domain binding 1	ENST00000425280	THC2462946	GO:0000790(nuclear chromatin)|GO:0000972(transcription-dependent tethering of RNA polymerase II gene DNA at nuclear periphery)|GO:0001102(RNA polymerase II activating transcription factor binding)|GO:0001158(enhancer sequence-specific DNA binding)|GO:0001702(gastrulation with mouth forming second)|GO:0001942(hair follicle development)|GO:0003682(chromatin binding)|GO:0003714(transcription corepre…	Homo sapiens LIM domain binding 1 (LDB1), transcript variant 3, mRNA [NM_003893]	chr10:103869399-103869248	hs|10q24.32	CACTCGGTGTGGGCTGTCCAATTCCACTCTCAACTACCTCCGACTCTGTGTGATACTCGA
A_33_P3502640	0.988262	0.783731	1.06037	down	81.8999	99.183	109.611	85.8393	105.074	121.565	-1.43625	-1.27053	-0.538101	-1.16129	-0.935017	-0.894859	Detected	Detected	Detected	Detected	Detected	Detected	0	A_33_P3502640	A_33_P3502640	NM_020892	NM_020892	NM_020892	Hs.187058	113878	DTX2	deltex 2, E3 ubiquitin ligase	ENST00000446820	THC2508283	GO:0005515(protein binding)|GO:0005654(nucleoplasm)|GO:0005737(cytoplasm)|GO:0007219(Notch signaling pathway)|GO:0008270(zinc ion binding)|GO:0016567(protein ubiquitination)|GO:0016874(ligase activity)|GO:0031965(nuclear membrane)	Homo sapiens deltex 2, E3 ubiquitin ligase (DTX2), transcript variant 1, mRNA [NM_020892]	chr7:76134780-76134839	hs|7q11.23	ATGGAACGAGATCCACCACAAGACAGAGATGGACCGCAACATTACGGGCCACGGCTATCC
A_32_P210252	0.985243	0.656721	1.05591	down	5441.63	4891.01	4352.89	5606.21	4905.13	5122.72	4.61779	4.35336	4.7734	4.86795	4.60979	4.50226	Detected	Detected	Detected	Detected	Detected	Detected	0	A_32_P210252	A_32_P210252	NM_000983	NM_000983	NM_000983	Hs.515329	6146	RPL22	ribosomal protein L22	ENST00000234875	THC2576041	GO:0000184(nuclear-transcribed mRNA catabolic process, nonsense-mediated decay)|GO:0003723(RNA binding)|GO:0003735(structural constituent of ribosome)|GO:0005515(protein binding)|GO:0005634(nucleus)|GO:0005737(cytoplasm)|GO:0005829(cytosol)|GO:0005925(focal adhesion)|GO:0006412(translation)|GO:0006413(translational initiation)|GO:0006414(translational elongation)|GO:0006415(translational terminat…	Homo sapiens ribosomal protein L22 (RPL22), mRNA [NM_000983]	chr1:6246415-6246356	hs|1p36.31	TGTCAGTTGTATCTGTTGCTTTTCTCAATGATTCAGGGATACAAGTGGGCTTCTCTCATT
A_33_P3283713	0.984527	0.0260724	1.24935	down	1279.47	1264.31	903.761	1203	1411.78	1733.76	2.52929	2.40157	2.50544	2.64756	2.81301	2.93925	Detected	Detected	Detected	Detected	Detected	Detected	0	A_33_P3283713	A_33_P3283713	NM_015407	NM_015407	NM_015407	Hs.534400	25864	ABHD14A	abhydrolase domain containing 14A	ENST00000273596	THC2471728	GO:0005737(cytoplasm)|GO:0008152(metabolic process)|GO:0016021(integral to membrane)|GO:0016787(hydrolase activity)|GO:0070062(extracellular vesicular exosome)	Homo sapiens abhydrolase domain containing 14A (ABHD14A), mRNA [NM_015407]	chr3:52015145-52015204	hs|3p21.2	GACCCAGCCAGGACTCCTCATTTCATCTCACAGACACAATAAAAAAGCATATTTGTCCTG
A_33_P3328772	0.984527	0.543353	1.43896	down	77.7883	164.267	24.5642	60.0075	188.221	85.5215	-1.51055	-0.542659	-2.69587	-1.67779	-0.0940011	-1.40222	Detected	Detected	Not Detected	Detected	Detected	Detected	0	A_33_P3328772	A_33_P3328772	NM_001190860	NM_001190860	NM_001190860	Hs.188614	54477	PLEKHA5	pleckstrin homology domain containing, family A member 5		THC2478853	GO:0005515(protein binding)|GO:0005545(1-phosphatidylinositol binding)|GO:0005829(cytosol)|GO:0008150(biological_process)|GO:0010314(phosphatidylinositol-5-phosphate binding)|GO:0016020(membrane)|GO:0032266(phosphatidylinositol-3-phosphate binding)|GO:0070273(phosphatidylinositol-4-phosphate binding)|GO:0080025(phosphatidylinositol-3,5-bisphosphate binding)	Homo sapiens pleckstrin homology domain containing, family A member 5 (PLEKHA5), transcript variant 4, mRNA [NM_001190860]	chr12:19354851-19354910	hs|12p12.3	CACTGAACTGTACACTTAACCATAGGTGGGTTTAATGAAATGTGAATTACACTGCAATAA
A_24_P9671	0.996014	0.920981	1.02939	down	1841.83	1941	1456.25	1503.01	1175.02	3321.06	3.05489	3.02003	3.19368	2.96878	2.54819	3.87699	Detected	Detected	Detected	Detected	Detected	Detected	0	A_24_P9671	A_24_P9671	NM_001539	NM_001539	NM_001539	Hs.445203	3301	DNAJA1	DnaJ (Hsp40) homolog, subfamily A, member 1	ENST00000495015	THC2482967	GO:0000151(ubiquitin ligase complex)|GO:0001664(G-protein coupled receptor binding)|GO:0005515(protein binding)|GO:0005524(ATP binding)|GO:0005634(nucleus)|GO:0005739(mitochondrion)|GO:0005829(cytosol)|GO:0006457(protein folding)|GO:0006986(response to unfolded protein)|GO:0007283(spermatogenesis)|GO:0009408(response to heat)|GO:0016020(membrane)|GO:0030317(sperm motility)|GO:0030521(androgen rec…	Homo sapiens DnaJ (Hsp40) homolog, subfamily A, member 1 (DNAJA1), mRNA [NM_001539]	chr9:33036682-33037066	hs|9p21.1	ATCCAGGTCAGATTGTCAAGCATGGAGATATCAAGTGTGTACTAAATGAAGGCATGCCAA
A_33_P3277198	0.984527	0.373647	1.13571	down	194.663	172.457	164.384	163.923	207.665	245.279	-0.187201	-0.472461	0.0465704	-0.227987	0.0478275	0.117845	Detected	Detected	Detected	Detected	Detected	Detected	0	A_33_P3277198	A_33_P3277198	NM_004854	NM_004854	NM_004854	Hs.516370	9486	CHST10	carbohydrate sulfotransferase 10	ENST00000409701	THC2461804	GO:0000139(Golgi membrane)|GO:0005794(Golgi apparatus)|GO:0007155(cell adhesion)|GO:0007612(learning)|GO:0007616(long-term memory)|GO:0008146(sulfotransferase activity)|GO:0016020(membrane)|GO:0016021(integral to membrane)|GO:0016051(carbohydrate biosynthetic process)|GO:0016232(HNK-1 sulfotransferase activity)	Homo sapiens carbohydrate sulfotransferase 10 (CHST10), mRNA [NM_004854]	chr2:101009766-101009707	hs|2q11.2	CGTTTCGAAGGGGACTTTAAGCTCTTTGGGTACCAGAAACCAGACTTTTTGCTAAACTAA
A_33_P3270197	0.992522	0.841613	1.03538	up	157.452	208.734	160.217	129.741	159.535	236.735	-0.493267	-0.197037	0.00952628	-0.56537	-0.332559	0.0666905	Detected	Detected	Detected	Detected	Detected	Detected	0	A_33_P3270197	A_33_P3270197	NM_001257281	NM_001257281	NM_001257281	Hs.732236	129563	DIS3L2	DIS3 like 3'-5' exoribonuclease 2	ENST00000390005	THC2486535	GO:0000175(3'-5'-exoribonuclease activity)|GO:0000287(magnesium ion binding)|GO:0000291(nuclear-transcribed mRNA catabolic process, exonucleolytic)|GO:0000932(cytoplasmic mRNA processing body)|GO:0004540(ribonuclease activity)|GO:0005515(protein binding)|GO:0005737(cytoplasm)|GO:0005844(polysome)|GO:0007067(mitosis)|GO:0008266(poly(U) RNA binding)|GO:0008285(negative regulation of cell proliferat…	Homo sapiens DIS3 like 3'-5' exoribonuclease 2 (DIS3L2), transcript variant 2, mRNA [NM_001257281]	chr2:233127959-233128018	hs|2q37.1	ACCAAACTTAGCTACGAGCATGCACAGAGCATGATTGAAAGCCCAACTGAGAAAATCCCT
A_33_P3264910	0.984527	0.29241	1.16688	down	96.5963	123.113	66.4819	121.659	108.908	97.9206	-1.19814	-0.95872	-1.25946	-0.658156	-0.88332	-1.2069	Detected	Detected	Detected	Detected	Detected	Detected	0	A_33_P3264910	A_33_P3264910	NM_177400	NM_177400	NM_177400	Hs.134013	84504	NKX6-2	NK6 homeobox 2	ENST00000368592		GO:0000122(negative regulation of transcription from RNA polymerase II promoter)|GO:0003700(sequence-specific DNA binding transcription factor activity)|GO:0005634(nucleus)|GO:0006355(regulation of transcription, DNA-dependent)|GO:0010454(negative regulation of cell fate commitment)|GO:0010455(positive regulation of cell fate commitment)|GO:0021912(regulation of transcription from RNA polymerase …	Homo sapiens NK6 homeobox 2 (NKX6-2), mRNA [NM_177400]	chr10:134598383-134598324	hs|10q26.3	ATCCGGGGGCGGCCCCGGGTGGGCGCGAGTCGCTTTGTATCATCAATAAATTATTTAACG
A_21_P0013060	0.987916	0.780558	1.06323	up	676.755	397.274	492.968	445.943	470.077	543.306	1.61045	0.731433	1.631	1.21585	1.22647	1.26518	Detected	Detected	Detected	Detected	Detected	Detected	0	A_21_P0013060	A_21_P0013060	TCONS_l2_00024608					XLOC_l2_012870			THC2774178		BROAD Institute lincRNA (XLOC_l2_012870), lincRNA [TCONS_l2_00024608]	chr6:10460190-10460131	hs|6p24.3	AAGATTCAAAGCTCGACCAGAACTGGAAGAACGGTTGGCCAAGTTGAACTAGCTACTGTA
A_23_P111621	0.992073	0.830967	1.0429	up	416.157	356.608	344.679	303.038	470.825	326.454	0.90895	0.575639	1.11475	0.658492	1.22876	0.530298	Detected	Detected	Detected	Detected	Detected	Detected	0	A_23_P111621	A_23_P111621	NM_005685	NM_005685	NM_005685	Hs.647056	9569	GTF2IRD1	GTF2I repeat domain containing 1	ENST00000486086	THC2463573	GO:0003677(DNA binding)|GO:0003700(sequence-specific DNA binding transcription factor activity)|GO:0003705(RNA polymerase II distal enhancer sequence-specific DNA binding transcription factor activity)|GO:0005634(nucleus)|GO:0005654(nucleoplasm)|GO:0005737(cytoplasm)|GO:0006355(regulation of transcription, DNA-dependent)|GO:0006357(regulation of transcription from RNA polymerase II promoter)|GO:0…	Homo sapiens GTF2I repeat domain containing 1 (GTF2IRD1), transcript variant 2, mRNA [NM_005685]	chr7:74016831-74016890	hs|7q11.23	TCGGATATGTATCGATGCCTTTTAGTTTTTCCAATGATTTTTACACTATATTCCTGCCAC
A_23_P352870	0.984527	0.582388	1.11941	down	211.935	297.921	218.658	247.047	205.354	394.27	-0.0645566	0.316232	0.458178	0.363781	0.0316878	0.802604	Detected	Detected	Detected	Detected	Detected	Detected	0	A_23_P352870	A_23_P352870	NM_002856	NM_002856	NM_002856	Hs.655455	5819	PVRL2	poliovirus receptor-related 2 (herpesvirus entry mediator B)	ENST00000587386	THC2505995	GO:0001618(viral receptor activity)|GO:0001675(acrosome assembly)|GO:0002860(positive regulation of natural killer cell mediated cytotoxicity directed against tumor cell target)|GO:0002891(positive regulation of immunoglobulin mediated immune response)|GO:0005515(protein binding)|GO:0005886(plasma membrane)|GO:0005911(cell-cell junction)|GO:0005915(zonula adherens)|GO:0005925(focal adhesion)|GO:0…	Homo sapiens poliovirus receptor-related 2 (herpesvirus entry mediator B) (PVRL2), transcript variant alpha, mRNA [NM_002856]	chr19:45377626-45377685	hs|19q13.32	CTCCCAGCTGGTCATCCACGCAGTGGACAGTCTGTTCAATACCACCTTCGTCTGCACAGT
A_24_P76740	0.984527	0.24701	1.18919	up	244.619	269.002	207.047	195.143	159.709	268.488	0.142355	0.168918	0.379462	0.0235263	-0.330987	0.248273	Detected	Detected	Detected	Detected	Detected	Detected	0	A_24_P76740	A_24_P76740	NM_032449	NM_032449	NM_032449	Hs.591451	200014	CC2D1B	coiled-coil and C2 domain containing 1B	ENST00000491136	THC2492038	GO:0000122(negative regulation of transcription from RNA polymerase II promoter)|GO:0000978(RNA polymerase II core promoter proximal region sequence-specific DNA binding)|GO:0001078(RNA polymerase II core promoter proximal region sequence-specific DNA binding transcription factor activity involved in negative regulation of transcription)|GO:0005654(nucleoplasm)|GO:0006351(transcription, DNA-depen…	Homo sapiens coiled-coil and C2 domain containing 1B (CC2D1B), mRNA [NM_032449]	chr1:52818536-52818477	hs|1p32.3	TGTGCCTTTAAAAGATCTAACTATGGGATGGGAGAACTTGAGGGTGATCGGGAACCTCCC
A_33_P3316661	0.984527	0.395966	1.0716	up	303.24	340.56	197.147	215.701	277.63	285.362	0.452281	0.509211	0.308772	0.168032	0.466733	0.336211	Detected	Detected	Detected	Detected	Detected	Detected	0	A_33_P3316661	A_33_P3316661	NR_103526	NR_103526	NR_103526		374470	C12orf42	chromosome 12 open reading frame 42	ENST00000547347	THC2607402		Homo sapiens chromosome 12 open reading frame 42 (C12orf42), transcript variant 5, non-coding RNA [NR_103526]	chr12:103670983-103667658	hs|12q23.2	CACCATGGACAGGCCACACAGAAATTACAGGGAGCTATGGTTCTTCACCTTGAAGAGTGA
A_33_P3359157	0.984527	0.194498	1.35951	up	230.821	223.056	237.39	141.227	143.828	247.333	0.0585977	-0.101297	0.576758	-0.442992	-0.482081	0.129875	Detected	Detected	Detected	Detected	Detected	Detected	0	A_33_P3359157	A_33_P3359157	NM_001267608	NM_001267608	NM_001267608	Hs.348308	10712	FAM189B	family with sequence similarity 189, member B	ENST00000487649	NP1167666	GO:0005515(protein binding)|GO:0008150(biological_process)|GO:0016021(integral to membrane)|GO:0050699(WW domain binding)	Homo sapiens family with sequence similarity 189, member B (FAM189B), transcript variant 3, mRNA [NM_001267608]	chr1:155217903-155217844	hs|1q22	TTCCTCCAGATATCCAGGAAAGCCCCAGACCCCAGTGGGACTGGAGCTCATGGACATAAG
A_33_P3216803	0.984527	0.485715	1.20759	down	1905.34	1421.96	1151.49	1621.24	1202.51	2910.59	3.1038	2.57111	2.85493	3.07802	2.58155	3.68666	Detected	Detected	Detected	Detected	Detected	Detected	0	A_33_P3216803	A_33_P3216803	CU691765		CU691765								Synthetic construct Homo sapiens gateway clone IMAGE:100021372 3' read ZRANB2 mRNA. [CU691765]	chr1:71536558-71536617	hs|1p31.1	CGTGAATGTGAAGATCCAGACTTTGAGCGACTTCGTCTATTAGATTTCTTTTTATTACTA
A_32_P67259	0.984527	0.166777	1.13415	down	1934.15	2445.45	1638.03	1937.32	2209.35	2727.42	3.12545	3.35333	3.36339	3.33499	3.45912	3.59288	Detected	Detected	Detected	Detected	Detected	Detected	0	A_32_P67259	A_32_P67259	NM_004168	NM_004168	NM_004168	Hs.440475	6389	SDHA	succinate dehydrogenase complex, subunit A, flavoprotein (Fp)	ENST00000515467	THC2552420	GO:0000104(succinate dehydrogenase activity)|GO:0005515(protein binding)|GO:0005739(mitochondrion)|GO:0005743(mitochondrial inner membrane)|GO:0005749(mitochondrial respiratory chain complex II)|GO:0006099(tricarboxylic acid cycle)|GO:0006105(succinate metabolic process)|GO:0007399(nervous system development)|GO:0008177(succinate dehydrogenase (ubiquinone) activity)|GO:0022904(respiratory electro…	Homo sapiens succinate dehydrogenase complex, subunit A, flavoprotein (Fp) (SDHA), transcript variant 1, mRNA [NM_004168]	chr5:251151-251210	hs|5p15.33	GCAAGAAGGTTGTGGGAAAATCAGCAAGCTCTACGGAGACCTAAAGCACCTGAAGACGTT
A_23_P73420	0.994218	0.889878	1.02964	down	506.768	351.071	424.596	485.14	387.962	452.501	1.19315	0.553064	1.41559	1.3374	0.949487	1.00134	Detected	Detected	Detected	Detected	Detected	Detected	0	A_23_P73420	A_23_P73420	NM_031466	NM_031466	NM_031466	Hs.654911	83696	TRAPPC9	trafficking protein particle complex 9	ENST00000389328	THC2463506	GO:0005783(endoplasmic reticulum)|GO:0005794(Golgi apparatus)|GO:0030154(cell differentiation)	Homo sapiens trafficking protein particle complex 9 (TRAPPC9), transcript variant 1, mRNA [NM_031466]	chr8:140742801-140742742	hs|8q24.3	ATGGGCAACTTGGCAGGAGAGATGGTGCCGTAGGAGGTCGTGGATGGTTGATGCCAAGAG
A_33_P3364389	0.988684	0.802669	1.03023	down	344.095	358.137	210.782	339.023	306.758	282.083	0.634626	0.581812	0.405249	0.820377	0.610674	0.319538	Detected	Detected	Detected	Detected	Detected	Detected	0	A_33_P3364389	A_33_P3364389	ENST00000475245		AK293395	Hs.161031	90019	SYT8	synaptotagmin VIII	ENST00000475245	NP167084	GO:0001669(acrosomal vesicle)|GO:0005215(transporter activity)|GO:0005886(plasma membrane)|GO:0007340(acrosome reaction)|GO:0008021(synaptic vesicle)|GO:0016021(integral to membrane)|GO:0048306(calcium-dependent protein binding)	synaptotagmin VIII [Source:HGNC Symbol;Acc:HGNC:19264] [ENST00000475245]	chr11:1857162-1857221	hs|11p15.5	AGCAATGGGGGTGCCTGCAGCTCTCCCTGGAGTTCGACTTTGGAAGCCAGGAGGTGAAGG
A_32_P62997	0.984527	0.0784651	3.77848	up	77.9938	116.426	88.0763	16.4143	11.6676	79.9568	-1.50675	-1.03928	-0.853674	-3.54798	-4.10585	-1.49929	Detected	Detected	Detected	Not Detected	Not Detected	Detected	0	A_32_P62997	A_32_P62997	NM_018492	NM_018492	NM_018492	Hs.104741	55872	PBK	PDZ binding kinase	ENST00000301905	THC2467289	GO:0001933(negative regulation of protein phosphorylation)|GO:0004674(protein serine/threonine kinase activity)|GO:0005515(protein binding)|GO:0005524(ATP binding)|GO:0005575(cellular_component)|GO:0006468(protein phosphorylation)|GO:0007067(mitosis)|GO:0032435(negative regulation of proteasomal ubiquitin-dependent protein catabolic process)|GO:0032873(negative regulation of stress-activated MAPK…	Homo sapiens PDZ binding kinase (PBK), transcript variant 1, mRNA [NM_018492]	chr8:27667843-27667784	hs|8p21.1	AGCTCTGGAAACAGATGTCTAGTGATCATCTCAGCTGAAGTGTGGCTTGCGTAAATAACT
A_33_P3213086	0.997411	0.950857	1.01164	down	164.824	209.18	101.513	111.503	196.988	170.395	-0.427252	-0.193956	-0.648828	-0.783923	-0.0283185	-0.407701	Detected	Detected	Detected	Detected	Detected	Detected	0	A_33_P3213086	A_33_P3213086	ENST00000577614			Hs.721707				ENST00000577614	THC2553396		ankyrin repeat domain 20 family, member A5, pseudogene [Source:HGNC Symbol;Acc:HGNC:33833] [ENST00000577614]	chr18:14227639-14227698	hs|18p11.21	GGCTGATTCCCTTAAAAAATTAACTATGTTAGAGTCTCCACTGGAAGGTACATCATGTTG
A_33_P3413791	0.986469	0.709771	1.10279	down	38.6638	59.882	46.6046	35.4349	52.2128	80.7873	-2.51912	-1.9985	-1.77195	-2.43776	-1.94395	-1.48438	Not Detected	Detected	Detected	Not Detected	Detected	Detected	0	A_33_P3413791	A_33_P3413791	AK126710		AK126710	Hs.514338	100130314	LOC100130314	uncharacterized LOC100130314		THC2665168		Homo sapiens cDNA FLJ44756 fis, clone BRACE3031184. [AK126710]	chr16:49375936-49375995	hs|16q12.1	CTTTATCTTGGGGTGATGTTGGCATATTCCCACCAGGATAAATTAACATTCTCACCTTAA
A_23_P254079	0.984527	0.392294	1.56565	up	66.3503	117.692	152.779	36.2303	67.6247	131.047	-1.74	-1.02368	-0.0590524	-2.40573	-1.57081	-0.786492	Detected	Detected	Detected	Not Detected	Detected	Detected	0	A_23_P254079	A_23_P254079	NM_003943	NM_003943	NM_003943	Hs.109590	8987	STBD1	starch binding domain 1	ENST00000514365	THC2620902	GO:0005515(protein binding)|GO:0005887(integral to plasma membrane)|GO:0006936(muscle contraction)|GO:0016020(membrane)|GO:2001070(starch binding)	Homo sapiens starch binding domain 1 (STBD1), mRNA [NM_003943]	chr4:77231410-77231469	hs|4q21.1	CACTGATTGACAGACTTGTGCTGATCCATTATTACTTTAGGGCTTGATTCTCTTGGGGAG
A_33_P3257609	0.984527	0.327248	1.18056	down	221.993	338.001	140.483	268.92	246.731	269.982	0.00233689	0.498328	-0.1801	0.486175	0.296513	0.256283	Detected	Detected	Detected	Detected	Detected	Detected	0	A_33_P3257609	A_33_P3257609	NM_002481	NM_002481	NM_002481	Hs.444403	4660	PPP1R12B	protein phosphatase 1, regulatory subunit 12B	ENST00000367269	THC2485165	GO:0000086(G2/M transition of mitotic cell cycle)|GO:0000278(mitotic cell cycle)|GO:0005654(nucleoplasm)|GO:0005737(cytoplasm)|GO:0006937(regulation of muscle contraction)|GO:0007165(signal transduction)|GO:0008047(enzyme activator activity)|GO:0043085(positive regulation of catalytic activity)	Homo sapiens protein phosphatase 1, regulatory subunit 12B (PPP1R12B), transcript variant 1, mRNA [NM_002481]	chr1:202533610-202533669	hs|1q32.1	ACAAAACTTCAGGAAGCCCAGCTAGAGCTAGCAGATATAAAGTCCAAGCTTGAGAAGGTG
A_23_P372660	0.984527	0.456315	1.26407	up	154.921	230.723	116.69	123.866	78.072	220.554	-0.516644	-0.0525373	-0.44782	-0.632229	-1.36355	-0.0354526	Detected	Detected	Detected	Detected	Detected	Detected	0	A_23_P372660	A_23_P372660	NM_015635	NM_015635	NM_015635	Hs.495134	26130	GAPVD1	GTPase activating protein and VPS9 domains 1	ENST00000394104	THC2491480	GO:0005085(guanyl-nucleotide exchange factor activity)|GO:0005096(GTPase activator activity)|GO:0005768(endosome)|GO:0005829(cytosol)|GO:0006897(endocytosis)|GO:0007165(signal transduction)|GO:0016020(membrane)|GO:0032318(regulation of Ras GTPase activity)|GO:0032794(GTPase activating protein binding)|GO:0043547(positive regulation of GTPase activity)|GO:0051223(regulation of protein transport)	Homo sapiens GTPase activating protein and VPS9 domains 1 (GAPVD1), transcript variant 4, mRNA [NM_015635]	chr9:128126942-128127001	hs|9q33.3	AAACTAGTACTATGAAATGTCCTTTTGAATGTTAGGTCAAGAAATCCATGTACAGAGTCG
A_33_P3230219	0.998571	0.982222	1.00469	down	547.746	458.451	434.086	442.746	638.974	403.594	1.30533	0.938067	1.44748	1.20548	1.66933	0.836324	Detected	Detected	Detected	Detected	Detected	Detected	0	A_33_P3230219	A_33_P3230219	NM_033504	NM_033504	NM_033504	Hs.534521	113452	TMEM54	transmembrane protein 54	ENST00000373463	THC2463746	GO:0003674(molecular_function)|GO:0005575(cellular_component)|GO:0008150(biological_process)|GO:0016021(integral to membrane)	Homo sapiens transmembrane protein 54 (TMEM54), mRNA [NM_033504]	chr1:33360256-33360197	hs|1p35.1	CCAGCCCACTGCACTGAAATGAGACTTTATTCTGAAATTATTAAAAAGAACAGAGATGCT
A_23_P251412	0.986121	0.681993	1.03962	up	72.1872	59.3614	40.3887	50.2968	54.1533	58.4084	-1.61836	-2.0111	-1.97848	-1.93246	-1.89131	-1.95233	Detected	Detected	Not Detected	Detected	Detected	Detected	0	A_23_P251412	A_23_P251412	NM_006998	NM_006998	NM_006998	Hs.116428	10590	SCGN	secretagogin, EF-hand calcium binding protein	ENST00000612225	THC2470494	GO:0005509(calcium ion binding)|GO:0005576(extracellular region)|GO:0005737(cytoplasm)|GO:0008150(biological_process)|GO:0030658(transport vesicle membrane)	Homo sapiens secretagogin, EF-hand calcium binding protein (SCGN), mRNA [NM_006998]	chr6:25701887-25701946	hs|6p22.2	ATTTTGTGCTTTTCTTGTGGGCTTTCTGCTTAGTCTGAAAGGTGTGTGGCATTCATGGCA
A_33_P3257554	0.984527	0.20724	1.44249	down	63.1527	89.5478	26.3659	76.1151	68.9957	88.0185	-1.81126	-1.41797	-2.59375	-1.33475	-1.54185	-1.3607	Detected	Detected	Not Detected	Detected	Detected	Detected	0	A_33_P3257554	A_33_P3257554	NM_007018	NM_007018	NM_007018	Hs.653263	11064	CNTRL	centriolin	ENST00000373855	NP083339	GO:0000086(G2/M transition of mitotic cell cycle)|GO:0000278(mitotic cell cycle)|GO:0005515(protein binding)|GO:0005737(cytoplasm)|GO:0005813(centrosome)|GO:0005829(cytosol)|GO:0006996(organelle organization)|GO:0016020(membrane)|GO:0051301(cell division)	Homo sapiens centriolin (CNTRL), mRNA [NM_007018]	chr9:123920261-123920317	hs|9q33.2	TAGGCTTCAGAAACTACAGAAAGACATAGAGATGGCAGAACGCAATGAGGATCACCACCT
A_24_P33444	0.990607	0.815117	1.04349	up	2672.33	2421.76	2014.2	1970.08	1778.03	3382.83	3.59185	3.33928	3.66164	3.35918	3.14578	3.90358	Detected	Detected	Detected	Detected	Detected	Detected	0	A_24_P33444	A_24_P33444	NM_006761	NM_006761	NM_006761	Hs.513851	7531	YWHAE	tyrosine 3-monooxygenase/tryptophan 5-monooxygenase activation protein, epsilon	ENST00000431545	THC2576735	GO:0000086(G2/M transition of mitotic cell cycle)|GO:0000278(mitotic cell cycle)|GO:0001764(neuron migration)|GO:0003064(regulation of heart rate by hormone)|GO:0005515(protein binding)|GO:0005739(mitochondrion)|GO:0005829(cytosol)|GO:0005871(kinesin complex)|GO:0005925(focal adhesion)|GO:0006605(protein targeting)|GO:0006915(apoptotic process)|GO:0006996(organelle organization)|GO:0015459(potass…	Homo sapiens tyrosine 3-monooxygenase/tryptophan 5-monooxygenase activation protein, epsilon (YWHAE), transcript variant 1, mRNA [NM_006761]	chr17:1257587-1257528	hs|17p13.3	AGAAAGCTATAAGGACTGTAAACTTATCATGCAGTTGTTACGTGATAATCTGACACTATG
A_24_P230916	0.984527	0.00136573	1.31029	down	1611.67	1567.17	1134.89	1747.88	1804.9	2111.17	2.8623	2.71139	2.83398	3.18653	3.16742	3.22339	Detected	Detected	Detected	Detected	Detected	Detected	0	A_24_P230916	A_24_P230916	NM_001077702	NM_001077702	NM_001077702	Hs.605432	57708	MIER1	mesoderm induction early response 1, transcriptional regulator	ENST00000479067	NP1277585	GO:0003677(DNA binding)|GO:0003682(chromatin binding)|GO:0004871(signal transducer activity)|GO:0005515(protein binding)|GO:0005654(nucleoplasm)|GO:0005737(cytoplasm)|GO:0006351(transcription, DNA-dependent)|GO:0007165(signal transduction)|GO:0017053(transcriptional repressor complex)|GO:0031937(positive regulation of chromatin silencing)|GO:0043123(positive regulation of I-kappaB kinase/NF-kappa…	Homo sapiens mesoderm induction early response 1, transcriptional regulator (MIER1), transcript variant 4, mRNA [NM_001077702]	chr1:67424625-67425379	hs|1p31.3	AGGAAATAATCCGCCCACGTCGATGTAAATATTTTGATACAAATAGTGAAGTAGAAGAAG
A_33_P3359344	0.984527	0.140681	1.08644	up	889.418	1000.67	709.501	721.694	832.797	846.217	2.00468	2.06419	2.15631	1.91038	2.05154	1.90445	Detected	Detected	Detected	Detected	Detected	Detected	0	A_33_P3359344	A_33_P3359344	NM_182533	NM_182533	NM_182533	Hs.107101	199990	C1orf86	chromosome 1 open reading frame 86	ENST00000487186	THC2543765	GO:0005515(protein binding)|GO:0005654(nucleoplasm)|GO:0005694(chromosome)|GO:0006974(response to DNA damage stimulus)|GO:0019985(translesion synthesis)|GO:0030054(cell junction)|GO:0031593(polyubiquitin binding)|GO:0043130(ubiquitin binding)|GO:0043240(Fanconi anaemia nuclear complex)|GO:0046872(metal ion binding)|GO:0070530(K63-linked polyubiquitin binding)	Homo sapiens chromosome 1 open reading frame 86 (C1orf86), transcript variant 2, mRNA [NM_182533]	chr1:2125138-2125079	hs|1p36.33	CTGTGGAGGGTGCCGCGGCCCTGCGCAGCTGCCCCATGTGCCAGAAGGAGTTCGCCCCCA
A_24_P329635	0.986237	0.695381	1.12592	up	348.019	606.09	162.699	324.213	286.938	266.944	0.650986	1.34083	0.031703	0.755936	0.514311	0.239954	Detected	Detected	Detected	Detected	Detected	Detected	0	A_24_P329635	A_24_P329635	NM_000368	NM_000368	NM_000368	Hs.370854	7248	TSC1	tuberous sclerosis 1	ENST00000440111	THC2522143	GO:0001822(kidney development)|GO:0001843(neural tube closure)|GO:0001952(regulation of cell-matrix adhesion)|GO:0005515(protein binding)|GO:0005737(cytoplasm)|GO:0005829(cytosol)|GO:0005884(actin filament)|GO:0005886(plasma membrane)|GO:0005938(cell cortex)|GO:0006407(rRNA export from nucleus)|GO:0006417(regulation of translation)|GO:0006813(potassium ion transport)|GO:0007050(cell cycle arrest)…	Homo sapiens tuberous sclerosis 1 (TSC1), transcript variant 1, mRNA [NM_000368]	chr9:135766870-135766811	hs|9q34.13	GGATAAAATGGTACAATCTTAGTGAATGGGAATTGGAATCAAAAGAGTTTGCTGTCCTTC
A_23_P421423	0.997411	0.945279	1.03202	up	372.015	664.775	1100.48	465.594	688.853	797.374	0.74718	1.47417	2.78956	1.27807	1.77777	1.81867	Detected	Detected	Detected	Detected	Detected	Detected	0	A_23_P421423	A_23_P421423	NM_006291	NM_006291	NM_006291	Hs.525607	7127	TNFAIP2	tumor necrosis factor, alpha-induced protein 2	ENST00000560869	THC2465127	GO:0000145(exocyst)|GO:0000149(SNARE binding)|GO:0001525(angiogenesis)|GO:0005615(extracellular space)|GO:0006887(exocytosis)|GO:0030154(cell differentiation)|GO:0051601(exocyst localization)	Homo sapiens tumor necrosis factor, alpha-induced protein 2 (TNFAIP2), mRNA [NM_006291]	chr14:103603617-103603676	hs|14q32.32	GCCGGTATAAAGGATGCCCAAGGTCTTTGTACGTGTGTAGGAGTTAGCGTGTTTGATATT
A_32_P204381	0.984527	0.605739	1.23108	up	254.375	382.914	195.625	146.028	146.745	492.245	0.198778	0.678319	0.297588	-0.394756	-0.453119	1.12279	Detected	Detected	Detected	Detected	Detected	Detected	0	A_32_P204381	A_32_P204381	NM_020313	NM_020313	NM_020313	Hs.4900	57019	CIAPIN1	cytokine induced apoptosis inhibitor 1	ENST00000567518	NP1199055	GO:0005515(protein binding)|GO:0005654(nucleoplasm)|GO:0005730(nucleolus)|GO:0005737(cytoplasm)|GO:0005758(mitochondrial intermembrane space)|GO:0006915(apoptotic process)|GO:0009055(electron carrier activity)|GO:0016226(iron-sulfur cluster assembly)|GO:0030097(hemopoiesis)|GO:0043066(negative regulation of apoptotic process)|GO:0044281(small molecule metabolic process)|GO:0046872(metal ion bindi…	Homo sapiens cytokine induced apoptosis inhibitor 1 (CIAPIN1), mRNA [NM_020313]	chr16:57463000-57462941	hs|16q21	CTCTGGATTTGTTCACTCTGAGATCTATTTGCAGAGTGGGTGCTTAGCAGACAGAGTGAA
A_33_P3274560	0.984527	0.610058	1.11333	down	183.339	195.328	156.583	199.069	258.851	155.103	-0.273666	-0.292798	-0.0235733	0.0522641	0.365695	-0.543355	Detected	Detected	Detected	Detected	Detected	Detected	0	A_33_P3274560	A_33_P3274560	ENST00000409456				80704	SLC19A3	solute carrier family 19 (thiamine transporter), member 3	ENST00000409456		GO:0005886(plasma membrane)|GO:0006766(vitamin metabolic process)|GO:0006767(water-soluble vitamin metabolic process)|GO:0015403(thiamine uptake transmembrane transporter activity)|GO:0016021(integral to membrane)|GO:0042723(thiamine-containing compound metabolic process)|GO:0044281(small molecule metabolic process)|GO:0071934(thiamine transmembrane transport)	solute carrier family 19 (thiamine transporter), member 3 [Source:HGNC Symbol;Acc:HGNC:16266] [ENST00000409456]	chr2:228567379-228567320	hs|2q36.3	ATGTCTAAAGCTTGCATTTCAAGCAATTTCCTCACTCGAGGTCAGGAGTTCAAGACCAGC
A_32_P16258	0.997411	0.944864	1.02092	down	325.351	612.269	161.348	288.582	288.868	423.741	0.553819	1.35547	0.0196744	0.587977	0.523983	0.9066	Detected	Detected	Detected	Detected	Detected	Detected	0	A_32_P16258	A_32_P16258	ENST00000272427	XM_005264223	XM_005264223	Hs.303454	23233	EXOC6B	exocyst complex component 6B	ENST00000272427	THC2463373	GO:0000145(exocyst)|GO:0006904(vesicle docking involved in exocytosis)|GO:0015031(protein transport)	exocyst complex component 6B [Source:HGNC Symbol;Acc:HGNC:17085] [ENST00000272427]	chr2:72403823-72403764	hs|2p13.2	TAGTAATATAGGCTGCTTGCATCATTTTAACATTCATAGGGAAAATCTCTTTGAGCAGGC
A_24_P349466	0.993051	0.847947	1.04155	up	7055.03	8275.03	6110.72	6428.25	4819.03	10527.2	4.9924	5.11199	5.26277	5.06535	4.58424	5.5414	Detected	Detected	Detected	Detected	Detected	Detected	0	A_24_P349466	A_24_P349466	NM_001005354	NM_001005354	NM_001005354	Hs.744894	54458	PRR13	proline rich 13	ENST00000596581	THC2600562	GO:0005634(nucleus)|GO:0006351(transcription, DNA-dependent)|GO:0006355(regulation of transcription, DNA-dependent)	Homo sapiens proline rich 13 (PRR13), transcript variant 3, mRNA [NM_001005354]	chr12:53837468-53837527	hs|12q13.13	GTGGACAAGAAGATGCAGAAGAAAATGAAGAAAGCTCATAAAAAGATGCACAAGCACCAA
A_33_P3250830	0.984527	0.341459	1.15589	up	266.172	211.711	221.694	184.204	201.7	224.879	0.26418	-0.176602	0.47807	-0.0597023	0.00577988	-0.00743499	Detected	Detected	Detected	Detected	Detected	Detected	0	A_33_P3250830	A_33_P3250830	XM_005245126	XM_005245126	XM_005245126	Hs.407631	339512	C1orf110	chromosome 1 open reading frame 110	ENST00000367912	THC2481914		PREDICTED: Homo sapiens chromosome 1 open reading frame 110 (C1orf110), transcript variant X3, mRNA [XM_005245126]	chr1:162822877-162822818	hs|1q23.3	CTTTCTTCCATGAAGCAAAGCAACAGAGGAAGGCAGGCCATAAGTGACAGAACTGATTGA
A_32_P117313	0.986237	0.692165	1.14697	down	145.794	175.184	48.8994	143.853	138.2	97.9067	-0.604243	-0.449825	-1.70261	-0.416404	-0.539674	-1.2071	Detected	Detected	Detected	Detected	Detected	Detected	0	A_32_P117313	A_32_P117313	NM_001171796	NM_001171796	NM_001171796	Hs.440643	286144	TRIQK	triple QxxK/R motif containing	ENST00000518748	THC2465079	GO:0005789(endoplasmic reticulum membrane)|GO:0016021(integral to membrane)	Homo sapiens triple QxxK/R motif containing (TRIQK), transcript variant 1, mRNA [NM_001171796]	chr8:93895961-93895902	hs|8q22.1	ATGACTGTAAGATCTTGAGAGTATGTTCTTACTCATTTCTGTAATTGCAGTAGTGTAGTC
A_33_P3365924	0.984527	0.0363564	1.28837	down	392.117	346.947	273.996	449.16	392.862	466.594	0.823105	0.536017	0.783654	1.22622	0.967595	1.04559	Detected	Detected	Detected	Detected	Detected	Detected	0	A_33_P3365924	A_33_P3365924	ENST00000616089	XR_424298	XR_424298		375690	WASH5P	WAS protein family homolog 5 pseudogene	ENST00000616089	THC2492557		WAS protein family homolog 5 pseudogene [Source:HGNC Symbol;Acc:HGNC:33884] [ENST00000616089]	chr19:66202-66143	hs|19p13.3	AGTGAGAGCCCAACTTGGAAGCTTTTACTCCTGGGAGTCCGAGAGCTCACTCCCTTCCAC
A_23_P29638	0.984527	0.0746353	1.30253	up	301.019	309.333	282.02	232.704	204.724	257.635	0.441678	0.370459	0.825296	0.27749	0.0272506	0.188749	Detected	Detected	Detected	Detected	Detected	Detected	0	A_23_P29638	A_23_P29638	NM_184231	NM_184231	NM_184231	Hs.655006	51517	NCKIPSD	NCK interacting protein with SH3 domain	ENST00000294129	THC2618433	GO:0005515(protein binding)|GO:0005829(cytosol)|GO:0005882(intermediate filament)|GO:0006607(NLS-bearing substrate import into nucleus)|GO:0007010(cytoskeleton organization)|GO:0007165(signal transduction)|GO:0008092(cytoskeletal protein binding)|GO:0008180(signalosome)|GO:0017124(SH3 domain binding)|GO:0038096(Fc-gamma receptor signaling pathway involved in phagocytosis)|GO:0045087(innate immune…	Homo sapiens NCK interacting protein with SH3 domain (NCKIPSD), transcript variant 2, mRNA [NM_184231]	chr3:48711855-48711796	hs|3p21.31	GGACCCCCACCTGAAGTAGAACTTAAGAGAGGGGCCAAGTGTAGGATTGGGGACCATGGT
A_23_P56146	0.986237	0.701903	1.05357	up	1342.37	1780.28	930.19	1192.33	1442.53	1141.46	2.59853	2.89533	2.54703	2.63471	2.8441	2.33623	Detected	Detected	Detected	Detected	Detected	Detected	0	A_23_P56146	A_23_P56146	NM_032753	NM_032753	NM_032753	Hs.532691	84839	RAX2	retina and anterior neural fold homeobox 2	ENST00000555978	NP340726	GO:0005634(nucleus)|GO:0006351(transcription, DNA-dependent)|GO:0006355(regulation of transcription, DNA-dependent)|GO:0007601(visual perception)|GO:0043565(sequence-specific DNA binding)|GO:0050896(response to stimulus)	Homo sapiens retina and anterior neural fold homeobox 2 (RAX2), mRNA [NM_032753]	chr19:3769464-3769405	hs|19p13.3	CACCCAATGTCACCGCACACCAGGCAGTGGGGACACGGCAGTAAGCACAAGAAAGATTTT
A_21_P0004126	0.984527	0.0712373	1.75745	up	50.6921	50.1365	51.5021	38.6107	27.1938	23.7208	-2.12835	-2.25477	-1.62779	-2.31393	-2.88508	-3.25236	Detected	Detected	Detected	Not Detected	Not Detected	Not Detected	0	A_21_P0004126	A_21_P0004126	ENST00000514113			Hs.582349				ENST00000514113			RST7300 Athersys RAGE Library Homo sapiens cDNA, mRNA sequence [BG188284]	chr5:50225408-50225349	hs|5q11.1	CAATCTCATATTTCAGATGTCATGGTTGCAGGATTGGTCGTGTTGTGTTGGAGCTGAGAA
A_33_P3390217	0.984527	0.334907	1.20512	down	48.1299	40.3727	37.2635	59.8475	50.1409	43.6186	-2.20317	-2.56725	-2.09466	-1.68164	-2.00237	-2.37357	Not Detected	Not Detected	Not Detected	Detected	Detected	Not Detected	0	A_33_P3390217	A_33_P3390217	ENST00000375922	XM_006723725	XM_006723725	Hs.712915	164395	TTLL9	tubulin tyrosine ligase-like family member 9	ENST00000375922	NP1133814	GO:0005737(cytoplasm)|GO:0005874(microtubule)|GO:0005929(cilium)|GO:0006464(cellular protein modification process)|GO:0016874(ligase activity)	tubulin tyrosine ligase-like family, member 9 [Source:HGNC Symbol;Acc:HGNC:16118] [ENST00000375922]	chr20:30531923-30531982	hs|20q11.21	TAGACCTTCTGCCTTCAGAGCATGAGGACTTCTCCCACTCATCCCTGTACCTGAGGCACA
A_33_P3214501	0.986237	0.691686	1.1921	up	195.112	408.248	200.249	114.4	182.167	466.64	-0.183875	0.770747	0.331297	-0.746922	-0.141164	1.04573	Detected	Detected	Detected	Detected	Detected	Detected	0	A_33_P3214501	A_33_P3214501	NM_022767	NM_022767	NM_022767	Hs.436102	64782	AEN	apoptosis enhancing nuclease	ENST00000557927	THC2677651	GO:0003676(nucleic acid binding)|GO:0004527(exonuclease activity)|GO:0005634(nucleus)|GO:0005654(nucleoplasm)|GO:0005730(nucleolus)|GO:0010212(response to ionizing radiation)|GO:0031965(nuclear membrane)|GO:0042771(DNA damage response, signal transduction by p53 class mediator resulting in induction of apoptosis)|GO:0090305(nucleic acid phosphodiester bond hydrolysis)	Homo sapiens apoptosis enhancing nuclease (AEN), mRNA [NM_022767]	chr15:89174348-89174407	hs|15q26.1	GCTCTTAAGCAAAAGTCTGAGAAACAAGACAGTGGTTTGAATTCTGGGGCCTTTGTGTAG
A_23_P4782	0.992522	0.842773	1.02176	up	599.503	544.4	495.15	472.567	510.735	648.301	1.43559	1.18597	1.63737	1.29951	1.34615	1.52008	Detected	Detected	Detected	Detected	Detected	Detected	0	A_23_P4782	A_23_P4782	NM_031896	NM_031896	NM_031896	Hs.631597	59284	CACNG7	calcium channel, voltage-dependent, gamma subunit 7	ENST00000222212	THC2480194	GO:0005245(voltage-gated calcium channel activity)|GO:0005891(voltage-gated calcium channel complex)|GO:0006816(calcium ion transport)|GO:0032281(alpha-amino-3-hydroxy-5-methyl-4-isoxazolepropionic acid selective glutamate receptor complex)|GO:0070588(calcium ion transmembrane transport)|GO:2000311(regulation of alpha-amino-3-hydroxy-5-methyl-4-isoxazole propionate selective glutamate receptor ac…	Homo sapiens calcium channel, voltage-dependent, gamma subunit 7 (CACNG7), mRNA [NM_031896]	chr19:54444782-54444841	hs|19q13.42	GAACAGGCCCAGCAGCTCTGAGCAGTATTTTCATTATCGCTACGGGTGGTCTTTTGCCTT
A_23_P156355	0.987916	0.767051	1.04493	up	330.818	335.58	164.069	229.028	221.693	324.744	0.57786	0.487957	0.0438018	0.254521	0.142138	0.522721	Detected	Detected	Detected	Detected	Detected	Detected	0	A_23_P156355	A_23_P156355	NM_153354	NM_153354	NM_153354	Hs.379972	153396	TMEM161B	transmembrane protein 161B	ENST00000296595	NP1161185	GO:0016021(integral to membrane)	Homo sapiens transmembrane protein 161B (TMEM161B), transcript variant 2, mRNA [NM_153354]	chr5:87491334-87491275	hs|5q14.3	AGGTTTGGACCTGCCATATTTTGTTTTATTCTGTGATCCTAACTAGTTCCTTTTAATAGG
A_21_P0008913	0.986087	0.668344	1.07707	up	198.507	159.399	172.897	178.608	154.405	163.98	-0.15899	-0.58606	0.119416	-0.104207	-0.379711	-0.463066	Detected	Detected	Detected	Detected	Detected	Detected	0	A_21_P0008913	A_21_P0008913	ENST00000567395			Hs.585761				ENST00000567395	THC2643812			chr16:23034546-23034605	hs|16p12.2	AAGTGAAGGTCATAACAGTTTTCTGTCAGATGGGGTGGTGGCTCAAAGCAGAGGTTATGA
A_23_P39813	0.984527	0.513956	1.13393	down	209.15	311.475	113.928	210.456	229.457	231.447	-0.0836383	0.380418	-0.482382	0.132515	0.191796	0.0340984	Detected	Detected	Detected	Detected	Detected	Detected	0	A_23_P39813	A_23_P39813	NM_022492	NM_022492	NM_022492	Hs.557709	64427	TTC31	tetratricopeptide repeat domain 31	ENST00000489152	THC2601778		Homo sapiens tetratricopeptide repeat domain 31 (TTC31), transcript variant 1, mRNA [NM_022492]	chr2:74720827-74720886	hs|2p13.1	AGATTACTCACAGCTCCTCATGCCATTTCCTGTCCAGATTGCTATGTATGACTCTGACCT
A_33_P3237699	0.992522	0.834742	1.06506	down	218.131	273.034	74.1101	169.27	187.04	173.965	-0.0229824	0.190382	-1.10276	-0.181676	-0.103078	-0.377788	Detected	Detected	Detected	Detected	Detected	Detected	0	A_33_P3237699	A_33_P3237699	NM_022780	NM_022780	NM_022780	Hs.75277	64795	RMND5A	required for meiotic nuclear division 5 homolog A (S. cerevisiae)	ENST00000283632	THC2462559		Homo sapiens required for meiotic nuclear division 5 homolog A (S. cerevisiae) (RMND5A), mRNA [NM_022780]	chr2:87002357-87002416	hs|2p11.2	CCAGGCAACAGTCTGACCAAGGGTGTAAACCAGTTTATTATATATATATTTTTCCTTTGA
A_24_P127928	0.990574	0.812926	1.04494	down	1483.64	1510.86	714.697	1277.51	947.121	1560.32	2.74289	2.6586	2.16683	2.73426	2.23712	2.78719	Detected	Detected	Detected	Detected	Detected	Detected	0	A_24_P127928	A_24_P127928	NM_012414	NM_012414	NM_012414	Hs.654849	25782	RAB3GAP2	RAB3 GTPase activating protein subunit 2 (non-catalytic)	ENST00000358951	THC2463565	GO:0005096(GTPase activator activity)|GO:0005737(cytoplasm)|GO:0005886(plasma membrane)|GO:0006886(intracellular protein transport)|GO:0008047(enzyme activator activity)|GO:0017112(Rab guanyl-nucleotide exchange factor activity)|GO:0017137(Rab GTPase binding)|GO:0030234(enzyme regulator activity)|GO:0032851(positive regulation of Rab GTPase activity)|GO:0043085(positive regulation of catalytic ac…	Homo sapiens RAB3 GTPase activating protein subunit 2 (non-catalytic) (RAB3GAP2), mRNA [NM_012414]	chr1:220323885-220323826	hs|1q41	CTTTTTGCCAAGTTGCAAAGTTGTATCCACATCAGGTCACTGTAAAAATGTATTATCTTG
A_23_P321473	0.998268	0.974167	1.00502	up	116.061	137.215	83.3627	111.403	81.9107	148.025	-0.933298	-0.802264	-0.933026	-0.785214	-1.2943	-0.610738	Detected	Detected	Detected	Detected	Detected	Detected	0	A_23_P321473	A_23_P321473	NM_152660	NM_152660	NM_152660	Hs.469359	199870	FAM76A	family with sequence similarity 76, member A	ENST00000419687	THC2483952		Homo sapiens family with sequence similarity 76, member A (FAM76A), transcript variant 3, mRNA [NM_152660]	chr1:28087851-28087910	hs|1p35.3	ACTGATTGCTAAGGTGAAACAATTCAATGCATAAGTATGGAGCTAAGTGCCTTTTGGAGG
A_33_P3286046	0.984527	0.158351	1.63791	up	2016.54	1286.59	1721.55	907.234	728.359	1588.81	3.18563	2.42677	3.43514	2.24047	1.85822	2.8133	Detected	Detected	Detected	Detected	Detected	Detected	0	A_33_P3286046	A_33_P3286046	NM_015448	NM_015448	NM_015448	Hs.658128	25911	DPCD	deleted in primary ciliary dyskinesia homolog (mouse)	ENST00000434727	THC2620369	GO:0003351(epithelial cilium movement)|GO:0005634(nucleus)|GO:0007283(spermatogenesis)|GO:0007368(determination of left/right symmetry)|GO:0021670(lateral ventricle development)|GO:0021678(third ventricle development)|GO:0030317(sperm motility)|GO:0060972(left/right pattern formation)	Homo sapiens deleted in primary ciliary dyskinesia homolog (mouse) (DPCD), mRNA [NM_015448]	chr10:103361033-103361092	hs|10q24.32	TCTATAGTGTCTCTGTGGACCAGAAGGAGCGCTGCATCATTGTCAGAACAACCAACAAGA
A_33_P3359704	0.984527	0.0509014	1.43465	down	435.506	524.545	236.912	454.81	549.453	660.514	0.974512	1.13237	0.573852	1.24426	1.45157	1.54701	Detected	Detected	Detected	Detected	Detected	Detected	0	A_33_P3359704	A_33_P3359704	ENST00000331569		AK024361	Hs.744591	80139	ZNF703	zinc finger protein 703	ENST00000331569	THC2476882	GO:0003676(nucleic acid binding)|GO:0005515(protein binding)|GO:0005634(nucleus)|GO:0005737(cytoplasm)|GO:0006351(transcription, DNA-dependent)|GO:0006355(regulation of transcription, DNA-dependent)|GO:0008284(positive regulation of cell proliferation)|GO:0010718(positive regulation of epithelial to mesenchymal transition)|GO:0016363(nuclear matrix)|GO:0017015(regulation of transforming growth fa…	zinc finger protein 703 [Source:HGNC Symbol;Acc:HGNC:25883] [ENST00000331569]	chr8:37556127-37556186	hs|8p11.23	TACTATTCGCCATACGCGCTGTATGGACAGAGACTAGCTTCAGCCTCGGCGCTGGGATAC
A_33_P3269728	0.987916	0.769508	1.03573	down	311.805	300.137	205.496	302.506	291.471	250.298	0.492463	0.326921	0.368612	0.655959	0.536923	0.147068	Detected	Detected	Detected	Detected	Detected	Detected	0	A_33_P3269728	A_33_P3269728	NM_001286721	NM_001286721	NM_001286721	Hs.525163	55608	ANKRD10	ankyrin repeat domain 10	ENST00000460846	THC2546807		Homo sapiens ankyrin repeat domain 10 (ANKRD10), transcript variant 2, mRNA [NM_001286721]	chr13:111558458-111558399	hs|13q34	AAACTCCCATTCACAAGGCAGCTCGCTCTGGGAGCCTAGAATGCATCAGTGCCCTTGTGG
A_33_P3232280	0.984527	0.204672	1.517	up	436.028	544.876	367.22	217.138	213.454	556.907	0.976243	1.18723	1.20615	0.177608	0.087495	1.30086	Detected	Detected	Detected	Detected	Detected	Detected	0	A_33_P3232280	A_33_P3232280	NM_018164	NM_018164	NM_018164	Hs.505077	55726	ASUN	asunder spermatogenesis regulator	ENST00000261191	THC2763616	GO:0005515(protein binding)|GO:0005634(nucleus)|GO:0005737(cytoplasm)|GO:0007052(mitotic spindle organization)|GO:0007067(mitosis)|GO:0007346(regulation of mitotic cell cycle)|GO:0030317(sperm motility)|GO:0051301(cell division)|GO:0051642(centrosome localization)|GO:0080154(regulation of fertilization)	Homo sapiens asunder spermatogenesis regulator (ASUN), mRNA [NM_018164]	chr12:27066562-27066503	hs|12p11.23	AACAACTCAGAGAAACATCAAAGAGTCTTGGAATGTCTGATGGCATGCAGGAGCAAACCC
A_23_P201432	0.984527	0.457616	1.359	up	372.71	822.088	202.172	262.454	198.491	489.323	0.749875	1.78059	0.345086	0.451058	-0.0173539	1.1142	Detected	Detected	Detected	Detected	Detected	Detected	0	A_23_P201432	A_23_P201432	NM_001126	NM_001126	NM_001126	Hs.498313	159	ADSS	adenylosuccinate synthase	ENST00000366535	THC2468874	GO:0000287(magnesium ion binding)|GO:0002376(immune system process)|GO:0004019(adenylosuccinate synthase activity)|GO:0005515(protein binding)|GO:0005525(GTP binding)|GO:0005737(cytoplasm)|GO:0005829(cytosol)|GO:0005886(plasma membrane)|GO:0006144(purine base metabolic process)|GO:0006167(AMP biosynthetic process)|GO:0006184(GTP catabolic process)|GO:0006531(aspartate metabolic process)|GO:000916…	Homo sapiens adenylosuccinate synthase (ADSS), mRNA [NM_001126]	chr1:244572746-244572687	hs|1q44	TGGATGCCTACTGTGGAGATTAACTTTGGCATATTCCAGTGTCAGCTTTCTTTAGCTGGA
A_21_P0011468	0.998268	0.965804	1.00492	up	451.896	612.999	315.584	388.394	405.708	564.643	1.02781	1.35718	0.987525	1.01652	1.01401	1.32076	Detected	Detected	Detected	Detected	Detected	Detected	0	A_21_P0011468	A_21_P0011468	NM_004667	NM_004667	NM_004667	Hs.434890	8924	HERC2	HECT and RLD domain containing E3 ubiquitin protein ligase 2	ENST00000564730	THC2560901	GO:0004842(ubiquitin-protein ligase activity)|GO:0005085(guanyl-nucleotide exchange factor activity)|GO:0005515(protein binding)|GO:0005634(nucleus)|GO:0005737(cytoplasm)|GO:0005743(mitochondrial inner membrane)|GO:0005814(centriole)|GO:0006281(DNA repair)|GO:0006886(intracellular protein transport)|GO:0006974(response to DNA damage stimulus)|GO:0007283(spermatogenesis)|GO:0008270(zinc ion bindin…	Homo sapiens HECT and RLD domain containing E3 ubiquitin protein ligase 2 (HERC2), mRNA [NM_004667]	chr15:28478447-28478388	hs|15q13.1	CTCCTGTCATCGAACGTTTGAGATTCCTCTCTAATGAATTGAGACCTGCTGTTGGTAATG
A_24_P377499	0.994007	0.876248	1.06322	up	109.84	165.836	34.6135	68.9847	67.3439	116.63	-1.01277	-0.528942	-2.20109	-1.47666	-1.57681	-0.954645	Detected	Detected	Not Detected	Detected	Detected	Detected	0	A_24_P377499	A_24_P377499	NM_015550	NM_015550	NM_015550	Hs.520259	26031	OSBPL3	oxysterol binding protein-like 3	ENST00000313367	THC2634512	GO:0005515(protein binding)|GO:0005829(cytosol)|GO:0005886(plasma membrane)|GO:0006869(lipid transport)|GO:0015485(cholesterol binding)|GO:0016020(membrane)|GO:0031965(nuclear membrane)|GO:0097038(perinuclear endoplasmic reticulum)	Homo sapiens oxysterol binding protein-like 3 (OSBPL3), transcript variant 1, mRNA [NM_015550]	chr7:24836828-24836769	hs|7p15.3	TGCATCTTCCAGATTTATCATGAGTGATCTTGTTCTACTGTTAAAGATGTCAAGCCTAAA
A_19_P00322746	0.984527	0.132677	2.39151	down	52.0848	79.4273	17.9729	70.1299	68.542	218.52	-2.08924	-1.59099	-3.14661	-1.4529	-1.55137	-0.048817	Detected	Detected	Not Detected	Detected	Detected	Detected	0	A_19_P00322746	A_19_P00322746	ENST00000430247	XR_244302	XR_244302	Hs.685200				ENST00000430247	THC2618277		PREDICTED: Homo sapiens uncharacterized LOC101928011 (LOC101928011), ncRNA [XR_244302]	chr21:29818730-29818671	hs|21q21.3	ACAAAGTCCAAGGTTTGAAAACTCATCAAGAAGTCAGCATCCTGCAAGAATCAGCCACCC
A_23_P125668	0.984527	0.387999	1.17914	up	1253.72	1729.75	695.299	1048.51	811.614	1116.29	2.49996	2.85379	2.12714	2.44926	2.01437	2.30406	Detected	Detected	Detected	Detected	Detected	Detected	0	A_23_P125668	A_23_P125668	NM_145305	NM_145305	NM_145305	Hs.496658	203427	SLC25A43	solute carrier family 25, member 43	ENST00000488158	THC2473453	GO:0005743(mitochondrial inner membrane)|GO:0016021(integral to membrane)|GO:0055085(transmembrane transport)	Homo sapiens solute carrier family 25, member 43 (SLC25A43), mRNA [NM_145305]	chrX:118587814-118587873	hs|Xq24	TGCTGACATCTGAGTGCACACACCACAGTGTAAATTATGCCTTATCAGAATCTAAATGAA
A_33_P3400699	0.984527	0.455849	1.10022	down	115.085	124.246	73.0136	100.777	135.217	105.388	-0.945484	-0.945499	-1.12426	-0.929842	-0.571152	-1.10087	Detected	Detected	Detected	Detected	Detected	Detected	0	A_33_P3400699	A_33_P3400699	NM_206883	NM_206883	NM_206883	Hs.585146	375611	SLC26A5	solute carrier family 26 (anion exchanger), member 5	ENST00000339444	NP957214	GO:0007605(sensory perception of sound)|GO:0008271(secondary active sulfate transmembrane transporter activity)|GO:0008360(regulation of cell shape)|GO:0016021(integral to membrane)|GO:0016323(basolateral plasma membrane)|GO:0016328(lateral plasma membrane)|GO:0030507(spectrin binding)|GO:0042391(regulation of membrane potential)	Homo sapiens solute carrier family 26 (anion exchanger), member 5 (SLC26A5), transcript variant b, mRNA [NM_206883]	chr7:102993259-102993200	hs|7q22.1	TTAGTGGGGTGACCTCAGCCAAGTCACTTAACACTTCTGAACTTTGTTTTCTCTTTTGTG
A_33_P3808996	0.995952	0.90948	1.02345	up	750.879	869.082	490.336	570.332	508.733	1062.55	1.7604	1.86079	1.62327	1.5708	1.34048	2.23288	Detected	Detected	Detected	Detected	Detected	Detected	0	A_33_P3808996	A_33_P3808996	NM_023071	NM_023071	NM_023071	Hs.654826	65244	SPATS2	spermatogenesis associated, serine-rich 2	ENST00000552918	THC2462683	GO:0005737(cytoplasm)	Homo sapiens spermatogenesis associated, serine-rich 2 (SPATS2), transcript variant 3, mRNA [NM_023071]	chr12:49920593-49920652	hs|12q13.12	TCTTCTGCTTGGCACCATAGCTTAACCTGCAGTTTCTTCAAAATGCCCAATGCCTTGTTT
A_24_P68079	0.984527	0.125989	2.07435	down	27.702	41.8323	12.3024	74.8633	54.5974	32.1558	-3.00012	-2.51601	-3.69348	-1.35867	-1.87953	-2.81343	Not Detected	Not Detected	Not Detected	Detected	Detected	Not Detected	0	A_24_P68079	A_24_P68079	NM_014831	NM_014831	NM_014831	Hs.170999	9881	TRANK1	tetratricopeptide repeat and ankyrin repeat containing 1	ENST00000429976	THC2630931	GO:0005524(ATP binding)|GO:0008152(metabolic process)|GO:0016787(hydrolase activity)	Homo sapiens tetratricopeptide repeat and ankyrin repeat containing 1 (TRANK1), mRNA [NM_014831]	chr3:36868467-36868408	hs|3p22.2	AATTGTTTCCTTGAAATGCTTGTTTCCAATTTTTCTTAGATTATGTTTCTAATTTTTATT
A_23_P69437	0.984527	0.0701911	1.37699	up	772.135	776.309	698.197	580.221	446.476	639.089	1.80067	1.69793	2.13313	1.5956	1.15216	1.49944	Detected	Detected	Detected	Detected	Detected	Detected	0	A_23_P69437	A_23_P69437	NM_018023	NM_018023	NM_018023	Hs.632575	55689	YEATS2	YEATS domain containing 2	ENST00000472593	THC2499320	GO:0000122(negative regulation of transcription from RNA polymerase II promoter)|GO:0005515(protein binding)|GO:0005671(Ada2/Gcn5/Ada3 transcription activator complex)|GO:0006325(chromatin organization)|GO:0017025(TBP-class protein binding)|GO:0043966(histone H3 acetylation)|GO:0045892(negative regulation of transcription, DNA-dependent)|GO:0072686(mitotic spindle)	Homo sapiens YEATS domain containing 2 (YEATS2), mRNA [NM_018023]	chr3:183530319-183530378	hs|3q27.1	AGCAGTCTCCACGTGTGTTAATGTTTCAAACGTGTATCATAATGTGTATAATTGTGTAAC
A_23_P143559	0.984527	0.512253	1.10317	up	1713.92	1484.76	1535.16	1302.44	1553.12	1485.78	2.95105	2.63346	3.26982	2.76214	2.95067	2.71656	Detected	Detected	Detected	Detected	Detected	Detected	0	A_23_P143559	A_23_P143559	NM_007098	NM_007098	NM_007098	Hs.368266	8218	CLTCL1	clathrin, heavy chain-like 1	ENST00000412649	THC2709545	GO:0004871(signal transducer activity)|GO:0005198(structural molecule activity)|GO:0005515(protein binding)|GO:0005802(trans-Golgi network)|GO:0005819(spindle)|GO:0005905(coated pit)|GO:0006886(intracellular protein transport)|GO:0006898(receptor-mediated endocytosis)|GO:0007067(mitosis)|GO:0007165(signal transduction)|GO:0009653(anatomical structure morphogenesis)|GO:0016020(membrane)|GO:0030130…	Homo sapiens clathrin, heavy chain-like 1 (CLTCL1), transcript variant 1, mRNA [NM_007098]	chr22:19167335-19167276	hs|22q11.21	CATGTCACTCCAGCAGCACAGGGGACGCAATGGGAGGCAGGGACACCTGGACAATATTTA
A_33_P3389133	0.984527	0.240983	1.28441	down	322.056	394.139	219.965	322.935	309.781	610.815	0.539132	0.720003	0.466773	0.750242	0.62482	1.43415	Detected	Detected	Detected	Detected	Detected	Detected	0	A_33_P3389133	A_33_P3389133	NM_001178117	NM_001178117	NM_001178117	Hs.121260	9562	MINPP1	multiple inositol-polyphosphate phosphatase 1	ENST00000371994	THC2489502	GO:0001503(ossification)|GO:0003993(acid phosphatase activity)|GO:0005783(endoplasmic reticulum)|GO:0005788(endoplasmic reticulum lumen)|GO:0006797(polyphosphate metabolic process)|GO:0008969(phosphohistidine phosphatase activity)|GO:0016311(dephosphorylation)|GO:0030282(bone mineralization)|GO:0034417(bisphosphoglycerate 3-phosphatase activity)|GO:0043647(inositol phosphate metabolic process)|GO…	Homo sapiens multiple inositol-polyphosphate phosphatase 1 (MINPP1), transcript variant 2, mRNA [NM_001178117]	chr10:89268187-89268246	hs|10q23.2	AGCTCTTTATCACGTGGAAGCCTTCAAAACTGGACCAGAAATGCAGAACATTTTAAAAAA
A_23_P301572	0.984527	0.456749	1.18341	down	63.2476	76.2509	32.2183	60.6688	81.2508	53.9568	-1.8091	-1.64987	-2.30455	-1.66198	-1.30597	-2.06671	Detected	Detected	Not Detected	Detected	Detected	Detected	0	A_23_P301572	A_23_P301572	NM_015688	NM_015688	NM_015688	Hs.744951	27146	FAM184B	family with sequence similarity 184, member B	ENST00000265018	THC2498086		Homo sapiens family with sequence similarity 184, member B (FAM184B), mRNA [NM_015688]	chr4:17634145-17634086	hs|4p15.32	TGGGATACATCACAGAGGATACTTGAAAAACATTTATTTTAAATCATCCGATTGAAGGAA
A_33_P3372640	0.984527	0.243504	1.60129	down	63.3524	53.6915	17.8786	48.4199	92.8513	57.364	-1.80671	-2.15593	-3.1542	-1.98733	-1.11343	-1.97836	Detected	Not Detected	Not Detected	Detected	Detected	Detected	0	A_33_P3372640	A_33_P3372640	NM_001277291	NM_001277291	NM_001277291		101060200	ZNF891	zinc finger protein 891	ENST00000537226	THC2643008	GO:0003677(DNA binding)|GO:0005634(nucleus)|GO:0006351(transcription, DNA-dependent)|GO:0006355(regulation of transcription, DNA-dependent)|GO:0046872(metal ion binding)	Homo sapiens zinc finger protein 891 (ZNF891), mRNA [NM_001277291]	chr12:133696638-133696579	hs|12q24.33	CTAGGTTAATTCCATTGTGTTCAGAGAATCTGGACTATATTTTACTGCTTTGTTGGTGTT
A_24_P221366	0.984527	0.620522	1.10879	down	15041.3	10554.8	12127.1	15624.7	13146.9	13195.9	6.08461	5.46305	6.25159	6.34668	6.03216	5.86736	Detected	Detected	Detected	Detected	Detected	Detected	0	A_24_P221366	A_24_P221366	NM_001019	NM_001019	NM_001019	Hs.370504	6210	RPS15A	ribosomal protein S15a	ENST00000565420	THC2588831	GO:0000184(nuclear-transcribed mRNA catabolic process, nonsense-mediated decay)|GO:0003723(RNA binding)|GO:0003735(structural constituent of ribosome)|GO:0005737(cytoplasm)|GO:0005829(cytosol)|GO:0006412(translation)|GO:0006413(translational initiation)|GO:0006414(translational elongation)|GO:0006415(translational termination)|GO:0006614(SRP-dependent cotranslational protein targeting to membrane…	Homo sapiens ribosomal protein S15a (RPS15A), transcript variant 2, mRNA [NM_001019]	chr16:18800358-18799461	hs|16p12.3	TATTAGGCCGTGCTCCAAAGTCATCGTCCGGTTTCTCACTGTGATGATGAAGCATGGTTA
A_24_P274795	0.986533	0.730062	1.04742	up	249.485	308.995	173.298	266.582	191.277	235.489	0.170775	0.368881	0.122757	0.473575	-0.0707668	0.0590766	Detected	Detected	Detected	Detected	Detected	Detected	0	A_24_P274795	A_24_P274795	NM_018719	NM_018719	NM_018719	Hs.744069	55536	CDCA7L	cell division cycle associated 7-like	ENST00000406877	THC2738175	GO:0005515(protein binding)|GO:0005634(nucleus)|GO:0005730(nucleolus)|GO:0005737(cytoplasm)|GO:0006351(transcription, DNA-dependent)|GO:0006355(regulation of transcription, DNA-dependent)|GO:0008284(positive regulation of cell proliferation)	Homo sapiens cell division cycle associated 7-like (CDCA7L), transcript variant 1, mRNA [NM_018719]	chr7:21940891-21940832	hs|7p15.3	GAGGAATGCCAGTGTTACCTTACGCTTCTAGAAGCAGAGCCACTCCAGCCAGAACGCATT
A_24_P336705	0.984527	0.0994656	1.349	up	750.503	761.423	543.787	541.459	375.699	642.699	1.75968	1.67	1.77254	1.49585	0.90315	1.50756	Detected	Detected	Detected	Detected	Detected	Detected	0	A_24_P336705	A_24_P336705	NM_004582	NM_004582	NM_004582	Hs.78948	5876	RABGGTB	Rab geranylgeranyltransferase, beta subunit	ENST00000471759	THC2512547	GO:0004663(Rab geranylgeranyltransferase activity)|GO:0005515(protein binding)|GO:0005968(Rab-protein geranylgeranyltransferase complex)|GO:0006464(cellular protein modification process)|GO:0007601(visual perception)|GO:0008270(zinc ion binding)|GO:0017137(Rab GTPase binding)|GO:0018344(protein geranylgeranylation)	Homo sapiens Rab geranylgeranyltransferase, beta subunit (RABGGTB), transcript variant 1, mRNA [NM_004582]	chr1:76259803-76259862	hs|1p31.1	CTTCCCTAAAGATAATTGGAAGACTTCATTGGATTGATAGAGAGAAACTGCGTAATTTCA
A_33_P3414669	0.984527	0.429619	1.1884	down	1377.06	1651.32	760.324	1323	1069.58	2118.04	2.63534	2.78684	2.25612	2.78474	2.41254	3.22808	Detected	Detected	Detected	Detected	Detected	Detected	0	A_33_P3414669	A_33_P3414669	NM_183353	NM_183353	NM_183353	Hs.653288	51132	RLIM	ring finger protein, LIM domain interacting	ENST00000349225	THC2464072	GO:0000122(negative regulation of transcription from RNA polymerase II promoter)|GO:0003714(transcription corepressor activity)|GO:0004842(ubiquitin-protein ligase activity)|GO:0005634(nucleus)|GO:0005654(nucleoplasm)|GO:0005737(cytoplasm)|GO:0006351(transcription, DNA-dependent)|GO:0006511(ubiquitin-dependent protein catabolic process)|GO:0008270(zinc ion binding)|GO:0016567(protein ubiquitinati…	Homo sapiens ring finger protein, LIM domain interacting (RLIM), transcript variant 2, mRNA [NM_183353]	chrX:73810112-73810053	hs|Xq13.2	GGTTTAAGAAAAACAAACCACTACTACCTAGCACAAGTTAAATTTACAAGTCTGCTCCTC
A_23_P106675	0.984527	0.298101	1.03827	up	140.434	147.552	104.258	123.492	121.153	133.25	-0.658283	-0.697479	-0.610335	-0.636589	-0.729595	-0.762441	Detected	Detected	Detected	Detected	Detected	Detected	0	A_23_P106675	A_23_P106675	NM_002661	NM_002661	NM_002661	Hs.413111	5336	PLCG2	phospholipase C, gamma 2 (phosphatidylinositol-specific)	ENST00000564138	THC2464263	GO:0002316(follicular B cell differentiation)|GO:0004435(phosphatidylinositol phospholipase C activity)|GO:0004629(phospholipase C activity)|GO:0004871(signal transducer activity)|GO:0005515(protein binding)|GO:0005829(cytosol)|GO:0005886(plasma membrane)|GO:0006661(phosphatidylinositol biosynthetic process)|GO:0007596(blood coagulation)|GO:0009395(phospholipid catabolic process)|GO:0010468(regul…	Homo sapiens phospholipase C, gamma 2 (phosphatidylinositol-specific) (PLCG2), mRNA [NM_002661]	chr16:81991575-81991634	hs|16q23.3	GAGTCAGCAACAGCAAGTTTTACTCATAGAAGCTGGGGTATGTGTGTAAGGGTATTGTGT
A_33_P3251538	0.984527	0.206854	1.40431	up	1617.87	2076.65	1266.36	1047.4	793.738	1908.65	2.86784	3.11749	2.99212	2.44774	1.98223	3.0779	Detected	Detected	Detected	Detected	Detected	Detected	0	A_33_P3251538	A_33_P3251538	NM_001006618	NM_001006618	NM_001006618	Hs.495138	79109	MAPKAP1	mitogen-activated protein kinase associated protein 1	ENST00000473837	NP1079161	GO:0005515(protein binding)|GO:0005546(phosphatidylinositol-4,5-bisphosphate binding)|GO:0005547(phosphatidylinositol-3,4,5-trisphosphate binding)|GO:0005634(nucleus)|GO:0005654(nucleoplasm)|GO:0005737(cytoplasm)|GO:0005794(Golgi apparatus)|GO:0005829(cytosol)|GO:0005886(plasma membrane)|GO:0007173(epidermal growth factor receptor signaling pathway)|GO:0008543(fibroblast growth factor receptor si…	Homo sapiens mitogen-activated protein kinase associated protein 1 (MAPKAP1), transcript variant 6, mRNA [NM_001006618]	chr9:128305398-128305339	hs|9q33.3	ACCATGAAGGAAATCTTACTGAAGGCAGTGAAGCGAAGAAAAGGATCCCAGAAAGTTTCA
A_21_P0010878	0.986533	0.749594	1.14263	up	62.3545	90.7591	78.2037	38.8196	53.3374	147.989	-1.82961	-1.39859	-1.02519	-2.30615	-1.91321	-0.611093	Detected	Detected	Detected	Not Detected	Detected	Detected	0	A_21_P0010878	A_21_P0010878	TCONS_l2_00003558			Hs.743373		XLOC_l2_001972			THC2480131		BROAD Institute lincRNA (XLOC_l2_001972), lincRNA [TCONS_l2_00003558]	chr10:49265366-49265307	hs|10q11.22	CCCCGTGATGAAGGGAAGAGAGTTTTGTGATTATTAAAAGGATCATGGTCATTATCAGGG
A_24_P221575	0.984527	0.554961	1.10626	down	54.0303	73.4491	31.1904	62.0581	49.6943	56.1241	-2.03634	-1.70388	-2.35132	-1.62931	-2.01527	-2.00989	Detected	Detected	Not Detected	Detected	Detected	Detected	0	A_24_P221575	A_24_P221575	NM_001037442	NM_001037442	NM_001037442	Hs.740904	22902	RUFY3	RUN and FYVE domain containing 3	ENST00000509159	THC2477230	GO:0030175(filopodium)|GO:0030426(growth cone)|GO:0050771(negative regulation of axonogenesis)	Homo sapiens RUN and FYVE domain containing 3 (RUFY3), transcript variant 1, mRNA [NM_001037442]	chr4:71648827-71648887	hs|4q13.3	GGATTATTACCTTACAAGAAGAAATGAACGAGTTAGAGAGGAAAGTTCCTACATACTGGA
A_23_P110643	0.988684	0.803329	1.04908	down	82.3932	71.5382	61.6441	57.2157	66.382	114.084	-1.42758	-1.74191	-1.36846	-1.74652	-1.59756	-0.986483	Detected	Detected	Detected	Detected	Detected	Detected	0	A_23_P110643	A_23_P110643	NM_016508	NM_016508	NM_016508	Hs.719926	51265	CDKL3	cyclin-dependent kinase-like 3	ENST00000523832	THC2758661	GO:0004672(protein kinase activity)|GO:0004693(cyclin-dependent protein kinase activity)|GO:0005524(ATP binding)|GO:0005634(nucleus)|GO:0005737(cytoplasm)|GO:0006464(cellular protein modification process)|GO:0006468(protein phosphorylation)|GO:0030517(negative regulation of axon extension)|GO:0050775(positive regulation of dendrite morphogenesis)|GO:0051726(regulation of cell cycle)	Homo sapiens cyclin-dependent kinase-like 3 (CDKL3), transcript variant 2, mRNA [NM_016508]	chr5:133643945-133643886	hs|5q31.1	TGGCTTGAAAGAAAATCCACATTGCGGAGGTTCTGTGACAATGCCACCCATCAATCTAAC
A_21_P0005967	0.984527	0.180102	1.24647	up	414.397	369.075	352.934	257.79	279.498	399.556	0.902836	0.625214	1.1489	0.425193	0.476409	0.821817	Detected	Detected	Detected	Detected	Detected	Detected	0	A_21_P0005967	A_21_P0005967	NR_103854	NR_103854	NR_103854	Hs.720321	100505532	LINC01301	long intergenic non-protein coding RNA 1301	ENST00000506428	THC2518039		Homo sapiens long intergenic non-protein coding RNA 1301 (LINC01301), long non-coding RNA [NR_103854]	chr8:61317132-61317073	hs|8q12.1	TCATTAAAGCCCTTAATAATCAGGTAGGGAAGGCAGGTGCTCACAATTGTCACCTGTTGG
A_23_P170453	0.997027	0.930215	1.01592	down	6419.4	4774.3	4538.55	6230.05	4894.41	4940.23	4.85619	4.31852	4.83366	5.02017	4.60664	4.44992	Detected	Detected	Detected	Detected	Detected	Detected	0	A_23_P170453	A_23_P170453	NM_001900	NM_001900	NM_001900	Hs.121489	1473	CST5	cystatin D	ENST00000304710	THC2477887	GO:0004869(cysteine-type endopeptidase inhibitor activity)|GO:0005515(protein binding)|GO:0005576(extracellular region)|GO:0010951(negative regulation of endopeptidase activity)|GO:0070062(extracellular vesicular exosome)	Homo sapiens cystatin D (CST5), mRNA [NM_001900]	chr20:23858186-23856894	hs|20p11.21	AACTTGGACAACTGTCCCTTCAATGACCAGCCAAAACTGAAAGAGGAAGAGTTCTGCTCT
A_33_P3232504	0.987783	0.762626	1.03072	up	314.501	273.646	198.519	236.388	218.252	312.356	0.504886	0.193609	0.318774	0.300152	0.119569	0.466609	Detected	Detected	Detected	Detected	Detected	Detected	0	A_33_P3232504	A_33_P3232504	NM_199001	NM_199001	NM_199001	Hs.512469	375791	CYSRT1	cysteine-rich tail protein 1	ENST00000409414		GO:0070062(extracellular vesicular exosome)	Homo sapiens cysteine-rich tail protein 1 (CYSRT1), mRNA [NM_199001]	chr9:140120698-140120757	hs|9q34.3	GGCTGGAGAGGGACACCCCTGATTACCTTAAGGCCCAGGCAATAAAGCAGGGTGATCTTC
A_23_P214222	0.986498	0.716844	1.07078	up	7800.78	8225.82	9243.46	6987.16	7587.44	9412.18	5.13737	5.10339	5.85986	5.18563	5.23911	5.37988	Detected	Detected	Detected	Detected	Detected	Detected	0	A_23_P214222	A_23_P214222	ENST00000612661		D10522	Hs.519909	4082	MARCKS	myristoylated alanine-rich protein kinase C substrate	ENST00000612661	THC2470248	GO:0005080(protein kinase C binding)|GO:0005516(calmodulin binding)|GO:0005813(centrosome)|GO:0005886(plasma membrane)|GO:0005925(focal adhesion)|GO:0005938(cell cortex)|GO:0006112(energy reserve metabolic process)|GO:0015629(actin cytoskeleton)|GO:0042585(germinal vesicle)|GO:0044281(small molecule metabolic process)|GO:0050796(regulation of insulin secretion)|GO:0051015(actin filament binding)|…	myristoylated alanine-rich protein kinase C substrate [Source:HGNC Symbol;Acc:HGNC:6759] [ENST00000612661]	chr6:114182911-114182970	hs|6q21	AACTCCTGCTTAAGGTGTTCTAATTTTCTGTGAGCACACTAAAAGCGAAAAATAAATGTG
A_23_P138168	0.984527	0.396765	1.17452	down	1773.82	2483.49	1026.41	2192.26	1628.34	2119.71	3.00061	3.37559	2.68904	3.51334	3.01891	3.22921	Detected	Detected	Detected	Detected	Detected	Detected	0	A_23_P138168	A_23_P138168	NM_001839	NM_001839	NM_001839	Hs.483454	1266	CNN3	calponin 3, acidic	ENST00000370206	THC2586121	GO:0003779(actin binding)|GO:0005516(calmodulin binding)|GO:0005737(cytoplasm)|GO:0005925(focal adhesion)|GO:0015629(actin cytoskeleton)|GO:0030855(epithelial cell differentiation)|GO:0031032(actomyosin structure organization)	Homo sapiens calponin 3, acidic (CNN3), transcript variant 1, mRNA [NM_001839]	chr1:95363319-95363260	hs|1p21.3	CGACCAAGGCATTGATTATTAGATCCACACAGAAGGAGCTCAGTATTTAGTCCTTTGTTT
A_33_P3243175	0.984527	0.56087	1.1229	up	2378.44	2006.23	1784.22	1704.95	1365.98	2666.75	3.42376	3.06771	3.48673	3.15065	2.76543	3.56043	Detected	Detected	Detected	Detected	Detected	Detected	0	A_33_P3243175	A_33_P3243175	NM_018129	NM_018129	NM_018129	Hs.631742	55163	PNPO	pyridoxamine 5'-phosphate oxidase			GO:0004733(pyridoxamine-phosphate oxidase activity)|GO:0005654(nucleoplasm)|GO:0005737(cytoplasm)|GO:0005829(cytosol)|GO:0006766(vitamin metabolic process)|GO:0006767(water-soluble vitamin metabolic process)|GO:0008615(pyridoxine biosynthetic process)|GO:0010181(FMN binding)|GO:0042816(vitamin B6 metabolic process)|GO:0042823(pyridoxal phosphate biosynthetic process)|GO:0044281(small molecule met…	Homo sapiens pyridoxamine 5'-phosphate oxidase (PNPO), mRNA [NM_018129]	chr17:46026614-46026673	hs|17q21.32	TTCTCTGTCCAGCCGTTACCGCCCCCAGTCTGTAATAAAAGCCTATCAGCCGTGCACTTT
A_32_P221452	0.984527	0.0697132	1.17519	down	355.671	417.307	238.65	371.043	347.045	461.123	0.682365	0.802408	0.584399	0.950583	0.788694	1.02857	Detected	Detected	Detected	Detected	Detected	Detected	0	A_32_P221452	A_32_P221452	NM_173825	NM_173825	NM_173825	Hs.444360	285282	RABL3	RAB, member of RAS oncogene family-like 3	ENST00000273375	THC2505454	GO:0003924(GTPase activity)|GO:0005525(GTP binding)|GO:0006184(GTP catabolic process)|GO:0006886(intracellular protein transport)|GO:0012505(endomembrane system)|GO:0019003(GDP binding)|GO:0032482(Rab protein signal transduction)	Homo sapiens RAB, member of RAS oncogene family-like 3 (RABL3), mRNA [NM_173825]	chr3:120406018-120405959	hs|3q13.33	ATATATATGACTACTCCTCTGTCCCTTAGGTGTATAAGACTTAGCTGGAATCCAACTAAA
A_23_P136347	0.991405	0.818718	1.07098	down	2575.52	3940.66	1036.48	2487.7	2025.99	2648.1	3.53861	4.04166	2.70312	3.69574	3.33413	3.5503	Detected	Detected	Detected	Detected	Detected	Detected	0	A_23_P136347	A_23_P136347	NM_004447	NM_004447	NM_004447	Hs.591160	2059	EPS8	epidermal growth factor receptor pathway substrate 8	ENST00000543612	THC2468128	GO:0003779(actin binding)|GO:0005070(SH3/SH2 adaptor activity)|GO:0005515(protein binding)|GO:0005938(cell cortex)|GO:0007165(signal transduction)|GO:0007173(epidermal growth factor receptor signaling pathway)|GO:0008283(cell proliferation)|GO:0008344(adult locomotory behavior)|GO:0008360(regulation of cell shape)|GO:0009967(positive regulation of signal transduction)|GO:0010458(exit from mitosis…	Homo sapiens epidermal growth factor receptor pathway substrate 8 (EPS8), mRNA [NM_004447]	chr12:15774235-15774176	hs|12p12.3	TTAAACTCCATTGTTTTTGGCATTATTCCAACATGCTTTGTTTTAAGAAGCCTTGAAGGG
A_33_P3210085	0.984527	0.61838	1.24544	up	117.329	248.121	89.9124	56.0131	114.5	218.205	-0.917622	0.0523459	-0.823907	-1.77717	-0.81108	-0.0508996	Detected	Detected	Detected	Detected	Detected	Detected	0	A_33_P3210085	A_33_P3210085	NM_001047160	NM_001047160	NM_001047160	Hs.25155	10276	NET1	neuroepithelial cell transforming 1	ENST00000355029	THC2475854	GO:0001558(regulation of cell growth)|GO:0005085(guanyl-nucleotide exchange factor activity)|GO:0005089(Rho guanyl-nucleotide exchange factor activity)|GO:0005634(nucleus)|GO:0005829(cytosol)|GO:0005886(plasma membrane)|GO:0007165(signal transduction)|GO:0007264(small GTPase mediated signal transduction)|GO:0017049(GTP-Rho binding)|GO:0032321(positive regulation of Rho GTPase activity)|GO:0043065…	Homo sapiens neuroepithelial cell transforming 1 (NET1), transcript variant 1, mRNA [NM_001047160]	chr10:5499460-5499519	hs|10p15.1	CCATAAGCCTGAGGAGGTTTTTATCAACTGGAATGCTTTATATTAGTTTGTTTTTCACTG
A_23_P141394	0.987916	0.764554	1.06961	up	3009.87	4280.79	2373.41	3281.9	3567.05	2204.83	3.76345	4.16111	3.89839	4.09546	4.15023	3.28601	Detected	Detected	Detected	Detected	Detected	Detected	0	A_23_P141394	A_23_P141394	NM_017983	NM_017983	NM_017983	Hs.463964	55062	WIPI1	WD repeat domain, phosphoinositide interacting 1	ENST00000589316	THC2461775	GO:0000045(autophagic vacuole assembly)|GO:0000139(Golgi membrane)|GO:0000407(pre-autophagosomal structure)|GO:0000421(autophagic vacuole membrane)|GO:0000422(mitochondrion degradation)|GO:0005102(receptor binding)|GO:0005737(cytoplasm)|GO:0005802(trans-Golgi network)|GO:0005829(cytosol)|GO:0005856(cytoskeleton)|GO:0006497(protein lipidation)|GO:0006914(autophagy)|GO:0006987(activation of signali…	Homo sapiens WD repeat domain, phosphoinositide interacting 1 (WIPI1), mRNA [NM_017983]	chr17:66417513-66417454	hs|17q24.2	CAGGCAAAGTCTTTTTTGGCTGTGGCTGGAATAAATCATTTATTACTTGGGAGTCCCATT
A_23_P34424	0.986087	0.674114	1.08538	down	154.575	146.572	130.544	152.004	199.062	129.088	-0.51987	-0.70709	-0.285963	-0.336899	-0.0132074	-0.808226	Detected	Detected	Detected	Detected	Detected	Detected	0	A_23_P34424	A_23_P34424	NM_004700	NM_004700	NM_004700	Hs.473058	9132	KCNQ4	potassium channel, voltage gated KQT-like subfamily Q, member 4	ENST00000506017	NP662661	GO:0005251(delayed rectifier potassium channel activity)|GO:0005267(potassium channel activity)|GO:0005886(plasma membrane)|GO:0006813(potassium ion transport)|GO:0007268(synaptic transmission)|GO:0007605(sensory perception of sound)|GO:0008076(voltage-gated potassium channel complex)|GO:0009925(basal plasma membrane)|GO:0016021(integral to membrane)|GO:0034765(regulation of ion transmembrane tra…	Homo sapiens potassium channel, voltage gated KQT-like subfamily Q, member 4 (KCNQ4), transcript variant 1, mRNA [NM_004700]	chr1:41303419-41303994	hs|1p34.2	GTGGATGAAATCAGCATGATGGGACGCGTGGTCAAGGTGGAGAAGCAGGTGCAGTCCATC
A_23_P325676	0.984527	0.118169	1.40649	up	399.364	266.345	273.47	205.895	188.679	277.96	0.849526	0.154595	0.780883	0.100904	-0.0904919	0.298295	Detected	Detected	Detected	Detected	Detected	Detected	0	A_23_P325676	A_23_P325676	NM_138783	NM_138783	NM_138783	Hs.465928	115950	ZNF653	zinc finger protein 653	ENST00000590548	THC2473598	GO:0003677(DNA binding)|GO:0005634(nucleus)|GO:0006351(transcription, DNA-dependent)|GO:0006355(regulation of transcription, DNA-dependent)|GO:0046872(metal ion binding)	Homo sapiens zinc finger protein 653 (ZNF653), mRNA [NM_138783]	chr19:11597597-11596540	hs|19p13.2	TCAGCAGCTTCCAGAACCACGTCAATCTTGTGCATCGGAAAGGAAAGACCAAAGTGTGCC
A_23_P135857	0.994073	0.881067	1.02834	down	90.5935	118.809	60.6054	97.312	64.3818	116.945	-1.2907	-1.01006	-1.39298	-0.980315	-1.6417	-0.950755	Detected	Detected	Detected	Detected	Detected	Detected	0	A_23_P135857	A_23_P135857	NM_004836	NM_004836	NM_004836	Hs.591589	9451	EIF2AK3	eukaryotic translation initiation factor 2-alpha kinase 3	ENST00000303236	THC2462677	GO:0001501(skeletal system development)|GO:0001503(ossification)|GO:0001525(angiogenesis)|GO:0002063(chondrocyte development)|GO:0004672(protein kinase activity)|GO:0004674(protein serine/threonine kinase activity)|GO:0004694(eukaryotic translation initiation factor 2alpha kinase activity)|GO:0005515(protein binding)|GO:0005524(ATP binding)|GO:0005737(cytoplasm)|GO:0005783(endoplasmic reticulum)|…	Homo sapiens eukaryotic translation initiation factor 2-alpha kinase 3 (EIF2AK3), mRNA [NM_004836]	chr2:88856641-88856582	hs|2p11.2	CCTCCAATAAAGGGAAAATGAAGCTTTTTATGTAAATTGGTTGAAAGGTCTAGTTTTGGG
A_33_P3285911	0.984527	0.625259	1.0847	up	213.782	233.745	104.164	159.827	174.095	151.393	-0.0520414	-0.0337636	-0.611638	-0.264497	-0.206554	-0.578288	Detected	Detected	Detected	Detected	Detected	Detected	0	A_33_P3285911	A_33_P3285911	NM_153369	NM_153369	NM_153369	Hs.400572	91749	KIAA1919	KIAA1919	ENST00000368847	THC2508496	GO:0006814(sodium ion transport)|GO:0008643(carbohydrate transport)|GO:0015293(symporter activity)|GO:0016021(integral to membrane)|GO:0016324(apical plasma membrane)|GO:0055085(transmembrane transport)	Homo sapiens KIAA1919 (KIAA1919), mRNA [NM_153369]	chr6:111590174-111590233	hs|6q21	GAATAACATCTCCTTTCTACCTGATTGGAGTAGGCTTGCTTTCTCTTACTTAATTTCTAT
A_23_P4190	0.984527	0.180536	1.58936	down	268.396	323.809	318.204	500.826	680.129	336.665	0.276186	0.436443	0.999454	1.3833	1.75938	0.574731	Detected	Detected	Detected	Detected	Detected	Detected	0	A_23_P4190	A_23_P4190	NM_025149	NM_025149	NM_025149	Hs.288959	80221	ACSF2	acyl-CoA synthetase family member 2	ENST00000511147	THC2640186	GO:0005524(ATP binding)|GO:0005739(mitochondrion)|GO:0006631(fatty acid metabolic process)|GO:0016874(ligase activity)	Homo sapiens acyl-CoA synthetase family member 2 (ACSF2), transcript variant 2, mRNA [NM_025149]	chr17:48551355-48551608	hs|17q21.33	GCAAAGGGAAGATCTCTCACTTCAAGATTCCGAAGTACATCGTGTTTGTCACAAACTACC
A_23_P71864	0.987916	0.767684	1.04325	down	256.315	215.679	225.152	242.035	234.282	257.421	0.20974	-0.149813	0.500398	0.334209	0.221816	0.187549	Detected	Detected	Detected	Detected	Detected	Detected	0	A_23_P71864	A_23_P71864	NM_032809	NM_032809	NM_032809	Hs.632693	84895	FAM73B	family with sequence similarity 73, member B	ENST00000439290	THC2489903	GO:0016021(integral to membrane)|GO:0060348(bone development)	Homo sapiens family with sequence similarity 73, member B (FAM73B), mRNA [NM_032809]	chr9:131833547-131833606	hs|9q34.11	GGGGAGGTCAGAGGATGTATGTGGCCGGACCAGCTTCCCCACCTTCATTAGGACAAGAAA
A_33_P3250845	0.984527	0.217414	1.4468	up	1159.87	1141.9	701.136	564.582	465.641	1204.68	2.38771	2.25467	2.1392	1.55618	1.21279	2.41399	Detected	Detected	Detected	Detected	Detected	Detected	0	A_33_P3250845	A_33_P3250845	NM_001184889	NM_001184889	NM_001184889	Hs.591003	81614	NIPA2	non imprinted in Prader-Willi/Angelman syndrome 2	ENST00000398013	THC2479988	GO:0005769(early endosome)|GO:0005886(plasma membrane)|GO:0015095(magnesium ion transmembrane transporter activity)|GO:0015693(magnesium ion transport)|GO:0016021(integral to membrane)	Homo sapiens non imprinted in Prader-Willi/Angelman syndrome 2 (NIPA2), transcript variant 5, mRNA [NM_001184889]	chr15:23005425-23005366	hs|15q11.2	CTTTGAACAGCTCTGGGAAATAGAAGACTAGGGTTGTTTCTTAAATTTAGCTCATGTTAT
A_21_P0011620	0.986533	0.747099	1.14643	up	1172.87	1477.16	822.308	932.517	489.677	2138.65	2.40379	2.62606	2.36918	2.28013	1.2854	3.24205	Detected	Detected	Detected	Detected	Detected	Detected	0	A_21_P0011620	A_21_P0011620	ENST00000578883			Hs.558901				ENST00000578883	THC2696451		Homo sapiens full length insert cDNA clone ZD88F12. [AF086476]	chr17:29351388-29351444	hs|17q11.2	CAAATAGATCAGAGGTTGGATTTATGCAAACCTGGGCCAAAGGACAGTTAGAAGACGACG
A_24_P166661	0.984527	0.351243	1.20269	down	415.849	425.603	187.554	440.734	349.692	386.99	0.90788	0.830809	0.236809	1.1989	0.799658	0.775715	Detected	Detected	Detected	Detected	Detected	Detected	0	A_24_P166661	A_24_P166661	NM_032936	NM_032936	NM_032936	Hs.19025	85025	TMEM60	transmembrane protein 60	ENST00000257663	THC2632847	GO:0016021(integral to membrane)	Homo sapiens transmembrane protein 60 (TMEM60), mRNA [NM_032936]	chr7:77423590-77423531	hs|7q11.23	ACTGGTTCCTCATATTCATTCCAGTCTGGATATTTGATACTATCCTTCTTGTCCTGCTGA
A_21_P0005625	0.984527	0.512265	1.0794	up	164.847	161.93	128.909	124.651	121.784	186.165	-0.427054	-0.563328	-0.304142	-0.623112	-0.7221	-0.279999	Detected	Detected	Detected	Detected	Detected	Detected	0	A_21_P0005625	A_21_P0005625	ENST00000505627	XR_242476	XR_242476	Hs.458890	101929610	LOC101929610	uncharacterized LOC101929610	ENST00000505627	THC2613415		PREDICTED: Homo sapiens uncharacterized LOC101929610 (LOC101929610), ncRNA [XR_242476]	chr8:62672153-62672094	hs|8q12.3	TGTCAAAGATACCTGTCTCCCTCTCTTTCATTCTCTTTACCTTTCCATCAGACTATGTGG
A_24_P128683	0.984527	0.375723	1.12437	up	309.34	364.952	182.02	229.08	209.076	311.755	0.481016	0.609005	0.193595	0.254848	0.0575988	0.463833	Detected	Detected	Detected	Detected	Detected	Detected	0	A_24_P128683	A_24_P128683	NM_015680	NM_015680	NM_015680	Hs.4973	27013	CNPPD1	cyclin Pas1/PHO80 domain containing 1	ENST00000409789	THC2554975	GO:0000079(regulation of cyclin-dependent protein kinase activity)|GO:0016021(integral to membrane)|GO:0019901(protein kinase binding)	Homo sapiens cyclin Pas1/PHO80 domain containing 1 (CNPPD1), mRNA [NM_015680]	chr2:220037390-220037331	hs|2q35	TTTCACTTCCTCAGCCTCAGCAATGTTCCCTTTTCAGTGTCATGGAGCTGGCTCGCCTCA
A_23_P111487	0.984527	0.418905	1.10674	up	920.311	896.796	707.827	617.326	707.263	1019.43	2.05394	1.90608	2.1529	1.68503	1.81582	2.17311	Detected	Detected	Detected	Detected	Detected	Detected	0	A_23_P111487	A_23_P111487	NM_001128853	NM_001128853	NM_001128853	Hs.111801	51593	SRRT	serrate, RNA effector molecule	ENST00000445337	THC2568560	GO:0003677(DNA binding)|GO:0005515(protein binding)|GO:0005634(nucleus)|GO:0005654(nucleoplasm)|GO:0005737(cytoplasm)|GO:0006351(transcription, DNA-dependent)|GO:0006355(regulation of transcription, DNA-dependent)|GO:0008283(cell proliferation)|GO:0031053(primary miRNA processing)|GO:0046685(response to arsenic-containing substance)|GO:0097150(neuronal stem cell maintenance)	Homo sapiens serrate, RNA effector molecule (SRRT), transcript variant 4, mRNA [NM_001128853]	chr7:100485375-100485434	hs|7q22.1	GAGGAAGTGAAAAAGGAAGTCGCGTTTTTTAACAACTTCCTCACTGATGCTAAGCGCCCA
A_23_P203829	0.984527	0.585525	1.07635	down	613.896	809.719	418.741	577.471	544.404	852.744	1.46982	1.75872	1.39556	1.58874	1.43825	1.91553	Detected	Detected	Detected	Detected	Detected	Detected	0	A_23_P203829	A_23_P203829	NM_015394	NM_015394	NM_015394	Hs.573983	7556	ZNF10	zinc finger protein 10	ENST00000426665	THC2670126	GO:0003677(DNA binding)|GO:0005515(protein binding)|GO:0005634(nucleus)|GO:0006351(transcription, DNA-dependent)|GO:0006355(regulation of transcription, DNA-dependent)|GO:0046872(metal ion binding)	Homo sapiens zinc finger protein 10 (ZNF10), mRNA [NM_015394]	chr12:133733308-133733367	hs|12q24.33	TCAGTGTGGGAAAGCCTTCATCCGGAAGAATGACCTCATTAAGCACCAGAGAATTCATGT
A_23_P100326	0.984527	0.264635	1.27252	up	479.7	326.868	389.682	295.027	276.182	375.869	1.11395	0.45001	1.2918	0.619844	0.45919	0.733648	Detected	Detected	Detected	Detected	Detected	Detected	0	A_23_P100326	A_23_P100326	NM_001039476	NM_001039476	NM_001039476	Hs.19699	8131	NPRL3	nitrogen permease regulator-like 3 (S. cerevisiae)	ENST00000611875	THC2589758	GO:0003281(ventricular septum development)|GO:0003674(molecular_function)|GO:0005096(GTPase activator activity)|GO:0005575(cellular_component)|GO:0008150(biological_process)|GO:0035909(aorta morphogenesis)|GO:0043547(positive regulation of GTPase activity)|GO:0048738(cardiac muscle tissue development)|GO:0060021(palate development)	Homo sapiens nitrogen permease regulator-like 3 (S. cerevisiae) (NPRL3), transcript variant 2, mRNA [NM_001039476]	chr16:135898-135839	hs|16p13.3	AGCTAGCTCCAGACATGGGTTGATCACCTAGAGGAGCTCTGGCTAAGGCACAGTTTTCTA
A_33_P3252925	0.986237	0.688919	1.09518	down	2159.59	1952.59	833.627	1857.43	1364.77	1881.4	3.28451	3.02862	2.3889	3.27423	2.76415	3.05715	Detected	Detected	Detected	Detected	Detected	Detected	0	A_33_P3252925	A_33_P3252925	NM_001287439	NM_001287439	NM_001287439	Hs.12420	79960	JADE1	jade family PHD finger 1	ENST00000226319	THC2608342	GO:0000123(histone acetyltransferase complex)|GO:0001105(RNA polymerase II transcription coactivator activity)|GO:0005515(protein binding)|GO:0005634(nucleus)|GO:0005654(nucleoplasm)|GO:0005737(cytoplasm)|GO:0005886(plasma membrane)|GO:0006325(chromatin organization)|GO:0006351(transcription, DNA-dependent)|GO:0006915(apoptotic process)|GO:0006950(response to stress)|GO:0008270(zinc ion binding)|…	Homo sapiens jade family PHD finger 1 (JADE1), transcript variant 4, mRNA [NM_001287439]	chr4:129796106-129796165	hs|4q28.2	GTACAGAGGATTTTTCACTATGTGCCTAGCTTGGTGTCCATTCAGCTAAAATTGAAAAAA
A_19_P00317242	0.986533	0.741255	1.10455	down	3055.19	2416.05	4060.58	3023.89	3886.5	3549.79	3.78501	3.33588	4.67311	3.97733	4.27397	3.97308	Detected	Detected	Detected	Detected	Detected	Detected	0	A_19_P00317242	A_19_P00317242	XM_001716361	XM_001716361		Hs.188007	388210	LOC388210	uncharacterized LOC388210	ENST00000598234	THC2759481		PREDICTED: Homo sapiens uncharacterized LOC388210 (LOC388210), mRNA [XM_001716361]	chr16:11479249-11479190	hs|16p13.13	AGCACGTGGTGACCTTCGACGGCCGGGTATGGGACCTCAGCACCCAGTGCGGCAGCATCC
A_24_P405002	0.992522	0.835468	1.07303	up	52.9735	68.2086	17.6097	45.4284	32.4599	36.0727	-2.06484	-1.81067	-3.17606	-2.07934	-2.6297	-2.6476	Detected	Detected	Not Detected	Not Detected	Not Detected	Not Detected	0	A_24_P405002	A_24_P405002	NM_152835	NM_152835	NM_152835	Hs.468801	149420	PDIK1L	PDLIM1 interacting kinase 1 like	ENST00000619836	THC2471180	GO:0004674(protein serine/threonine kinase activity)|GO:0005524(ATP binding)|GO:0005654(nucleoplasm)|GO:0006468(protein phosphorylation)	Homo sapiens PDLIM1 interacting kinase 1 like (PDIK1L), transcript variant 1, mRNA [NM_152835]	chr1:26451687-26451746	hs|1p36.11	TGGTGCTAAGGGATACTTTGTCATTATGATGAAGTAAGTGTTAAGTGTCAGATAAATAGC
A_19_P00322299	0.984527	0.425605	1.08107	down	821.029	941.138	617.838	700.873	804.613	1104.73	1.88925	1.97571	1.95673	1.86815	2.00187	2.28904	Detected	Detected	Detected	Detected	Detected	Detected	0	A_19_P00322299	A_19_P00322299	NM_020928	NM_020928	NM_020928	Hs.744939	57688	ZSWIM6	zinc finger, SWIM-type containing 6	ENST00000252744	THC2638166	GO:0008270(zinc ion binding)|GO:0048812(neuron projection morphogenesis)|GO:2001222(regulation of neuron migration)	Homo sapiens zinc finger, SWIM-type containing 6 (ZSWIM6), mRNA [NM_020928]	chr5:60768740-60768799	hs|5q12.1	TAGAGACCAACTGCAAAAGTTTGTACAGTATTTGATCACAGTGCACCACACAGAAGTTTT
A_21_P0005119	0.984527	0.353315	1.28191	down	232.638	277.539	99.9085	248.761	281.289	200.58	0.069906	0.213988	-0.67182	0.373756	0.485625	-0.172406	Detected	Detected	Detected	Detected	Detected	Detected	0	A_21_P0005119	A_21_P0005119	lnc-SH3BGRL2-1:1					lnc-SH3BGRL2-1	lnc-SH3BGRL2-1:1		THC2679903		LNCipedia lincRNA (lnc-SH3BGRL2-1), lincRNA [lnc-SH3BGRL2-1:1]	chr6:80251391-80251450	hs|6q14.1	TTGCTTCGGGAAAGAATATGATAAAGTCACCTTATCTTTCATGTTTGCTCAGAATAGTGA
A_33_P3317048	0.986237	0.698201	1.12328	up	93.7495	160.26	45.5204	83.9781	88.6716	66.9302	-1.2413	-0.578287	-1.80591	-1.19292	-1.17988	-1.75585	Detected	Detected	Not Detected	Detected	Detected	Not Detected	0	A_33_P3317048	A_33_P3317048	NM_001080475	NM_001080475	NM_001080475	Hs.159188	389072	PLEKHM3	pleckstrin homology domain containing, family M, member 3	ENST00000427836	THC2672132	GO:0035556(intracellular signal transduction)|GO:0046872(metal ion binding)	Homo sapiens pleckstrin homology domain containing, family M, member 3 (PLEKHM3), mRNA [NM_001080475]	chr2:208725889-208725830	hs|2q33.3	TCTGTGAAATCTGTAACAATGGAGAGATCCTCTACCCTTTTGAGGATATTTCAACAAGCA
A_23_P250485	0.984527	0.385205	1.18848	down	73.2098	101.106	67.0807	110.748	100.872	77.0641	-1.59807	-1.24284	-1.24653	-0.793729	-0.993901	-1.55245	Detected	Detected	Detected	Detected	Detected	Detected	0	A_23_P250485	A_23_P250485	NM_018207	NM_018207	NM_018207	Hs.656006	55223	TRIM62	tripartite motif containing 62	ENST00000291416	THC2464976	GO:0005829(cytosol)|GO:0008270(zinc ion binding)|GO:0016567(protein ubiquitination)|GO:0016874(ligase activity)|GO:0019221(cytokine-mediated signaling pathway)|GO:0032897(negative regulation of viral transcription)|GO:0043123(positive regulation of I-kappaB kinase/NF-kappaB cascade)|GO:0045087(innate immune response)|GO:0046596(regulation of viral entry into host cell)|GO:0051091(positive regulat…	Homo sapiens tripartite motif containing 62 (TRIM62), mRNA [NM_018207]	chr1:33611567-33611508	hs|1p35.1	TCACTCAGTTCCCAAATCTAAATTTTTACAAGAGATTCTGTTTGGGGGAACTTAAGTCAG
A_24_P103264	0.984527	0.527504	1.29825	up	74.9812	30.259	61.7622	36.4373	31.9106	56.8874	-1.56358	-2.98326	-1.3657	-2.39752	-2.65432	-1.9904	Detected	Not Detected	Detected	Not Detected	Not Detected	Not Detected	0	A_24_P103264	A_24_P103264	NM_003360	NM_003360	NM_003360	Hs.144197	7368	UGT8	UDP glycosyltransferase 8	ENST00000394511	THC2470851	GO:0002175(protein localization to paranode region of axon)|GO:0003851(2-hydroxyacylsphingosine 1-beta-galactosyltransferase activity)|GO:0006682(galactosylceramide biosynthetic process)|GO:0007010(cytoskeleton organization)|GO:0007417(central nervous system development)|GO:0007422(peripheral nervous system development)|GO:0008088(axon cargo transport)|GO:0008489(UDP-galactose:glucosylceramide be…	Homo sapiens UDP glycosyltransferase 8 (UGT8), transcript variant 2, mRNA [NM_003360]	chr4:115597201-115597260	hs|4q26	TGCCGCTGTCCATCAGATCTCCTTTTGTCAGTATTTTTTACTGGATATTGCCTTTGTGCT
A_24_P298027	0.994007	0.870148	1.04064	down	59.4061	56.123	56.1095	44.5271	86.4614	56.5593	-1.8995	-2.09204	-1.50418	-2.10825	-1.2163	-1.99875	Detected	Not Detected	Detected	Detected	Detected	Not Detected	0	A_24_P298027	A_24_P298027	NM_004655	NM_004655	NM_004655	Hs.156527	8313	AXIN2	axin 2	ENST00000544103	THC2484180	GO:0001934(positive regulation of protein phosphorylation)|GO:0001957(intramembranous ossification)|GO:0003139(secondary heart field specification)|GO:0003413(chondrocyte differentiation involved in endochondral bone morphogenesis)|GO:0005096(GTPase activator activity)|GO:0005515(protein binding)|GO:0005634(nucleus)|GO:0005654(nucleoplasm)|GO:0005737(cytoplasm)|GO:0005794(Golgi apparatus)|GO:0005…	Homo sapiens axin 2 (AXIN2), mRNA [NM_004655]	chr17:63554447-63554388	hs|17q24.1	TTCCTGGAGAGGGAGAAATGCGTGGATACCTTAGACTTCTGGTTTGCCTGCAATGGATTC
A_21_P0012885	0.999653	0.993767	1.00065	down	189.532	208.331	145.857	161.555	204.985	179.972	-0.225736	-0.199823	-0.125949	-0.248977	0.0290869	-0.328813	Detected	Detected	Detected	Detected	Detected	Detected	0	A_21_P0012885	A_21_P0012885	ENST00000522848			Hs.50823				ENST00000522848	THC2527660		Homo sapiens cDNA FLJ60532 complete cds, moderately similar to Programmed cell death protein 6. [AK295082]	chr5:1602741-1602682	hs|5p15.33	TGTTTCCTTTGTCTGTGGGTCCGTATCACTTTGCTCCCTTCTGGAATTCCACTTAGATGA
A_21_P0013935	0.984527	0.0610845	1.73989	down	184.186	105.928	80.5213	190.518	235.83	190.217	-0.267018	-1.17562	-0.983056	-0.0110783	0.231318	-0.248934	Detected	Detected	Detected	Detected	Detected	Detected	0	A_21_P0013935	A_21_P0013935	lnc-AC090186.1-1:3		AK299452	Hs.628500		lnc-AC090186.1-1	lnc-AC090186.1-1:3				Homo sapiens cDNA FLJ58935 complete cds. [AK299452]	chr8:52859113-52859172	hs|8q11.23	ACTTTCTAATTTCCAACCCAGACAAAAGCCTCCTAGTGAAGCTGGTCTTTCCTAGCACAT
A_33_P3273290	0.984527	0.306912	1.18976	down	141.472	142.133	113.208	138.562	201.463	141.847	-0.647664	-0.751458	-0.491528	-0.470475	0.00408782	-0.67225	Detected	Detected	Detected	Detected	Detected	Detected	0	A_33_P3273290	A_33_P3273290	ENST00000464469		BC070146	Hs.732407	7576	ZNF28	zinc finger protein 28	ENST00000464469	THC2489330	GO:0003677(DNA binding)|GO:0003700(sequence-specific DNA binding transcription factor activity)|GO:0005634(nucleus)|GO:0006351(transcription, DNA-dependent)|GO:0006355(regulation of transcription, DNA-dependent)|GO:0046872(metal ion binding)	zinc finger protein 28 [Source:HGNC Symbol;Acc:HGNC:13073] [ENST00000464469]	chr19:53311236-53311177	hs|19q13.41	TGCCCTTGTGTATCTTTGTATTTTCTCTTGTTGCCTCTTGGGAGCCACATCCTTACTTGA
A_23_P69329	0.986533	0.74367	1.04667	down	78.616	71.5134	69.8974	64.2131	84.8592	85.408	-1.49528	-1.74242	-1.18719	-1.58006	-1.24329	-1.40414	Detected	Detected	Detected	Detected	Detected	Detected	0	A_23_P69329	A_23_P69329	NM_153281	NM_153281	NM_153281	Hs.75619	3373	HYAL1	hyaluronoglucosaminidase 1	ENST00000320295	THC2462405	GO:0000302(response to reactive oxygen species)|GO:0001618(viral receptor activity)|GO:0004415(hyalurononglucosaminidase activity)|GO:0005615(extracellular space)|GO:0005737(cytoplasm)|GO:0005764(lysosome)|GO:0005975(carbohydrate metabolic process)|GO:0006954(inflammatory response)|GO:0008134(transcription factor binding)|GO:0009405(pathogenesis)|GO:0009615(response to virus)|GO:0010634(positive …	Homo sapiens hyaluronoglucosaminidase 1 (HYAL1), transcript variant 8, mRNA [NM_153281]	chr3:50337732-50337673	hs|3p21.31	GAGTTAGAACCACAGCAGACACCATTCATTCCATGTCCATATGCATCTACTTGGCAAGGT
A_23_P411814	0.986697	0.755355	1.03465	up	4242.29	4814.55	2857.41	4118.09	3093.35	4272.33	4.25859	4.33063	4.16614	4.4229	3.94467	4.24037	Detected	Detected	Detected	Detected	Detected	Detected	0	A_23_P411814	A_23_P411814	NM_021227	NM_021227	NM_021227	Hs.445803	58505	OSTC	oligosaccharyltransferase complex subunit (non-catalytic)	ENST00000361564	THC2539368	GO:0004579(dolichyl-diphosphooligosaccharide-protein glycotransferase activity)|GO:0008250(oligosaccharyltransferase complex)|GO:0016021(integral to membrane)|GO:0018279(protein N-linked glycosylation via asparagine)	Homo sapiens oligosaccharyltransferase complex subunit (non-catalytic) (OSTC), transcript variant 1, mRNA [NM_021227]	chr4:109578716-109578775	hs|4q25	TCAATAGATTCCTTCTTCTGTTCATTGGATTCGTCTGTGTCCTATTGAGTTTTTTCATGG
A_23_P46470	0.984527	0.132961	1.52516	up	5758.33	4561.91	5352.13	3983.92	3649.85	2814.96	4.6994	4.25287	5.07154	4.37511	4.18334	3.63846	Detected	Detected	Detected	Detected	Detected	Detected	0	A_23_P46470	A_23_P46470	NM_018948	NM_018948	NM_018948	Hs.605445	54206	ERRFI1	ERBB receptor feedback inhibitor 1	ENST00000377482	THC2468875	GO:0005100(Rho GTPase activator activity)|GO:0005515(protein binding)|GO:0005634(nucleus)|GO:0005737(cytoplasm)|GO:0006950(response to stress)|GO:0007175(negative regulation of epidermal growth factor-activated receptor activity)|GO:0019901(protein kinase binding)|GO:0031234(extrinsic to internal side of plasma membrane)|GO:0031953(negative regulation of protein autophosphorylation)|GO:0032321(po…	Homo sapiens ERBB receptor feedback inhibitor 1 (ERRFI1), mRNA [NM_018948]	chr1:8072267-8072208	hs|1p36.23	TCAGTATTTCCTGGGGATTGTTTGCTTTTTAAGTAAAACACTTCTGACCCATAGCTCAGT
A_33_P3320538	0.996587	0.926655	1.01976	up	125.604	152.164	55.7287	97.7638	84.7506	125.203	-0.819293	-0.653075	-1.51401	-0.973631	-1.24513	-0.852308	Detected	Detected	Detected	Detected	Detected	Detected	0	A_33_P3320538	A_33_P3320538	ENST00000463407		AB007870		9818	NUPL1	nucleoporin like 1	ENST00000463407	THC2526330	GO:0000278(mitotic cell cycle)|GO:0005487(nucleocytoplasmic transporter activity)|GO:0005515(protein binding)|GO:0005635(nuclear envelope)|GO:0005643(nuclear pore)|GO:0005975(carbohydrate metabolic process)|GO:0006913(nucleocytoplasmic transport)|GO:0007077(mitotic nuclear envelope disassembly)|GO:0008645(hexose transport)|GO:0009405(pathogenesis)|GO:0010467(gene expression)|GO:0010827(regulation…	nucleoporin like 1 [Source:HGNC Symbol;Acc:HGNC:20261] [ENST00000463407]	chr13:25910360-25910419	hs|13q12.13	GGTGTAATGTAGCAGAGCTTAAGAATAGAACTCAATTATCACTTTTTGTGAACAAGTTGG
A_24_P833129	0.987817	0.76367	1.12512	down	80.4421	102.015	21.6726	67.2828	53.2011	73.0914	-1.46216	-1.22992	-2.87656	-1.51269	-1.9169	-1.62881	Detected	Detected	Not Detected	Detected	Detected	Detected	0	A_24_P833129	A_24_P833129	NM_001101426	NM_001101426	NM_001101426	Hs.636502	729920	ISPD	isoprenoid synthase domain containing	ENST00000479493	THC2660157	GO:0007411(axon guidance)|GO:0008299(isoprenoid biosynthetic process)|GO:0016779(nucleotidyltransferase activity)|GO:0035269(protein O-linked mannosylation)	Homo sapiens isoprenoid synthase domain containing (ISPD), transcript variant 1, mRNA [NM_001101426]	chr7:16317831-16317772	hs|7p21.2	TGTGTAGTTATGGATACAGAAGAAGATAACAAACATGTAGGTCATCTTCTTGAAGAAGTG
A_33_P3585268	0.984527	0.238973	1.20578	up	15686.8	15490.6	14767.3	11954.5	10890.1	16239.4	6.14522	6.01655	6.53576	5.9604	5.76045	6.16677	Detected	Detected	Detected	Detected	Detected	Detected	0	A_33_P3585268	A_33_P3585268	NM_001282619	NM_001282619	NM_001282619	Hs.77269	2771	GNAI2	guanine nucleotide binding protein (G protein), alpha inhibiting activity polypeptide 2	ENST00000490122	THC2579734	GO:0000186(activation of MAPKK activity)|GO:0001664(G-protein coupled receptor binding)|GO:0001973(adenosine receptor signaling pathway)|GO:0003924(GTPase activity)|GO:0004871(signal transducer activity)|GO:0005515(protein binding)|GO:0005525(GTP binding)|GO:0005654(nucleoplasm)|GO:0005737(cytoplasm)|GO:0005813(centrosome)|GO:0005829(cytosol)|GO:0005834(heterotrimeric G-protein complex)|GO:000588…	Homo sapiens guanine nucleotide binding protein (G protein), alpha inhibiting activity polypeptide 2 (GNAI2), transcript variant 5, mRNA [NM_001282619]	chr3:50296258-50296317	hs|3p21.31	AGACGCCACCATTCCTGGAAACCACAGTCCACCTGCTCATTCTCGTAGCTTTTTAAAAAA
A_33_P3236646	0.986237	0.700644	1.11205	down	328.675	413.446	119.705	264.318	291.916	299.451	0.568483	0.788999	-0.411019	0.461269	0.539126	0.405738	Detected	Detected	Detected	Detected	Detected	Detected	0	A_33_P3236646	A_33_P3236646	NM_198551	NM_198551	NM_198551	Hs.118474	375056	MIA3	melanoma inhibitory activity family, member 3	ENST00000340535	NP1155204	GO:0002063(chondrocyte development)|GO:0002687(positive regulation of leukocyte migration)|GO:0005515(protein binding)|GO:0005789(endoplasmic reticulum membrane)|GO:0006887(exocytosis)|GO:0007162(negative regulation of cell adhesion)|GO:0015031(protein transport)|GO:0016020(membrane)|GO:0016021(integral to membrane)|GO:0030199(collagen fibril organization)|GO:0030336(negative regulation of cell m…	Homo sapiens melanoma inhibitory activity family, member 3 (MIA3), transcript variant 1, mRNA [NM_198551]	chr1:222839087-222839146	hs|1q41	CCTTGGCAGTGTGCATTTTTGAGCCAAACAATTCAAAAATGTCATTTCTTCCCTAAATAA
A_33_P3233764	0.998268	0.973179	1.00745	up	664.137	847.676	295.961	542.345	463.958	668.858	1.5833	1.82481	0.894906	1.49821	1.20756	1.56512	Detected	Detected	Detected	Detected	Detected	Detected	0	A_33_P3233764	A_33_P3233764	NM_001270519	NM_001270519	NM_001270519	Hs.549084	9113	LATS1	large tumor suppressor kinase 1	ENST00000392273	THC2576138	GO:0000086(G2/M transition of mitotic cell cycle)|GO:0000287(magnesium ion binding)|GO:0000819(sister chromatid segregation)|GO:0000922(spindle pole)|GO:0004674(protein serine/threonine kinase activity)|GO:0005515(protein binding)|GO:0005524(ATP binding)|GO:0005815(microtubule organizing center)|GO:0005829(cytosol)|GO:0006468(protein phosphorylation)|GO:0007067(mitosis)|GO:0009755(hormone-mediate…	Homo sapiens large tumor suppressor kinase 1 (LATS1), transcript variant 2, mRNA [NM_001270519]	chr6:150022975-150022916	hs|6q25.1	GAGTACTTCAGAAGTTAATCCACAAATGCTTCAAGACTTGCAAGCTGCTGGATTTGATGA
A_33_P3404480	0.984527	0.241622	2.75659	up	82.3288	241.59	53.6894	49.1937	10.4099	102.821	-1.42871	0.0138583	-1.56779	-1.96446	-4.2704	-1.13644	Detected	Detected	Detected	Detected	Not Detected	Detected	0	A_33_P3404480	A_33_P3404480	NM_033066	NM_033066	NM_033066	Hs.63085	58538	MPP4	membrane protein, palmitoylated 4 (MAGUK p55 subfamily member 4)	ENST00000359962	NP384664	GO:0005654(nucleoplasm)|GO:0005737(cytoplasm)|GO:0035418(protein localization to synapse)|GO:0042734(presynaptic membrane)|GO:0043231(intracellular membrane-bounded organelle)	Homo sapiens membrane protein, palmitoylated 4 (MAGUK p55 subfamily member 4) (MPP4), mRNA [NM_033066]	chr2:202510065-202510006	hs|2q33.1	TTTTGATCATGTGATTGTGAATGACAGCTTGCACGATGCATGTGCCCAGTTGTTGTCTGC
A_33_P3494109	0.996354	0.922975	1.00867	down	12072.9	12029.4	6542.61	9266.61	9818.21	11069.7	5.76745	5.65172	5.3613	5.59297	5.61096	5.61389	Detected	Detected	Detected	Detected	Detected	Detected	0	A_33_P3494109	A_33_P3494109	ENST00000577573	XR_243752	XR_243752	Hs.651743	146795	LOC146795	uncharacterized LOC146795	ENST00000577573			PREDICTED: Homo sapiens uncharacterized LOC146795 (RP11-1124B17.1), misc_RNA [XR_243752]	chr17:70351165-70351224	hs|17q24.3	CTTCACAGTAATGGGATTGCTGGGTCAAATGGTAATTATCCTTATGATTTTCTTAATACC
A_33_P3271755	0.984527	0.0178117	1.20708	up	148.145	147.283	111.787	102.008	106.927	131.323	-0.581169	-0.70011	-0.509741	-0.912322	-0.909807	-0.783464	Detected	Detected	Detected	Detected	Detected	Detected	0	A_33_P3271755	A_33_P3271755	NM_031244	NM_031244	NM_031244	Hs.567431	23408	SIRT5	sirtuin 5	ENST00000359782	THC2516895	GO:0003950(NAD+ ADP-ribosyltransferase activity)|GO:0005634(nucleus)|GO:0005739(mitochondrion)|GO:0005758(mitochondrial intermembrane space)|GO:0005759(mitochondrial matrix)|GO:0005829(cytosol)|GO:0006342(chromatin silencing)|GO:0006471(protein ADP-ribosylation)|GO:0006476(protein deacetylation)|GO:0008270(zinc ion binding)|GO:0036047(peptidyl-lysine demalonylation)|GO:0036048(protein desuccinyla…	Homo sapiens sirtuin 5 (SIRT5), transcript variant 2, mRNA [NM_031244]	chr6:13588636-13588695	hs|6p23	AGAAAGTGGTGTTCCGACCTTCAGAGGAGCTGGAGGTTATTGGAGAAAATGGCAAGCCCA
A_33_P3243649	0.99807	0.958852	1.00757	up	173.851	130.307	115.034	122.609	120.73	177.767	-0.350323	-0.87679	-0.468438	-0.646939	-0.734648	-0.34659	Detected	Detected	Detected	Detected	Detected	Detected	0	A_33_P3243649	A_33_P3243649	AK129685		AK129685	Hs.625909	100131831	LOC100131831	uncharacterized LOC100131831		THC2480574		Homo sapiens cDNA FLJ26174 fis, clone ADG03920. [AK129685]	chr19:13950552-13950493	hs|19p13.13	TATTTTCCGATCCCAGCTGCTCTGTGAGGGTGGAAAGTATTTGGGGACCAGGCTTGGGGG
A_21_P0011910	0.994871	0.899039	1.04439	down	523.62	691.196	214.517	398.266	305.828	749.998	1.24034	1.53039	0.430595	1.05273	0.606292	1.73031	Detected	Detected	Detected	Detected	Detected	Detected	0	A_21_P0011910	A_21_P0011910	NM_012124	NM_012124	NM_012124	Hs.22857	26973	CHORDC1	cysteine and histidine-rich domain (CHORD) containing 1	ENST00000557601	THC2466458	GO:0005515(protein binding)|GO:0005575(cellular_component)|GO:0008270(zinc ion binding)|GO:0010824(regulation of centrosome duplication)|GO:0051879(Hsp90 protein binding)|GO:0061077(chaperone-mediated protein folding)|GO:1900034(regulation of cellular response to heat)|GO:2000299(negative regulation of Rho-dependent protein serine/threonine kinase activity)	Homo sapiens cysteine and histidine-rich domain (CHORD) containing 1 (CHORDC1), transcript variant 1, mRNA [NM_012124]	chr11:89935683-89935624	hs|11q14.3	GCAACAAAGATTGAGATCACTATGAGAAAAGCTGAACCGATGCAGTGGGCAAGCCTTGAA
A_33_P3347168	0.994073	0.879515	1.05013	up	331.611	332.319	166.184	277.877	365.237	160.939	0.581315	0.473869	0.0622858	0.533444	0.862403	-0.490064	Detected	Detected	Detected	Detected	Detected	Detected	0	A_33_P3347168	A_33_P3347168	NM_005647	NM_005647	NM_005647	Hs.495656	6907	TBL1X	transducin (beta)-like 1X-linked	ENST00000407597	THC2471623	GO:0000118(histone deacetylase complex)|GO:0000122(negative regulation of transcription from RNA polymerase II promoter)|GO:0003714(transcription corepressor activity)|GO:0005515(protein binding)|GO:0005634(nucleus)|GO:0005654(nucleoplasm)|GO:0005876(spindle microtubule)|GO:0006325(chromatin organization)|GO:0006351(transcription, DNA-dependent)|GO:0006508(proteolysis)|GO:0007219(Notch signaling …	Homo sapiens transducin (beta)-like 1X-linked (TBL1X), transcript variant 1, mRNA [NM_005647]	chrX:9679756-9679815	hs|Xp22.2	TGATGGGAAGTACTTGGCCAGTGGATCCTTCGACAAGTGCGTCCATATCTGGAATACTCA
A_21_P0010725	0.984527	0.274313	1.26406	down	459.586	357.155	177.681	357.686	421.072	403.966	1.05215	0.577851	0.158786	0.897688	1.06764	0.837654	Detected	Detected	Detected	Detected	Detected	Detected	0	A_21_P0010725	A_21_P0010725	ENST00000457390							ENST00000457390	THC2561048		Q16003_HUMAN (Q16003) Lymphocyte-specific protein 1 (Fragment), complete [THC2561048]	chr1:148933391-148933450	hs|1q21.2	GCAGGCAGGAAATATTAACTTATTTCATTGTCACACGAAACCAGAAGACATAAAACAGTT
A_23_P96965	0.996354	0.923656	1.03226	up	241.081	573.689	167.248	242.618	216.856	412.841	0.121342	1.26157	0.0714897	0.33768	0.110312	0.869004	Detected	Detected	Detected	Detected	Detected	Detected	0	A_23_P96965	A_23_P96965	NM_030786	NM_030786	NM_030786	Hs.712631	81493	SYNC	syncoilin, intermediate filament protein	ENST00000409190	THC2472226	GO:0005198(structural molecule activity)|GO:0005829(cytosol)|GO:0005882(intermediate filament)|GO:0030018(Z disc)|GO:0031594(neuromuscular junction)|GO:0042383(sarcolemma)|GO:0045103(intermediate filament-based process)|GO:0048471(perinuclear region of cytoplasm)	Homo sapiens syncoilin, intermediate filament protein (SYNC), transcript variant 1, mRNA [NM_030786]	chr1:33146361-33146302	hs|1p35.1	ATAGTCAAAGACCATGGACAACAACTGTCATCTGAAGGACTCTTCTAGAAGCCAGAGACT
A_33_P3347040	0.998268	0.973707	1.00852	up	61.6422	45.1953	67.5478	52.9488	50.6524	70.6498	-1.84619	-2.40446	-1.23652	-1.85833	-1.98773	-1.67782	Detected	Not Detected	Detected	Detected	Detected	Detected	0	A_33_P3347040	A_33_P3347040	NM_001242901	NM_001242901	NM_001242901	Hs.678135	100131094	DPP9-AS1	DPP9 antisense RNA 1		THC2483730		Homo sapiens DPP9 antisense RNA 1 (DPP9-AS1), mRNA [NM_001242901]	chr19:4685870-4685929	hs|19p13.3	AGGGTGGACCAAAGCACCCCCTCTTTTCCTGGGCTTCCCGAGAGTTGATAATTGAAAAAA
A_23_P141893	0.987916	0.768947	1.07523	up	122.773	90.5404	131.595	97.1328	114.28	109.493	-0.852184	-1.40207	-0.274397	-0.982974	-0.813851	-1.04574	Detected	Detected	Detected	Detected	Detected	Detected	0	A_23_P141893	A_23_P141893	NM_001080401	NM_001080401	NM_001080401	Hs.532872	147699	PPM1N	protein phosphatase, Mg2+/Mn2+ dependent, 1N (putative)	ENST00000401705	THC2486577	GO:0000287(magnesium ion binding)|GO:0004721(phosphoprotein phosphatase activity)|GO:0016311(dephosphorylation)|GO:0030145(manganese ion binding)	Homo sapiens protein phosphatase, Mg2+/Mn2+ dependent, 1N (putative) (PPM1N), mRNA [NM_001080401]	chr19:46005458-46005517	hs|19q13.32	GGAACCCAAAATGCTTATTTCTTCTTCTCTTACTTCCCTCTCACAGAAAAGTCTTACGAA
A_33_P3420224	0.984527	0.600445	1.05804	up	173.272	169.547	156.84	144.723	160.579	172.896	-0.355142	-0.497018	-0.0212051	-0.40771	-0.323141	-0.386681	Detected	Detected	Detected	Detected	Detected	Detected	0	A_33_P3420224	A_33_P3420224	NM_001033113	NM_001033113	NM_001033113	Hs.512562	377841	ENTPD8	ectonucleoside triphosphate diphosphohydrolase 8	ENST00000461823	THC2679593	GO:0005524(ATP binding)|GO:0005886(plasma membrane)|GO:0009124(nucleoside monophosphate biosynthetic process)|GO:0009133(nucleoside diphosphate biosynthetic process)|GO:0016021(integral to membrane)|GO:0017110(nucleoside-diphosphatase activity)|GO:0017111(nucleoside-triphosphatase activity)|GO:0046872(metal ion binding)	Homo sapiens ectonucleoside triphosphate diphosphohydrolase 8 (ENTPD8), transcript variant 1, mRNA [NM_001033113]	chr9:140328875-140328816	hs|9q34.3	CACTTGGAGGGTGAGACTGCAGTGGGGGTTGTTTTTATTAAAAGCATCATGGACACAGCA
A_21_P0014298	0.984527	0.54263	1.08344	up	92.1382	92.1929	81.945	81.9953	68.3938	100.804	-1.26631	-1.37597	-0.957771	-1.22739	-1.55449	-1.16503	Detected	Detected	Detected	Detected	Detected	Detected	0	A_21_P0014298	A_21_P0014298	lnc-PRC1-1:1		AK128480	Hs.389461		lnc-PRC1-1	lnc-PRC1-1:1		THC2618499		Homo sapiens cDNA FLJ46625 fis, clone TLUNG2002578. [AK128480]	chr15:91496198-91496139	hs|15q26.1	TTCTATCATGGGCACAGCCTTCTCCTTCAGGATCTTCTGCCTGCAGGGCCACAGGAGGAA
A_24_P23995	0.984527	0.0301652	1.55723	up	1965.92	1772.43	1708.74	1291.42	1061.83	1187.59	3.14896	2.88896	3.42436	2.74988	2.40206	2.39339	Detected	Detected	Detected	Detected	Detected	Detected	0	A_24_P23995	A_24_P23995	NM_001010858	NM_001010858	NM_001010858	Hs.356377	149603	RNF187	ring finger protein 187	ENST00000305943	THC2497521	GO:0004842(ubiquitin-protein ligase activity)|GO:0005515(protein binding)|GO:0005634(nucleus)|GO:0005654(nucleoplasm)|GO:0005737(cytoplasm)|GO:0008270(zinc ion binding)|GO:0008284(positive regulation of cell proliferation)|GO:0016874(ligase activity)|GO:0043161(proteasomal ubiquitin-dependent protein catabolic process)|GO:0045893(positive regulation of transcription, DNA-dependent)|GO:0051865(pro…	Homo sapiens ring finger protein 187 (RNF187), mRNA [NM_001010858]	chr1:228682366-228682425	hs|1q42.13	TCCTCCCATTTCCTTTAGTAGTTGAATTTTGCAAAGCTTGTAGCAGTAGCTCAGTTGCCT
A_23_P251173	0.984527	0.487892	1.06306	down	4980.27	6395.83	4590.6	5011.27	5511.24	6569.55	4.48997	4.74036	4.85011	4.7061	4.77788	4.86114	Detected	Detected	Detected	Detected	Detected	Detected	0	A_23_P251173	A_23_P251173	NM_014413	NM_014413	NM_014413	Hs.520205	27102	EIF2AK1	eukaryotic translation initiation factor 2-alpha kinase 1	ENST00000199389	THC2542670	GO:0004694(eukaryotic translation initiation factor 2alpha kinase activity)|GO:0005524(ATP binding)|GO:0005737(cytoplasm)|GO:0006950(response to stress)|GO:0008285(negative regulation of cell proliferation)|GO:0009605(response to external stimulus)|GO:0010999(regulation of eIF2 alpha phosphorylation by heme)|GO:0020037(heme binding)|GO:0042803(protein homodimerization activity)|GO:0045993(negativ…	Homo sapiens eukaryotic translation initiation factor 2-alpha kinase 1 (EIF2AK1), transcript variant 1, mRNA [NM_014413]	chr7:6063792-6063733	hs|7p22.1	TACAGTGTGCAACTTCCAACCTTTTTATCTGTTCTCTCCACCTTCAGTTTAGCGTCATTC
A_33_P3389153	0.984527	0.0684261	1.29883	up	276.04	366.049	207.972	212.13	177.234	263.48	0.3167	0.613336	0.38589	0.143943	-0.180775	0.221113	Detected	Detected	Detected	Detected	Detected	Detected	0	A_33_P3389153	A_33_P3389153	NM_005990	NM_005990	NM_005990	Hs.744005	6793	STK10	serine/threonine kinase 10	ENST00000176763	THC2502586	GO:0004674(protein serine/threonine kinase activity)|GO:0005515(protein binding)|GO:0005524(ATP binding)|GO:0005737(cytoplasm)|GO:0005886(plasma membrane)|GO:0006468(protein phosphorylation)|GO:0007049(cell cycle)|GO:0023014(signal transduction by phosphorylation)|GO:0035556(intracellular signal transduction)|GO:0042801(polo kinase kinase activity)|GO:0042802(identical protein binding)|GO:0042803…	Homo sapiens serine/threonine kinase 10 (STK10), mRNA [NM_005990]	chr5:171469310-171469251	hs|5q35.1	TATTCCTCGTGCCCTGTGTTAGTGCTTTCTGTATAAGGGACAGACAGAACTGGGTTTTTT
A_21_P0013851	0.984527	0.148086	1.71429	down	48.4986	42.1606	13.9952	56.22	58.1815	45.5232	-2.19216	-2.50473	-3.5075	-1.77185	-1.7878	-2.31191	Not Detected	Not Detected	Not Detected	Detected	Detected	Not Detected	0	A_21_P0013851	A_21_P0013851	NR_045863	NR_045863		Hs.729062	100131755	ARMCX4	armadillo repeat containing, X-linked 4	ENST00000445416	THC2612271	GO:0016021(integral to membrane)	Homo sapiens armadillo repeat containing, X-linked 4 (ARMCX4), transcript variant 6, non-coding RNA [NR_045863]	chrX:100771504-100771563	hs|Xq22.1	GCATCCAAATCTCTAACAAATGTGTCGTGTTATTAGAGCTTCAGTTGTATTATAATACGG
A_33_P3337599	0.984527	0.279029	1.25644	up	357.28	506.056	213.221	261.202	210.682	364.789	0.688876	1.0806	0.421851	0.444162	0.0686379	0.690482	Detected	Detected	Detected	Detected	Detected	Detected	0	A_33_P3337599	A_33_P3337599	NM_006904	NM_006904	NM_006904	Hs.491682	5591	PRKDC	protein kinase, DNA-activated, catalytic polypeptide	ENST00000338368	THC2481114	GO:0000723(telomere maintenance)|GO:0000724(double-strand break repair via homologous recombination)|GO:0001756(somitogenesis)|GO:0001933(negative regulation of protein phosphorylation)|GO:0002326(B cell lineage commitment)|GO:0002328(pro-B cell differentiation)|GO:0002360(T cell lineage commitment)|GO:0003677(DNA binding)|GO:0004672(protein kinase activity)|GO:0004674(protein serine/threonine ki…	Homo sapiens protein kinase, DNA-activated, catalytic polypeptide (PRKDC), transcript variant 1, mRNA [NM_006904]	chr8:48686544-48686485	hs|8q11.21	GGTTATAGTAACATCAAAGATTAGGTGAGGTTTATAGAAAGATAGATATCCAGGCTTACC
A_33_P3329467	0.984527	0.416232	1.23171	up	1371.11	1254.73	1378.39	872.215	879.082	1709.47	2.6291	2.39061	3.11442	2.18368	2.12957	2.91889	Detected	Detected	Detected	Detected	Detected	Detected	0	A_33_P3329467	A_33_P3329467	NM_016086	NM_016086	NM_016086	Hs.11615	51657	STYXL1	serine/threonine/tyrosine interacting-like 1	ENST00000359697	THC2480103	GO:0006470(protein dephosphorylation)|GO:0008138(protein tyrosine/serine/threonine phosphatase activity)|GO:0035556(intracellular signal transduction)	Homo sapiens serine/threonine/tyrosine interacting-like 1 (STYXL1), mRNA [NM_016086]	chr7:75625720-75625661	hs|7q11.23	CCAGAGTGTGTATACCCAGGCTTGTCTGGAAGGAGAAGGCCTTTGCTGCCTGAAAGTCTC
A_23_P11507	0.986533	0.730688	1.10233	down	469.802	579.375	180.695	392.124	317.863	545.924	1.08388	1.2758	0.183055	1.03031	0.661977	1.27212	Detected	Detected	Detected	Detected	Detected	Detected	0	A_23_P11507	A_23_P11507	NM_015534	NM_015534	NM_015534	Hs.480506	26009	ZZZ3	zinc finger, ZZ-type containing 3	ENST00000476275	THC2461379	GO:0003677(DNA binding)|GO:0003682(chromatin binding)|GO:0005515(protein binding)|GO:0005634(nucleus)|GO:0005671(Ada2/Gcn5/Ada3 transcription activator complex)|GO:0005730(nucleolus)|GO:0006325(chromatin organization)|GO:0006351(transcription, DNA-dependent)|GO:0006355(regulation of transcription, DNA-dependent)|GO:0008270(zinc ion binding)|GO:0031965(nuclear membrane)	Homo sapiens zinc finger, ZZ-type containing 3 (ZZZ3), mRNA [NM_015534]	chr1:78030621-78030562	hs|1p31.1	TCATGTGATGTGTACAAACTATGGTGAAAAGTGCCAGTGGTAGTAACTGTGTAAAGTTTC
A_33_P3222761	0.984527	0.4029	1.19042	down	121.645	161.454	76.837	93.6854	157.934	177.706	-0.865498	-0.567581	-1.05063	-1.03511	-0.347108	-0.347093	Detected	Detected	Detected	Detected	Detected	Detected	0	A_33_P3222761	A_33_P3222761	ENST00000390431							ENST00000390431			T cell receptor alpha variable 9-1 [Source:HGNC Symbol;Acc:HGNC:12153] [ENST00000390431]	chr14:22279883-22279942	hs|14q11.2	CCAGACAGAAGGCCAAGTGCTCCCCTCTGAAGGGGATTCCCTGATTGTGAACTGCTCCTA
A_23_P138435	0.984527	0.500444	1.18114	up	1314.24	913.568	1268.04	812.121	1084.47	1083.53	2.56797	1.93281	2.99402	2.08069	2.43249	2.26109	Detected	Detected	Detected	Detected	Detected	Detected	0	A_23_P138435	A_23_P138435	NM_020338	NM_020338	NM_020338	Hs.193118	57178	ZMIZ1	zinc finger, MIZ-type containing 1	ENST00000334512	THC2491898	GO:0001570(vasculogenesis)|GO:0001701(in utero embryonic development)|GO:0003007(heart morphogenesis)|GO:0005654(nucleoplasm)|GO:0005737(cytoplasm)|GO:0006351(transcription, DNA-dependent)|GO:0007296(vitellogenesis)|GO:0007569(cell aging)|GO:0008270(zinc ion binding)|GO:0016607(nuclear speck)|GO:0043231(intracellular membrane-bounded organelle)|GO:0045944(positive regulation of transcription from…	Homo sapiens zinc finger, MIZ-type containing 1 (ZMIZ1), mRNA [NM_020338]	chr10:81076036-81076095	hs|10q22.3	AAACTAATTGTGATTTCTAGTCTTGCAAAGCTGTATGTAGTTAGATGATGTGACAACCTC
A_32_P538017	0.984527	0.489533	1.16645	up	53.5738	69.8541	69.0978	45.0098	66.4366	56.2777	-2.04858	-1.77628	-1.20379	-2.09269	-1.59638	-2.00595	Detected	Detected	Detected	Not Detected	Detected	Not Detected	0	A_32_P538017	A_32_P538017	NM_005995	NM_005995	NM_005995	Hs.454480	347853	TBX10	T-box 10	ENST00000335385	THC2482840	GO:0003677(DNA binding)|GO:0003700(sequence-specific DNA binding transcription factor activity)|GO:0005634(nucleus)|GO:0006351(transcription, DNA-dependent)|GO:0006357(regulation of transcription from RNA polymerase II promoter)|GO:0009653(anatomical structure morphogenesis)	Homo sapiens T-box 10 (TBX10), mRNA [NM_005995]	chr11:67398871-67398812	hs|11q13.2	CCAGCAGCCTGAATACTGTGCCCTCTTGCTTTGGGGGTAACTCCCGAAAACCCTGCCTTA
A_32_P113508	0.984527	0.573747	1.18322	up	203.016	230.164	140.023	153.685	95.6654	277.476	-0.126583	-0.0560373	-0.184834	-0.321029	-1.07036	0.29578	Detected	Detected	Detected	Detected	Detected	Detected	0	A_32_P113508	A_32_P113508	NM_030803	NM_030803	NM_030803	Hs.529322	55054	ATG16L1	autophagy related 16-like 1 (S. cerevisiae)	ENST00000474148	NP500538	GO:0000045(autophagic vacuole assembly)|GO:0000421(autophagic vacuole membrane)|GO:0005515(protein binding)|GO:0005776(autophagic vacuole)|GO:0005930(axoneme)|GO:0015031(protein transport)|GO:0034045(pre-autophagosomal structure membrane)|GO:0042802(identical protein binding)|GO:0051260(protein homooligomerization)	Homo sapiens autophagy related 16-like 1 (S. cerevisiae) (ATG16L1), transcript variant 1, mRNA [NM_030803]	chr2:234203900-234203959	hs|2q37.1	AGCAGCGCCATCTTTCCGTTTCAGGGGTTGTGATGAAGGCCAAGGAAAAACATTTATCTT
A_23_P69586	0.984527	0.268344	1.31972	up	623.327	755.363	365.344	465.456	282.2	588.483	1.49181	1.65847	1.19876	1.27764	0.490291	1.38042	Detected	Detected	Detected	Detected	Detected	Detected	0	A_23_P69586	A_23_P69586	NM_005245	NM_005245	NM_005245	Hs.481371	2195	FAT1	FAT atypical cadherin 1	ENST00000500085	THC2468542	GO:0005509(calcium ion binding)|GO:0005515(protein binding)|GO:0005634(nucleus)|GO:0005886(plasma membrane)|GO:0005887(integral to plasma membrane)|GO:0005911(cell-cell junction)|GO:0005925(focal adhesion)|GO:0007015(actin filament organization)|GO:0007155(cell adhesion)|GO:0007156(homophilic cell adhesion)|GO:0007163(establishment or maintenance of cell polarity)|GO:0007267(cell-cell signaling)|…	Homo sapiens FAT atypical cadherin 1 (FAT1), mRNA [NM_005245]	chr4:187509580-187509521	hs|4q35.2	AACTACTGTCATCGTGAGGTTTTCATCGGCTGTGCCATTTCCCAACGTCTTTTGGGATTT
A_33_P3233645	0.984527	0.421108	1.36459	up	122.219	49.8442	97.8565	57.1848	66.3414	63.8715	-0.858712	-2.2632	-0.70176	-1.7473	-1.59845	-1.82334	Detected	Not Detected	Detected	Detected	Detected	Not Detected	0	A_33_P3233645	A_33_P3233645	NM_001301267	NM_001301267	NM_001301267	Hs.433391	4495	MT1G	metallothionein 1G	ENST00000379811	THC2463010	GO:0005515(protein binding)|GO:0005634(nucleus)|GO:0005737(cytoplasm)|GO:0008270(zinc ion binding)|GO:0030224(monocyte differentiation)|GO:0035924(cellular response to vascular endothelial growth factor stimulus)|GO:0042117(monocyte activation)|GO:0045926(negative regulation of growth)|GO:0048471(perinuclear region of cytoplasm)|GO:0071276(cellular response to cadmium ion)|GO:0071280(cellular res…	Homo sapiens metallothionein 1G (MT1G), transcript variant 2, mRNA [NM_001301267]	chr16:56700752-56700694	hs|16q13	CCCGTAAAATCTAGGATTTTTTGTTTTTTGCTACAATCTTGACCCCTTTGCTACATTCCC
A_33_P3228642	0.984527	0.421084	1.11511	up	180.206	249.909	118.052	140.414	175.96	160.285	-0.29853	0.0627015	-0.431071	-0.451321	-0.19118	-0.495945	Detected	Detected	Detected	Detected	Detected	Detected	0	A_33_P3228642	A_33_P3228642	ENST00000594993	XM_005258631	XM_005258631	Hs.439551				ENST00000594993	THC2518340		zinc finger protein 584 [Source:HGNC Symbol;Acc:HGNC:27318] [ENST00000594993]	chr19:58927225-58927284	hs|19q13.43	TTGCCCTTCTCTGTATCTGTGCAGAGCTGTCTACTGTTGGCGACTCAGTGCGTGTCTTGA
A_33_P3422289	0.984527	0.129505	1.53007	down	251.91	294.642	198.086	336.21	555.092	291.466	0.184728	0.300262	0.315628	0.808358	1.4663	0.366747	Detected	Detected	Detected	Detected	Detected	Detected	0	A_33_P3422289	A_33_P3422289	lnc-TMED5-1:28					lnc-TMED5-1	lnc-TMED5-1:28				LNCipedia lincRNA (lnc-TMED5-1), lincRNA [lnc-TMED5-1:28]	chr1:93730287-93730228	hs|1p22.1	CTTTGCATGGTTCTCTTGATGTGAAATCATCTATATAGCCCCAGAATTGGAAAAGAAAAA
A_23_P57059	0.984527	0.5353	1.05775	up	1290.34	1563.87	898.209	1156.95	989.349	1382	2.5415	2.70835	2.49655	2.59126	2.30005	2.61211	Detected	Detected	Detected	Detected	Detected	Detected	0	A_23_P57059	A_23_P57059	NM_017453	NM_017453	NM_017453	Hs.596704	6780	STAU1	staufen double-stranded RNA binding protein 1	ENST00000340954	THC2747771	GO:0003725(double-stranded RNA binding)|GO:0005515(protein binding)|GO:0005737(cytoplasm)|GO:0005783(endoplasmic reticulum)|GO:0005791(rough endoplasmic reticulum)|GO:0005875(microtubule associated complex)|GO:0008157(protein phosphatase 1 binding)|GO:0008298(intracellular mRNA localization)|GO:0010494(cytoplasmic stress granule)|GO:0016020(membrane)|GO:0030425(dendrite)|GO:0043025(neuronal cell …	Homo sapiens staufen double-stranded RNA binding protein 1 (STAU1), transcript variant T3, mRNA [NM_017453]	chr20:47730324-47730265	hs|20q13.13	TCCAGAGTGCTCGATACTGTTAATTACATCTCCATTAGGGCTGAAAAGAATGACCTACGT
A_23_P101655	0.988684	0.801232	1.06068	up	3996.8	4444.11	3293.99	3377.79	2516.64	5957.26	4.17259	4.21512	4.37127	4.137	3.647	4.72	Detected	Detected	Detected	Detected	Detected	Detected	0	A_23_P101655	A_23_P101655	NM_004924	NM_004924	NM_004924	Hs.270291	81	ACTN4	actinin, alpha 4	ENST00000252699	THC2543618	GO:0001666(response to hypoxia)|GO:0001725(stress fiber)|GO:0001882(nucleoside binding)|GO:0002576(platelet degranulation)|GO:0003779(actin binding)|GO:0005178(integrin binding)|GO:0005509(calcium ion binding)|GO:0005515(protein binding)|GO:0005576(extracellular region)|GO:0005615(extracellular space)|GO:0005634(nucleus)|GO:0005737(cytoplasm)|GO:0005911(cell-cell junction)|GO:0005925(focal adhesi…	Homo sapiens actinin, alpha 4 (ACTN4), mRNA [NM_004924]	chr19:39220305-39220364	hs|19q13.2	TAAATATGTATGATGTGTTGTGCTTTTTTAACCAAGGAGGGGCCAGTGGATTCCCACAGC
A_33_P3258008	0.986209	0.685752	1.06486	down	297.478	476.494	209.706	343.738	302.279	356.779	0.424603	0.993757	0.39787	0.840306	0.589452	0.65845	Detected	Detected	Detected	Detected	Detected	Detected	0	A_33_P3258008	A_33_P3258008	NM_130466	NM_130466	NM_130466	Hs.374067	89910	UBE3B	ubiquitin protein ligase E3B	ENST00000539584	THC2604233	GO:0004842(ubiquitin-protein ligase activity)|GO:0005634(nucleus)|GO:0005737(cytoplasm)|GO:0016874(ligase activity)|GO:0042787(protein ubiquitination involved in ubiquitin-dependent protein catabolic process)	Homo sapiens ubiquitin protein ligase E3B (UBE3B), transcript variant 1, mRNA [NM_130466]	chr12:109954584-109954643	hs|12q24.11	TCGAACCATGGTTACCAAGGAGAAGGAGAAACTGGGGCTGGTGGAAACCAGCTCTGCCTC
A_33_P3842551	0.984527	0.446207	1.82317	down	65.9889	270.726	17.0411	150.277	81.5027	155.581	-1.74788	0.178133	-3.2234	-0.353376	-1.30151	-0.538914	Detected	Detected	Not Detected	Detected	Detected	Detected	0	A_33_P3842551	A_33_P3842551	NM_001079526	NM_001079526	NM_001079526	Hs.604950	22807	IKZF2	IKAROS family zinc finger 2 (Helios)	ENST00000484040	THC2482445	GO:0003674(molecular_function)|GO:0003677(DNA binding)|GO:0005515(protein binding)|GO:0005634(nucleus)|GO:0006351(transcription, DNA-dependent)|GO:0008150(biological_process)|GO:0042803(protein homodimerization activity)|GO:0045944(positive regulation of transcription from RNA polymerase II promoter)|GO:0046872(metal ion binding)|GO:0046982(protein heterodimerization activity)	Homo sapiens IKAROS family zinc finger 2 (Helios) (IKZF2), transcript variant 2, mRNA [NM_001079526]	chr2:213870837-213870778	hs|2q34	GCATTTCTTCAGTAGTATTTACTACTCTTGTTGCAAAGAAAAGGGAATGGGACTTCTTTG
A_23_P345928	0.984527	0.344796	1.05924	down	322.332	330.869	208.413	257.374	302.441	350.515	0.540371	0.467559	0.388947	0.422864	0.590224	0.632896	Detected	Detected	Detected	Detected	Detected	Detected	0	A_23_P345928	A_23_P345928	NM_032230	NM_032230	NM_032230	Hs.506222	84190	METTL25	methyltransferase like 25	ENST00000548432	THC2668189	GO:0008168(methyltransferase activity)|GO:0032259(methylation)	Homo sapiens methyltransferase like 25 (METTL25), mRNA [NM_032230]	chr12:82872791-82872850	hs|12q21.31	GAAGCAGCAGTGATTTCCATTGAAGCAAATTATTAGATGTATTTCTCTATGAGACCTGTT
A_24_P383850	0.986237	0.693853	1.03681	up	1424.11	1572.22	844.883	1101.34	1088.89	1461.82	2.68381	2.71603	2.40825	2.52018	2.43836	2.69311	Detected	Detected	Detected	Detected	Detected	Detected	0	A_24_P383850	A_24_P383850	NM_003760	NM_003760	NM_003760	Hs.467084	8672	EIF4G3	eukaryotic translation initiation factor 4 gamma, 3	ENST00000356916	THC2480072	GO:0000339(RNA cap binding)|GO:0003743(translation initiation factor activity)|GO:0005829(cytosol)|GO:0006413(translational initiation)|GO:0006446(regulation of translational initiation)|GO:0008135(translation factor activity, nucleic acid binding)|GO:0016032(viral reproduction)|GO:0016281(eukaryotic translation initiation factor 4F complex)|GO:0019221(cytokine-mediated signaling pathway)	Homo sapiens eukaryotic translation initiation factor 4 gamma, 3 (EIF4G3), transcript variant 3, mRNA [NM_003760]	chr1:21268056-21267997	hs|1p36.12	GTAGAAGCAGATGGGCAAACAGAAGAGATTTTGGATTCTCAAAACTTAAATTCAAGAAGG
A_23_P258018	0.990574	0.813767	1.033	up	10830.3	9940.47	8007.59	10482	7388.08	10430.6	5.61075	5.37654	5.6528	5.77077	5.2007	5.52809	Detected	Detected	Detected	Detected	Detected	Detected	0	A_23_P258018	A_23_P258018	NM_002477	NM_002477	NM_002477	Hs.410970	4636	MYL5	myosin, light chain 5, regulatory	ENST00000513662	THC2543972	GO:0005509(calcium ion binding)|GO:0005859(muscle myosin complex)|GO:0006937(regulation of muscle contraction)|GO:0008307(structural constituent of muscle)	Homo sapiens myosin, light chain 5, regulatory (MYL5), mRNA [NM_002477]	chr4:673771-674320	hs|4p16.3	ACCATGTTTCTGAACCTGTTTGGGGAGAAGCTGAGCGGTACCGACGCCGAGGAGACCATT
A_23_P374782	0.984527	0.249643	1.20702	up	1069.94	1156.42	518.92	738.476	653.961	780.877	2.27127	2.2729	1.70501	1.94355	1.70278	1.78851	Detected	Detected	Detected	Detected	Detected	Detected	0	A_23_P374782	A_23_P374782	NM_001024666	NM_001024666	NM_001024666	Hs.726365	30011	SH3KBP1	SH3-domain kinase binding protein 1	ENST00000379698	THC2744683	GO:0005515(protein binding)|GO:0005829(cytosol)|GO:0005856(cytoskeleton)|GO:0005886(plasma membrane)|GO:0005911(cell-cell junction)|GO:0005925(focal adhesion)|GO:0006897(endocytosis)|GO:0006915(apoptotic process)|GO:0007010(cytoskeleton organization)|GO:0007173(epidermal growth factor receptor signaling pathway)|GO:0007267(cell-cell signaling)|GO:0008360(regulation of cell shape)|GO:0016477(cell …	Homo sapiens SH3-domain kinase binding protein 1 (SH3KBP1), transcript variant 2, mRNA [NM_001024666]	chrX:19554143-19554084	hs|Xp22.12	TTTGTCACAGACTTCCCTAGTGTTTGTACTACACGTAGTCAGAAGCGAGTGTCCTTTTCT
A_23_P37718	0.984527	0.562455	1.13298	up	107.737	107.902	122.713	85.2528	87.3244	136.087	-1.04067	-1.14897	-0.375214	-1.17118	-1.20197	-0.732051	Detected	Detected	Detected	Detected	Detected	Detected	0	A_23_P37718	A_23_P37718	NM_001297	NM_001297	NM_001297	Hs.147062	1258	CNGB1	cyclic nucleotide gated channel beta 1	ENST00000251102	NP087010	GO:0000139(Golgi membrane)|GO:0001895(retina homeostasis)|GO:0005222(intracellular cAMP activated cation channel activity)|GO:0005223(intracellular cGMP activated cation channel activity)|GO:0005249(voltage-gated potassium channel activity)|GO:0005515(protein binding)|GO:0005886(plasma membrane)|GO:0005887(integral to plasma membrane)|GO:0006810(transport)|GO:0006812(cation transport)|GO:0006996(…	Homo sapiens cyclic nucleotide gated channel beta 1 (CNGB1), transcript variant 1, mRNA [NM_001297]	chr16:57921905-57921846	hs|16q21	CCAAAGCTCTTCAACGCTGCCCTCGCTATGACAGGAAAGATGGGTGGCAAGGGGGCAAAA
A_23_P210869	0.986087	0.676062	1.05198	down	56.0496	61.2611	52.4372	58.6586	64.5126	57.2108	-1.9834	-1.96566	-1.60184	-1.71059	-1.63877	-1.98222	Detected	Not Detected	Not Detected	Detected	Detected	Detected	0	A_23_P210869	A_23_P210869	NM_032609	NM_032609	NM_032609	Hs.277101	84701	COX4I2	cytochrome c oxidase subunit IV isoform 2 (lung)	ENST00000376075	THC2478461	GO:0004129(cytochrome-c oxidase activity)|GO:0005751(mitochondrial respiratory chain complex IV)|GO:0006091(generation of precursor metabolites and energy)|GO:0045333(cellular respiration)|GO:0055114(oxidation-reduction process)	Homo sapiens cytochrome c oxidase subunit IV isoform 2 (lung) (COX4I2), mRNA [NM_032609]	chr20:30232674-30232732	hs|20q11.21	ACTGGGACTATGAGAAGAAGCAGTGGAAGAAGTGACTTGCATCCCCAGCTGTCTCCCTGA
A_23_P149206	0.984527	0.111926	1.28794	up	1262.2	1212.95	814.08	901.13	650.586	1027.77	2.50969	2.34175	2.35467	2.23073	1.69531	2.18487	Detected	Detected	Detected	Detected	Detected	Detected	0	A_23_P149206	A_23_P149206	NM_003780	NM_003780	NM_003780	Hs.632403	8704	B4GALT2	UDP-Gal:betaGlcNAc beta 1,4- galactosyltransferase, polypeptide 2	ENST00000356836	THC2778383	GO:0000139(Golgi membrane)|GO:0003831(beta-N-acetylglucosaminylglycopeptide beta-1,4-galactosyltransferase activity)|GO:0003945(N-acetyllactosamine synthase activity)|GO:0004461(lactose synthase activity)|GO:0005975(carbohydrate metabolic process)|GO:0008378(galactosyltransferase activity)|GO:0009405(pathogenesis)|GO:0016021(integral to membrane)|GO:0018146(keratan sulfate biosynthetic process)|G…	Homo sapiens UDP-Gal:betaGlcNAc beta 1,4- galactosyltransferase, polypeptide 2 (B4GALT2), transcript variant 2, mRNA [NM_003780]	chr1:44456570-44456629	hs|1p34.1	GAGGGGAAACCTTTTTCATTCAACATTGTAGGGGGCAAGCTTTGGTGCGCCCCCTGCTGA
A_33_P3788618	0.984527	0.049881	1.79549	down	69.1101	63.0033	55.2274	141.45	118.404	85.8373	-1.68121	-1.9252	-1.52704	-0.440708	-0.762706	-1.3969	Detected	Detected	Detected	Detected	Detected	Detected	0	A_33_P3788618	A_33_P3788618	NM_001010887	NM_001010887	NM_001010887	Hs.41379	340485	ACER2	alkaline ceramidase 2	ENST00000340967	THC2482058	GO:0000139(Golgi membrane)|GO:0001953(negative regulation of cell-matrix adhesion)|GO:0005794(Golgi apparatus)|GO:0006665(sphingolipid metabolic process)|GO:0006672(ceramide metabolic process)|GO:0006919(activation of cysteine-type endopeptidase activity involved in apoptotic process)|GO:0008284(positive regulation of cell proliferation)|GO:0010942(positive regulation of cell death)|GO:0017040(ce…	Homo sapiens alkaline ceramidase 2 (ACER2), mRNA [NM_001010887]	chr9:19451559-19451618	hs|9p22.1	AATTTTTAAATACTGAGCACAATTTTTAAATACTGACATCACTTCCGCTTCCCCCTCCCA
A_21_P0005129	0.986237	0.692768	1.05126	up	2101.4	1813	1806.07	1664.05	1827.43	2011.58	3.2451	2.92161	3.50428	3.11562	3.18532	3.15368	Detected	Detected	Detected	Detected	Detected	Detected	0	A_21_P0005129	A_21_P0005129	lnc-GJA1-3:2			Hs.695884		lnc-GJA1-3	lnc-GJA1-3:2				LNCipedia lincRNA (lnc-GJA1-3), lincRNA [lnc-GJA1-3:2]	chr6:122243884-122243943	hs|6q22.31	CATAGATCTGTGGAGAAGAGTGGTGATGGTGGGAGCTGCCAATAAAGAACTATCAAAAAA
A_23_P84910	0.984527	0.388958	1.18727	down	908.812	942.21	1003.9	953.213	1343.56	1160.24	2.0358	1.97735	2.65705	2.31179	2.74156	2.35977	Detected	Detected	Detected	Detected	Detected	Detected	0	A_23_P84910	A_23_P84910	NM_003446	NM_003446	NM_003446	Hs.89897	7712	ZNF157	zinc finger protein 157	ENST00000377073	THC2478782	GO:0000122(negative regulation of transcription from RNA polymerase II promoter)|GO:0003677(DNA binding)|GO:0003700(sequence-specific DNA binding transcription factor activity)|GO:0005634(nucleus)|GO:0006351(transcription, DNA-dependent)|GO:0006355(regulation of transcription, DNA-dependent)|GO:0046872(metal ion binding)	Homo sapiens zinc finger protein 157 (ZNF157), mRNA [NM_003446]	chrX:47272965-47273024	hs|Xp11.23	GTTGTACAATGAAGAAAGCCTCTCACTGAAGACTTCCCTCACCATTGGATCAAGCTCCTT
A_33_P3410507	0.984527	0.476411	1.14432	down	413.048	397.056	233.252	408.52	278.746	519.917	0.898131	0.730642	0.551392	1.0894	0.472524	1.2017	Detected	Detected	Detected	Detected	Detected	Detected	0	A_33_P3410507	A_33_P3410507	NM_014812	NM_014812	NM_014812	Hs.533635	9859	CEP170	centrosomal protein 170kDa	ENST00000612450	THC2503952	GO:0005515(protein binding)|GO:0005737(cytoplasm)|GO:0005813(centrosome)|GO:0005814(centriole)|GO:0005819(spindle)|GO:0005874(microtubule)|GO:0031965(nuclear membrane)	Homo sapiens centrosomal protein 170kDa (CEP170), transcript variant alpha, mRNA [NM_014812]	chr1:243288171-243288112	hs|1q43	CTATTCTCCTTGTAAAGCTAAATTCCCCATTCTGTCTAATAAAGGAAGACTGAAAAAAGG
A_23_P410613	0.986469	0.705826	1.09173	up	2425.24	3318.13	1114.46	2110.69	1699.71	1984.29	3.45188	3.7936	2.80777	3.45864	3.08079	3.13397	Detected	Detected	Detected	Detected	Detected	Detected	0	A_23_P410613	A_23_P410613	NM_152261	NM_152261	NM_152261	Hs.257664	90488	TMEM263	transmembrane protein 263	ENST00000280756	THC2499724	GO:0016021(integral to membrane)	Homo sapiens transmembrane protein 263 (TMEM263), mRNA [NM_152261]	chr12:107367533-107367592	hs|12q23.3	TTGTATACACCTGGAGGCATCTGTTATTCAGCTTATCCTTTGAGTGGGTATTTGGCACAA
A_23_P64828	0.984527	0.300093	3.18445	down	37.2537	169.483	115.662	96.4545	148.46	1700.97	-2.57272	-0.497559	-0.460584	-0.993083	-0.436356	2.91171	Not Detected	Detected	Detected	Detected	Detected	Detected	0	A_23_P64828	A_23_P64828	NM_002534	NM_002534	NM_002534	Hs.524760	4938	OAS1	2'-5'-oligoadenylate synthetase 1, 40/46kDa	ENST00000549820	THC2784845	GO:0001730(2'-5'-oligoadenylate synthetase activity)|GO:0003725(double-stranded RNA binding)|GO:0005515(protein binding)|GO:0005524(ATP binding)|GO:0005576(extracellular region)|GO:0005634(nucleus)|GO:0005737(cytoplasm)|GO:0005739(mitochondrion)|GO:0005783(endoplasmic reticulum)|GO:0005829(cytosol)|GO:0006006(glucose metabolic process)|GO:0006164(purine nucleotide biosynthetic process)|GO:0008270…	Homo sapiens 2'-5'-oligoadenylate synthetase 1, 40/46kDa (OAS1), transcript variant 2, mRNA [NM_002534]	chr12:113354461-113354520	hs|12q24.13	CTCTGCATCTACTGGACAAAGTATTATGACTTTAAAAACCCCATTATTGAAAAGTACCTG
A_24_P288754	0.984527	0.0709653	1.26377	up	122.329	167.312	109.401	88.257	112.963	114.928	-0.857416	-0.516157	-0.540873	-1.12122	-0.830584	-0.975856	Detected	Detected	Detected	Detected	Detected	Detected	0	A_24_P288754	A_24_P288754	NM_002641	NM_002641	NM_002641	Hs.137154	5277	PIGA	phosphatidylinositol glycan anchor biosynthesis, class A	ENST00000333590	THC2481564	GO:0000506(glycosylphosphatidylinositol-N-acetylglucosaminyltransferase (GPI-GnT) complex)|GO:0005515(protein binding)|GO:0005789(endoplasmic reticulum membrane)|GO:0006501(C-terminal protein lipidation)|GO:0006506(GPI anchor biosynthetic process)|GO:0008194(UDP-glycosyltransferase activity)|GO:0009893(positive regulation of metabolic process)|GO:0016020(membrane)|GO:0016021(integral to membrane)…	Homo sapiens phosphatidylinositol glycan anchor biosynthesis, class A (PIGA), transcript variant 1, mRNA [NM_002641]	chrX:15337804-15337745	hs|Xp22.2	CTTTCTGGATACCTTAATTGTAACTGTCAGTTTGCACTGGTCGGTATATGGAAACACATT
A_32_P134290	0.984527	0.411489	1.3702	down	315.988	219.808	472.779	421.91	452.163	457.354	0.51169	-0.122458	1.57067	1.13593	1.17041	1.01673	Detected	Detected	Detected	Detected	Detected	Detected	0	A_32_P134290	A_32_P134290	NM_017742	NM_017742	NM_017742	Hs.114191	54877	ZCCHC2	zinc finger, CCHC domain containing 2	ENST00000269499	THC2470691	GO:0003676(nucleic acid binding)|GO:0005737(cytoplasm)|GO:0008270(zinc ion binding)|GO:0035091(phosphatidylinositol binding)	Homo sapiens zinc finger, CCHC domain containing 2 (ZCCHC2), transcript variant 1, mRNA [NM_017742]	chr18:60245525-60245584	hs|18q21.33	AATTAATTGTTAAGCTGCAGTTGAGTTGTTCAAGTGAGAGTTTTGATAAGCCACTTATGG
A_33_P3374190	0.984527	0.345559	1.11743	down	254.205	319.838	231.665	259.194	271.948	385.095	0.197811	0.418642	0.541541	0.43303	0.436905	0.768631	Detected	Detected	Detected	Detected	Detected	Detected	0	A_33_P3374190	A_33_P3374190	NM_005539	NM_005539	NM_005539	Hs.523360	3632	INPP5A	inositol polyphosphate-5-phosphatase, 40kDa	ENST00000368593	NP1250667	GO:0004445(inositol-polyphosphate 5-phosphatase activity)|GO:0005515(protein binding)|GO:0005886(plasma membrane)|GO:0016020(membrane)|GO:0042731(PH domain binding)|GO:0043647(inositol phosphate metabolic process)|GO:0044281(small molecule metabolic process)|GO:0046856(phosphatidylinositol dephosphorylation)|GO:0052658(inositol-1,4,5-trisphosphate 5-phosphatase activity)|GO:0052659(inositol-1,3,4…	Homo sapiens inositol polyphosphate-5-phosphatase, 40kDa (INPP5A), mRNA [NM_005539]	chr10:134511363-134511422	hs|10q26.3	TACCTTAGAGAGCACGCCCATGCTGGAGAAGGAGAAGTTTCCGCAGGACTACTTCCCCGA
A_33_P3350074	0.989378	0.806324	1.12364	up	327.085	215.519	207.976	162.473	120.259	546.287	0.561485	-0.150886	0.385916	-0.2408	-0.740287	1.27308	Detected	Detected	Detected	Detected	Detected	Detected	0	A_33_P3350074	A_33_P3350074	NM_001126121	NM_001126121	NM_001126121	Hs.514470	60386	SLC25A19	solute carrier family 25 (mitochondrial thiamine pyrophosphate carrier), member 19	ENST00000375261	THC2765506	GO:0005634(nucleus)|GO:0005743(mitochondrial inner membrane)|GO:0016021(integral to membrane)|GO:0030233(deoxynucleotide transmembrane transporter activity)|GO:0030302(deoxynucleotide transport)|GO:0055085(transmembrane transport)	Homo sapiens solute carrier family 25 (mitochondrial thiamine pyrophosphate carrier), member 19 (SLC25A19), transcript variant 1, mRNA [NM_001126121]	chr17:73269133-73269074	hs|17q25.1	AGGTCCCTACACTTGGCCTGTTTTTCCAACCTATTTAATAGACATTAAAGCTAAACACAC
A_33_P3245908	0.984527	0.521959	1.14434	up	121.415	117.71	142.548	116.515	103.593	116.335	-0.868237	-1.02346	-0.159052	-0.720489	-0.955501	-0.9583	Detected	Detected	Detected	Detected	Detected	Detected	0	A_33_P3245908	A_33_P3245908	NM_001288743	NM_001288743	NM_001288743	Hs.385493	170371	C10orf128	chromosome 10 open reading frame 128	ENST00000453436	NP1203955	GO:0016021(integral to membrane)	Homo sapiens chromosome 10 open reading frame 128 (C10orf128), transcript variant 5, mRNA [NM_001288743]	chr10:50363949-50363890	hs|10q11.23	CACAGGTGATTGAGCTGTAGGTGAGCAGTGACGTGAAGAGGGGTTCTAGCCCCGTGGAAA
A_24_P535219	0.998689	0.988128	1.0053	down	73.0281	99.9747	31.3369	78.8801	73.0212	41.6814	-1.60166	-1.25907	-2.34456	-1.28327	-1.46004	-2.43911	Detected	Detected	Not Detected	Detected	Detected	Not Detected	0	A_24_P535219	A_24_P535219	ENST00000612128		KC839989	Hs.435933	55274	PHF10	PHD finger protein 10	ENST00000612128	THC2553698	GO:0006351(transcription, DNA-dependent)|GO:0006355(regulation of transcription, DNA-dependent)|GO:0007399(nervous system development)|GO:0008270(zinc ion binding)|GO:0071564(npBAF complex)	PHD finger protein 10 [Source:HGNC Symbol;Acc:HGNC:18250] [ENST00000612128]	chr6:170107576-170107517	hs|6q27	ACATTTAGTACAGGTACCATAACCAAGAGATTTCTTAGTTTTGATGGATTAAGAGAGAGC
A_21_P0004052	0.984527	0.465583	1.23987	down	79.1265	58.2161	54.1957	116.174	68.9626	61.3451	-1.48595	-2.03921	-1.55425	-0.724717	-1.54254	-1.88156	Detected	Detected	Detected	Detected	Detected	Not Detected	0	A_21_P0004052	A_21_P0004052	ENST00000513366			Hs.582523				ENST00000513366			DB035819 TESTI2 Homo sapiens cDNA clone TESTI2021302 5', mRNA sequence [DB035819]	chr5:117916326-117917005	hs|5q23.1	CATTATTGTTCCCTTTTGGGAGCTAACTCAGCACACACTCACTTTATCTGACTCGTGTCG
A_33_P3244181	0.984527	0.392751	1.19286	up	4883.54	3721.9	3886.97	3509.52	2687.13	4558.78	4.46168	3.95927	4.61008	4.1922	3.74157	4.33399	Detected	Detected	Detected	Detected	Detected	Detected	0	A_33_P3244181	A_33_P3244181	NM_001537	NM_001537	NM_001537	Hs.250899	3281	HSBP1	heat shock factor binding protein 1	ENST00000567382	THC2566316	GO:0000122(negative regulation of transcription from RNA polymerase II promoter)|GO:0003714(transcription corepressor activity)|GO:0005634(nucleus)|GO:0005654(nucleoplasm)|GO:0005856(cytoskeleton)|GO:0006936(muscle contraction)|GO:0034605(cellular response to heat)|GO:0035987(endodermal cell differentiation)|GO:1900034(regulation of cellular response to heat)	Homo sapiens heat shock factor binding protein 1 (HSBP1), mRNA [NM_001537]	chr16:83842916-83842975	hs|16q23.3	ATATGAGTAGTCGCATTGATGATCTGGAAAAGAATATCGCGGACCTCATGACACAGGCTG
A_23_P408455	0.986533	0.740992	1.05026	up	831.161	771.283	448.688	728.392	601.092	585.715	1.90695	1.68856	1.49521	1.92371	1.58116	1.37362	Detected	Detected	Detected	Detected	Detected	Detected	0	A_23_P408455	A_23_P408455	NM_001104647	NM_001104647	NM_001104647	Hs.144130	55186	SLC25A36	solute carrier family 25 (pyrimidine nucleotide carrier), member 36	ENST00000446041	THC2493330	GO:0005739(mitochondrion)|GO:0005743(mitochondrial inner membrane)|GO:0006864(pyrimidine nucleotide transport)|GO:0007005(mitochondrion organization)|GO:0015218(pyrimidine nucleotide transmembrane transporter activity)|GO:0016021(integral to membrane)|GO:0032355(response to estradiol stimulus)|GO:0051881(regulation of mitochondrial membrane potential)|GO:0055085(transmembrane transport)	Homo sapiens solute carrier family 25 (pyrimidine nucleotide carrier), member 36 (SLC25A36), transcript variant 1, mRNA [NM_001104647]	chr3:140698479-140698538	hs|3q23	CCATTAACCTACACACTGATTTTTATGCTACTCCTTGTAGAAACAAAATTCTGGTTTGAC
A_23_P161324	0.984527	0.463658	1.09555	up	2491.57	2125.06	2060.43	2006.99	1950.89	2188.59	3.49081	3.15073	3.69437	3.38596	3.27963	3.27535	Detected	Detected	Detected	Detected	Detected	Detected	0	A_23_P161324	A_23_P161324	NM_015901	NM_015901	NM_015901	Hs.533657	25961	NUDT13	nudix (nucleoside diphosphate linked moiety X)-type motif 13	ENST00000544879	THC2474597	GO:0005739(mitochondrion)|GO:0008152(metabolic process)|GO:0016787(hydrolase activity)|GO:0046872(metal ion binding)	Homo sapiens nudix (nucleoside diphosphate linked moiety X)-type motif 13 (NUDT13), transcript variant 1, mRNA [NM_015901]	chr10:74890891-74890950	hs|10q22.1	TCAAAAATCAGGGGGAAGGGGGAAGCATTAGTTTGGATGTAGGCCCTTGTTCAGTCATTT
A_32_P182388	0.984527	0.383391	1.11173	up	101.296	134.166	65.4006	72.7036	88.7348	103.564	-1.1296	-0.834681	-1.28312	-1.40091	-1.17886	-1.12605	Detected	Detected	Detected	Detected	Detected	Detected	0	A_32_P182388	A_32_P182388	NM_021217	NM_021217	NM_021217	Hs.38004	58492	ZNF77	zinc finger protein 77	ENST00000314531	THC2474893	GO:0003674(molecular_function)|GO:0003677(DNA binding)|GO:0005634(nucleus)|GO:0006351(transcription, DNA-dependent)|GO:0006355(regulation of transcription, DNA-dependent)|GO:0008150(biological_process)|GO:0046872(metal ion binding)	Homo sapiens zinc finger protein 77 (ZNF77), mRNA [NM_021217]	chr19:2933493-2933434	hs|19p13.3	AGCGTGAATCTACGAATACAGTGGACCTGGGAGAGTGTTCAACCGTAAAACCTTGTTGTA
A_24_P883629	0.984527	0.364415	1.18137	down	498.517	926.718	453.572	717.326	648.732	766.809	1.16946	1.95343	1.51083	1.90162	1.6912	1.76229	Detected	Detected	Detected	Detected	Detected	Detected	0	A_24_P883629	A_24_P883629	NM_024093	NM_024093	NM_024093	Hs.549577	79074	C2orf49	chromosome 2 open reading frame 49	ENST00000258457	THC2507880	GO:0003674(molecular_function)|GO:0008150(biological_process)|GO:0048598(embryonic morphogenesis)|GO:0072669(tRNA-splicing ligase complex)	Homo sapiens chromosome 2 open reading frame 49 (C2orf49), transcript variant 1, mRNA [NM_024093]	chr2:105964250-105964309	hs|2q12.1	GAAGAACTTGATATGTATGGCAAACAACTTTAGAATACTAGTTACTCACTAACATGAGGC
A_33_P3312975	0.988684	0.802424	1.0929	up	550.326	1302.12	308.347	503.923	454.968	762.542	1.31211	2.44409	0.954054	1.3922	1.17934	1.75424	Detected	Detected	Detected	Detected	Detected	Detected	0	A_33_P3312975	A_33_P3312975	NM_015282	NM_015282	NM_015282	Hs.469840	23332	CLASP1	cytoplasmic linker associated protein 1	ENST00000409078	THC2609450	GO:0000086(G2/M transition of mitotic cell cycle)|GO:0000226(microtubule cytoskeleton organization)|GO:0000278(mitotic cell cycle)|GO:0000776(kinetochore)|GO:0000777(condensed chromosome kinetochore)|GO:0001578(microtubule bundle formation)|GO:0005515(protein binding)|GO:0005794(Golgi apparatus)|GO:0005813(centrosome)|GO:0005828(kinetochore microtubule)|GO:0005829(cytosol)|GO:0005876(spindle micr…	Homo sapiens cytoplasmic linker associated protein 1 (CLASP1), transcript variant 1, mRNA [NM_015282]	chr2:122098278-122098219	hs|2q14.2	TTACTGGTATTGAATGTAAAGGAAGCAAGGCCTGTATTGCAGTCTTCATACAAAACAAAA
A_33_P3252635	0.984527	0.0139919	1.52503	down	1629.29	1533.21	837.994	1765.83	1895.59	2290.99	2.87799	2.67978	2.39644	3.20127	3.23814	3.34132	Detected	Detected	Detected	Detected	Detected	Detected	0	A_33_P3252635	A_33_P3252635	NM_001278665	NM_001278665	NM_001278665	Hs.729302	9534	ZNF254	zinc finger protein 254	ENST00000595187	NP116580	GO:0000122(negative regulation of transcription from RNA polymerase II promoter)|GO:0003677(DNA binding)|GO:0005634(nucleus)|GO:0006351(transcription, DNA-dependent)|GO:0046872(metal ion binding)	Homo sapiens zinc finger protein 254 (ZNF254), transcript variant 8, mRNA [NM_001278665]	chr19:24289385-24289444	hs|19p12	CTGGAACAAGGGAAAGAGCCCTGGAATATGAAGCGACATGAGATGGTGGATGAACCCCCA
A_23_P356004	0.984527	0.175124	2.57765	down	86.0579	22.3914	51.1259	206.325	61.4516	137.447	-1.3648	-3.41768	-1.63837	0.103918	-1.7089	-0.717706	Detected	Not Detected	Not Detected	Detected	Detected	Detected	0	A_23_P356004	A_23_P356004	NM_013434	NM_013434	NM_013434	Hs.437376	30818	KCNIP3	Kv channel interacting protein 3, calsenilin	ENST00000377181		GO:0000122(negative regulation of transcription from RNA polymerase II promoter)|GO:0003677(DNA binding)|GO:0003714(transcription corepressor activity)|GO:0005244(voltage-gated ion channel activity)|GO:0005267(potassium channel activity)|GO:0005509(calcium ion binding)|GO:0005634(nucleus)|GO:0005783(endoplasmic reticulum)|GO:0005794(Golgi apparatus)|GO:0005829(cytosol)|GO:0005886(plasma membrane)…	Homo sapiens Kv channel interacting protein 3, calsenilin (KCNIP3), transcript variant 1, mRNA [NM_013434]	chr2:96051766-96051825	hs|2q11.1	TTCTCAGCATCCACTAATATTCAGTCCTGTATATTTTAATAAAATAAACTTGACAAAGGA
A_23_P162589	0.984527	0.18498	1.44044	down	847.335	1137.51	634.525	1214.08	807.761	1925.12	1.93475	2.24911	1.99518	2.66079	2.0075	3.09029	Detected	Detected	Detected	Detected	Detected	Detected	0	A_23_P162589	A_23_P162589	NM_001017535	NM_001017535	NM_001017535	Hs.524368	7421	VDR	vitamin D (1,25- dihydroxyvitamin D3) receptor	ENST00000229022	THC2556806	GO:0000122(negative regulation of transcription from RNA polymerase II promoter)|GO:0000902(cell morphogenesis)|GO:0001501(skeletal system development)|GO:0003677(DNA binding)|GO:0003700(sequence-specific DNA binding transcription factor activity)|GO:0003707(steroid hormone receptor activity)|GO:0005515(protein binding)|GO:0005634(nucleus)|GO:0005654(nucleoplasm)|GO:0006367(transcription initiati…	Homo sapiens vitamin D (1,25- dihydroxyvitamin D3) receptor (VDR), transcript variant 2, mRNA [NM_001017535]	chr12:48235561-48235502	hs|12q13.11	CAAGCGAGGTCAACAGAGAAGGCAGGAATGTGTGGCAGATTTAGTGAAAGCTAGAGATAT
A_33_P3368879	0.984527	0.19171	4.3206	down	766.878	775.304	129.343	4214.04	3711	409.658	1.79082	1.69606	-0.2993	4.45613	4.20731	0.857837	Detected	Detected	Detected	Detected	Detected	Detected	0	A_33_P3368879	A_33_P3368879	NM_012134	NM_012134	NM_012134	Hs.519075	25802	LMOD1	leiomodin 1 (smooth muscle)	ENST00000616739	NP324847	GO:0003779(actin binding)|GO:0005523(tropomyosin binding)|GO:0005829(cytosol)|GO:0005865(striated muscle thin filament)|GO:0006936(muscle contraction)|GO:0007015(actin filament organization)|GO:0016020(membrane)|GO:0030239(myofibril assembly)|GO:0051694(pointed-end actin filament capping)	Homo sapiens leiomodin 1 (smooth muscle) (LMOD1), mRNA [NM_012134]	chr1:201869757-201869698	hs|1q32.1	TGGTTTAAAGAAAAGCTTCTCTAGAGACAGAGATGAAGCTGGTGGCAAGAGTGGCGAGAA
A_33_P3335257	0.984527	0.56636	1.20025	up	102.664	157.464	56.8139	78.448	117.876	59.3295	-1.11025	-0.603682	-1.48618	-1.2912	-0.769153	-1.92976	Detected	Detected	Detected	Detected	Detected	Detected	0	A_33_P3335257	A_33_P3335257	NM_152784	NM_152784	NM_152784	Hs.631842	257062	CATSPERD	catsper channel auxiliary subunit delta	ENST00000309164	THC2478921	GO:0005886(plasma membrane)|GO:0007275(multicellular organismal development)|GO:0007283(spermatogenesis)|GO:0007338(single fertilization)|GO:0030317(sperm motility)|GO:0032504(multicellular organism reproduction)|GO:0035036(sperm-egg recognition)|GO:0036128(CatSper complex)|GO:0048240(sperm capacitation)|GO:0097228(sperm principal piece)	Homo sapiens catsper channel auxiliary subunit delta (CATSPERD), mRNA [NM_152784]	chr19:5771011-5771070	hs|19p13.3	TTTACTCCTACCAGCAGCTGGGCTGTCCTCTCCTCGTCTACTATGACACCCTATGGAAGC
A_19_P00321279	0.984527	0.28111	2.38182	up	113.344	94.0215	567.363	77.01	77.974	76.9663	-0.967476	-1.34764	1.83377	-1.31789	-1.36536	-1.55428	Detected	Detected	Detected	Detected	Detected	Detected	0	A_19_P00321279	A_19_P00321279	NR_125815	NR_125815	NR_125815	Hs.512440	101929450	LOC101929450	uncharacterized LOC101929450	ENST00000523123	THC2606106		Homo sapiens uncharacterized LOC101929450 (LOC101929450), transcript variant 2, long non-coding RNA [NR_125815]	chr8:29655940-29655999	hs|8p12	AGGGGGATGTTTGCTTCTCTGTGGAGGAGATATGATTAAGATACTTAATAAATGGTAGAT
A_33_P3224595	0.984527	0.549937	1.14655	down	220.836	348.04	209.813	220.138	405.503	281.229	-0.00520582	0.540555	0.398607	0.197401	1.01328	0.315164	Detected	Detected	Detected	Detected	Detected	Detected	0	A_33_P3224595	A_33_P3224595	NM_003611	NM_003611	NM_003611	Hs.6483	8481	OFD1	oral-facial-digital syndrome 1	ENST00000380567	NP708654	GO:0000086(G2/M transition of mitotic cell cycle)|GO:0000278(mitotic cell cycle)|GO:0005515(protein binding)|GO:0005634(nucleus)|GO:0005813(centrosome)|GO:0005814(centriole)|GO:0005829(cytosol)|GO:0005929(cilium)|GO:0006996(organelle organization)|GO:0007067(mitosis)|GO:0007099(centriole replication)|GO:0010172(embryonic body morphogenesis)|GO:0015630(microtubule cytoskeleton)|GO:0016020(membrane…	Homo sapiens oral-facial-digital syndrome 1 (OFD1), mRNA [NM_003611]	chrX:13769427-13769486	hs|Xp22.2	AGCAGAATATAAAGAGTTTTGAGGAGACCTATGACCGAAAGCTCAAGAATGAACTTCTAA
A_24_P120346	0.984527	0.177034	1.34875	up	2187.23	2116.16	1827.87	1254.27	1217.26	2332.67	3.30285	3.14468	3.5216	2.70778	2.59914	3.36733	Detected	Detected	Detected	Detected	Detected	Detected	0	A_24_P120346	A_24_P120346	NM_020202	NM_020202	NM_020202	Hs.439152	56954	NIT2	nitrilase family, member 2	ENST00000465368	THC2461940	GO:0005737(cytoplasm)|GO:0005739(mitochondrion)|GO:0005813(centrosome)|GO:0006107(oxaloacetate metabolic process)|GO:0006528(asparagine metabolic process)|GO:0006541(glutamine metabolic process)|GO:0050152(omega-amidase activity)|GO:0070062(extracellular vesicular exosome)	Homo sapiens nitrilase family, member 2 (NIT2), mRNA [NM_020202]	chr3:100074086-100074145	hs|3q12.2	TATGCTGTGGAGATGAAAAAGCCCTAAAGTTTATGTTTCTAATGTGTCACAGAATAGGAC
A_23_P208870	0.997411	0.943883	1.00596	up	801.475	701.462	493.832	605.853	591.166	786.492	1.85448	1.55167	1.63352	1.65796	1.55713	1.79885	Detected	Detected	Detected	Detected	Detected	Detected	0	A_23_P208870	A_23_P208870	NM_001626	NM_001626	NM_001626	Hs.631535	208	AKT2	v-akt murine thymoma viral oncogene homolog 2	ENST00000476266	THC2539700	GO:0001934(positive regulation of protein phosphorylation)|GO:0004674(protein serine/threonine kinase activity)|GO:0005515(protein binding)|GO:0005524(ATP binding)|GO:0005634(nucleus)|GO:0005654(nucleoplasm)|GO:0005829(cytosol)|GO:0005886(plasma membrane)|GO:0005938(cell cortex)|GO:0005978(glycogen biosynthetic process)|GO:0006006(glucose metabolic process)|GO:0006417(regulation of translation)|G…	Homo sapiens v-akt murine thymoma viral oncogene homolog 2 (AKT2), transcript variant 1, mRNA [NM_001626]	chr19:40738762-40738703	hs|19q13.2	AGGGCCCCACGTTCTGCAGCCTTAAGGTTGAACATGAGTGCACGTCCATGTCAGTGCTGT
A_33_P3296831	0.984527	0.457689	1.12786	up	133.137	137.616	142.464	119.828	125.526	124.927	-0.735272	-0.798055	-0.159906	-0.680035	-0.678444	-0.8555	Detected	Detected	Detected	Detected	Detected	Detected	0	A_33_P3296831	A_33_P3296831	NM_001204186	NM_001204186	NM_001204186	Hs.192132	7161	TP73	tumor protein p73	ENST00000378290	NP460436	GO:0000122(negative regulation of transcription from RNA polymerase II promoter)|GO:0000187(activation of MAPK activity)|GO:0000785(chromatin)|GO:0000978(RNA polymerase II core promoter proximal region sequence-specific DNA binding)|GO:0000981(sequence-specific DNA binding RNA polymerase II transcription factor activity)|GO:0001077(RNA polymerase II core promoter proximal region sequence-specific…	Homo sapiens tumor protein p73 (TP73), transcript variant 10, mRNA [NM_001204186]	chr1:3645911-3645970	hs|1p36.32	TGAGATCCTGATGAAGCTGAAAGAGAGCCTGGAGCTGATGGAGTTGGTGCCGCAGCCACT
A_23_P68234	0.984527	0.505329	1.18373	up	276.536	301.689	109.886	148.114	155.456	247.928	0.31929	0.334361	-0.534495	-0.374297	-0.369925	0.13334	Detected	Detected	Detected	Detected	Detected	Detected	0	A_23_P68234	A_23_P68234	NM_006794	NM_006794	NM_006794	Hs.40763	10936	GPR75	G protein-coupled receptor 75	ENST00000394705	THC2477570	GO:0004930(G-protein coupled receptor activity)|GO:0005887(integral to plasma membrane)|GO:0007186(G-protein coupled receptor signaling pathway)|GO:0016493(C-C chemokine receptor activity)|GO:0070098(chemokine-mediated signaling pathway)	Homo sapiens G protein-coupled receptor 75 (GPR75), mRNA [NM_006794]	chr2:54080631-54080572	hs|2p16.2	ATCCTCCCATCATGAAACAAACTCTGCCTACATGTTATCTCCAAAGCCACAGAAGAAATT
A_24_P19268	0.984527	0.0277907	1.22846	down	14753.8	17242.4	9865.39	16153.1	15156.6	19628.3	6.05677	6.17112	5.95381	6.39466	6.23737	6.44021	Detected	Detected	Detected	Detected	Detected	Detected	0	A_24_P19268	A_24_P19268	NM_182515	NM_182515	NM_182515	Hs.729186	148206	ZNF714	zinc finger protein 714	ENST00000613286	NP1161003	GO:0003677(DNA binding)|GO:0005634(nucleus)|GO:0006351(transcription, DNA-dependent)|GO:0006355(regulation of transcription, DNA-dependent)|GO:0046872(metal ion binding)	Homo sapiens zinc finger protein 714 (ZNF714), transcript variant 1, mRNA [NM_182515]	chr19:21300714-21300773	hs|19p12	AGATAATTCATACTGGAGAGAAACTCTACAAATGTGAAGAATGTGGCAAAGCTTTTAACC
A_23_P81399	0.984527	0.374073	1.08905	down	4033.17	5149.45	3383.7	4251.09	3948.47	5585.36	4.18566	4.42765	4.41003	4.46876	4.29679	4.627	Detected	Detected	Detected	Detected	Detected	Detected	0	A_23_P81399	A_23_P81399	NM_003900	NM_003900	NM_003900	Hs.724025	8878	SQSTM1	sequestosome 1	ENST00000360718	THC2565333	GO:0000407(pre-autophagosomal structure)|GO:0000932(cytoplasmic mRNA processing body)|GO:0001934(positive regulation of protein phosphorylation)|GO:0002376(immune system process)|GO:0004674(protein serine/threonine kinase activity)|GO:0005080(protein kinase C binding)|GO:0005515(protein binding)|GO:0005654(nucleoplasm)|GO:0005737(cytoplasm)|GO:0005764(lysosome)|GO:0005770(late endosome)|GO:000577…	Homo sapiens sequestosome 1 (SQSTM1), transcript variant 1, mRNA [NM_003900]	chr5:179263709-179263768	hs|5q35.3	GGTTAGGGTGCAAGAAGCCATTTAGGGCAGCAAAACAAGTGACATGAAGGGAGGGTCCCT
A_19_P00322173	0.997411	0.938259	1.00955	up	916.135	856.368	801.8	884.911	840.195	849.291	2.04738	1.83953	2.33274	2.20453	2.0643	1.90968	Detected	Detected	Detected	Detected	Detected	Detected	0	A_19_P00322173	A_19_P00322173	lnc-COL5A1-1:1			Hs.454101		lnc-COL5A1-1	lnc-COL5A1-1:1				UI-H-EU0-azk-g-10-0-UI.s1 NCI_CGAP_Car1 Homo sapiens cDNA clone IMAGE: 5849889 3', mRNA sequence [BQ182886]	chr9:137519738-137519797	hs|9q34.3	AAACTGGCACAGACCCACCAGCTTCAAAGCGGGGAAAATTCCTCATCGGGCAGGGGCTTT
A_23_P152655	0.987916	0.767473	1.12918	up	698.593	801.169	1460.83	654.507	701.021	1278.36	1.65627	1.74341	3.19822	1.7694	1.80303	2.49964	Detected	Detected	Detected	Detected	Detected	Detected	0	A_23_P152655	A_23_P152655	NM_000873	NM_000873	NM_000873	Hs.431460	3384	ICAM2	intercellular adhesion molecule 2	ENST00000412356	THC2461498	GO:0001931(uropod)|GO:0005178(integrin binding)|GO:0005886(plasma membrane)|GO:0005887(integral to plasma membrane)|GO:0007155(cell adhesion)|GO:0016020(membrane)|GO:0016337(cell-cell adhesion)|GO:0030198(extracellular matrix organization)|GO:0050776(regulation of immune response)|GO:0070062(extracellular vesicular exosome)	Homo sapiens intercellular adhesion molecule 2 (ICAM2), transcript variant 5, mRNA [NM_000873]	chr17:62080019-62079960	hs|17q23.3	CTGTGACAGGCAGCAGAGACTTGGGACATTGCCTTTTCTAGCCCGAATACAAACACCTGG
A_24_P861009	0.998335	0.978098	1.00476	down	117.449	115.145	66.2241	109.421	106.633	80.4171	-0.916143	-1.05525	-1.26507	-0.811119	-0.913776	-1.49101	Detected	Detected	Detected	Detected	Detected	Detected	0	A_24_P861009	A_24_P861009	NM_001007246	NM_001007246	NM_001007246	Hs.654740	54014	BRWD1	bromodomain and WD repeat domain containing 1	ENST00000341322	THC2461502	GO:0003674(molecular_function)|GO:0005634(nucleus)|GO:0005730(nucleolus)|GO:0005737(cytoplasm)|GO:0006351(transcription, DNA-dependent)|GO:0006357(regulation of transcription from RNA polymerase II promoter)|GO:0007010(cytoskeleton organization)|GO:0008360(regulation of cell shape)	Homo sapiens bromodomain and WD repeat domain containing 1 (BRWD1), transcript variant 3, mRNA [NM_001007246]	chr21:40668993-40668934	hs|21q22.2	AGTCACAGATCCTACGTATGTGCTCTTCAGTAGAGGATTTTCTGTGATCCTACAATGAAG
A_33_P3215028	0.984527	0.524129	1.14144	up	1209.91	1859.86	768.942	921.482	874.961	1490.5	2.44865	2.95843	2.27238	2.26295	2.12279	2.72115	Detected	Detected	Detected	Detected	Detected	Detected	0	A_33_P3215028	A_33_P3215028	NM_152734	NM_152734	NM_152734	Hs.433381	221477	C6orf89	chromosome 6 open reading frame 89	ENST00000359359	THC2466204	GO:0000139(Golgi membrane)|GO:0005730(nucleolus)|GO:0005737(cytoplasm)|GO:0005886(plasma membrane)|GO:0016021(integral to membrane)|GO:0030496(midbody)|GO:0042060(wound healing)|GO:0045787(positive regulation of cell cycle)|GO:0050673(epithelial cell proliferation)	Homo sapiens chromosome 6 open reading frame 89 (C6orf89), transcript variant 1, mRNA [NM_152734]	chr6:36892266-36892325	hs|6p21.2	GCTGCGAAACAAAGACAAGGTGAGGTGTTTTTCTTTTTTGTAATAATATAAAGCTGTGTG
A_21_P0008286	0.984527	0.110404	1.16402	up	89.1996	90.869	75.608	66.7518	76.7494	78.3369	-1.31307	-1.39684	-1.07389	-1.52413	-1.3882	-1.52882	Detected	Detected	Detected	Detected	Detected	Detected	0	A_21_P0008286	A_21_P0008286	ENST00000421617			Hs.641849				ENST00000421617	THC2668538		DB459050 RIKEN full-length enriched human cDNA library, testis Homo sapiens cDNA clone H013084H05 5', mRNA sequence [DB459050]	chr14:99311742-99311934	hs|14q32.2	CTGTAGTTCATCAAAGAAACGATTATTAAGAAATGTTTGAAGAGAGGGAGACAGGCTTCA
A_23_P85952	0.984527	0.0233895	1.85239	down	52.0285	48.9545	26.6688	59.2015	67.8704	110.984	-2.09081	-2.28919	-2.57727	-1.6973	-1.56557	-1.02623	Detected	Not Detected	Not Detected	Detected	Detected	Not Detected	0	A_23_P85952	A_23_P85952	NM_024901	NM_024901	NM_024901	Hs.557850	79961	DENND2D	DENN/MADD domain containing 2D	ENST00000357640	THC2462348	GO:0005737(cytoplasm)|GO:0017112(Rab guanyl-nucleotide exchange factor activity)|GO:0032851(positive regulation of Rab GTPase activity)	Homo sapiens DENN/MADD domain containing 2D (DENND2D), transcript variant 1, mRNA [NM_024901]	chr1:111730006-111729947	hs|1p13.3	GCTCAGAGCTCCATTTTTTGCAGAGGTGACACAGGTAGGAAACAGTAGTACATGTGTTGT
A_33_P3239287	0.989939	0.80782	1.04851	up	364.525	320.585	273.393	363.698	321.39	244.909	0.717839	0.422008	0.780478	0.921737	0.677899	0.115666	Detected	Detected	Detected	Detected	Detected	Detected	0	A_33_P3239287	A_33_P3239287	NM_001005271	NM_001005271	NM_001005271	Hs.25601	1107	CHD3	chromodomain helicase DNA binding protein 3	ENST00000330494	THC2499119	GO:0003677(DNA binding)|GO:0004003(ATP-dependent DNA helicase activity)|GO:0004386(helicase activity)|GO:0005515(protein binding)|GO:0005524(ATP binding)|GO:0005634(nucleus)|GO:0005654(nucleoplasm)|GO:0005730(nucleolus)|GO:0005737(cytoplasm)|GO:0005813(centrosome)|GO:0006325(chromatin organization)|GO:0006333(chromatin assembly or disassembly)|GO:0006351(transcription, DNA-dependent)|GO:0006355(r…	Homo sapiens chromodomain helicase DNA binding protein 3 (CHD3), transcript variant 3, mRNA [NM_001005271]	chr17:7816010-7816069	hs|17p13.1	CTGTCCTGATCCCCTCTTCTGTATCAGGTTTATTGGTTGTACATATAAATTATACTTTCC
A_33_P3346936	0.986087	0.664782	1.16636	down	98.2471	201.981	43.9329	95.7442	107.713	138.542	-1.17369	-0.244482	-1.85712	-1.00375	-0.899235	-0.70626	Detected	Detected	Detected	Detected	Detected	Detected	0	A_33_P3346936	A_33_P3346936	ENST00000549378		BC111488		23041	MON2	MON2 homolog (S. cerevisiae)	ENST00000549378	THC2608876	GO:0005086(ARF guanyl-nucleotide exchange factor activity)|GO:0005515(protein binding)|GO:0005802(trans-Golgi network)|GO:0006895(Golgi to endosome transport)|GO:0015031(protein transport)|GO:0016192(vesicle-mediated transport)|GO:0030036(actin cytoskeleton organization)|GO:0043547(positive regulation of GTPase activity)|GO:0070062(extracellular vesicular exosome)	MON2 homolog (S. cerevisiae) [Source:HGNC Symbol;Acc:HGNC:29177] [ENST00000549378]	chr12:62902218-62902277	hs|12q14.1	GAGAGTAGTATCTGTTCTGATTAAGCAGTTTTACAGTCTTTTGGTAAGTGCTAATTTCCT
A_23_P139297	0.986469	0.715763	1.07732	up	838.452	1428.67	521.161	731.03	715.932	985.325	1.91955	2.5779	1.71123	1.92893	1.83339	2.12402	Detected	Detected	Detected	Detected	Detected	Detected	0	A_23_P139297	A_23_P139297	NM_017583	NM_017583	NM_017583	Hs.192103	54765	TRIM44	tripartite motif containing 44	ENST00000299413	THC2781333	GO:0005515(protein binding)|GO:0005622(intracellular)|GO:0008270(zinc ion binding)	Homo sapiens tripartite motif containing 44 (TRIM44), mRNA [NM_017583]	chr11:35829049-35829108	hs|11p13	GGACTTCCTTGCTTTTCTCTACTTCCAAATCACAATTTCTTACAACCAAGCTTTGTGCTC
A_23_P3592	0.984527	0.613681	1.1316	down	91.9848	58.7146	78.7772	74.8191	98.8984	86.0561	-1.26871	-2.02691	-1.01465	-1.35953	-1.02241	-1.39323	Detected	Detected	Detected	Detected	Detected	Detected	0	A_23_P3592	A_23_P3592	NM_001040667	NM_001040667	NM_001040667	Hs.512156	3299	HSF4	heat shock transcription factor 4	ENST00000517685	THC2490061	GO:0000122(negative regulation of transcription from RNA polymerase II promoter)|GO:0003700(sequence-specific DNA binding transcription factor activity)|GO:0003714(transcription corepressor activity)|GO:0005654(nucleoplasm)|GO:0006351(transcription, DNA-dependent)|GO:0006355(regulation of transcription, DNA-dependent)|GO:0008284(positive regulation of cell proliferation)|GO:0019903(protein phosph…	Homo sapiens heat shock transcription factor 4 (HSF4), transcript variant 2, mRNA [NM_001040667]	chr16:67203615-67203674	hs|16q22.1	CTTTAACCATTTATAGCACTCCTGAGAGCCGGACTGCCTCCTACTTGGGCCCGGAAGCCA
A_33_P3341365	0.984527	0.399563	1.12547	up	165.168	157.59	130.724	143.639	106.427	161.257	-0.424249	-0.602524	-0.28397	-0.418552	-0.916564	-0.487224	Detected	Detected	Detected	Detected	Detected	Detected	0	A_33_P3341365	A_33_P3341365	NM_207111	NM_207111	NM_207111	Hs.487458	54476	RNF216	ring finger protein 216	ENST00000389902	THC2467763	GO:0005515(protein binding)|GO:0005634(nucleus)|GO:0005654(nucleoplasm)|GO:0005737(cytoplasm)|GO:0006915(apoptotic process)|GO:0008270(zinc ion binding)|GO:0016032(viral reproduction)|GO:0016874(ligase activity)|GO:0032648(regulation of interferon-beta production)|GO:0043161(proteasomal ubiquitin-dependent protein catabolic process)|GO:0050691(regulation of defense response to virus by host)|GO:0…	Homo sapiens ring finger protein 216 (RNF216), transcript variant 1, mRNA [NM_207111]	chr7:5662346-5662287	hs|7p22.1	GAAGGGCTACTGCTCCTGGAAGAGTGGACGGATCCATAATAAAGACGTCCCAAATGGTGG
A_23_P28598	0.998268	0.969207	1.01562	up	78.3845	54.2074	58.5716	31.2148	65.3728	120.244	-1.49954	-2.14214	-1.44223	-2.6207	-1.61967	-0.910617	Detected	Not Detected	Detected	Not Detected	Detected	Detected	0	A_23_P28598	A_23_P28598	NM_004405	NM_004405	NM_004405	Hs.419	1746	DLX2	distal-less homeobox 2	ENST00000234198	THC2604225	GO:0000122(negative regulation of transcription from RNA polymerase II promoter)|GO:0003682(chromatin binding)|GO:0003700(sequence-specific DNA binding transcription factor activity)|GO:0003727(single-stranded RNA binding)|GO:0005634(nucleus)|GO:0007420(brain development)|GO:0009954(proximal/distal pattern formation)|GO:0021544(subpallium development)|GO:0021766(hippocampus development)|GO:002177…	Homo sapiens distal-less homeobox 2 (DLX2), mRNA [NM_004405]	chr2:172964421-172964362	hs|2q31.1	CAGACTTTTTTGTAAACCCCCAGTTGTGAAAACTGCAGTTTAGCAGTGACCTCAGCAACC
A_33_P3343432	0.984527	0.242262	1.24991	down	396.005	458.904	182.61	381.69	378.204	463.639	0.837338	0.939492	0.198263	0.991395	0.912738	1.03642	Detected	Detected	Detected	Detected	Detected	Detected	0	A_33_P3343432	A_33_P3343432	NM_053055	NM_053055	NM_053055	Hs.164070	117145	THEM4	thioesterase superfamily member 4	ENST00000471464	THC2668309	GO:0005739(mitochondrion)|GO:0005743(mitochondrial inner membrane)|GO:0005758(mitochondrial intermembrane space)|GO:0005829(cytosol)|GO:0005886(plasma membrane)|GO:0006631(fatty acid metabolic process)|GO:0007173(epidermal growth factor receptor signaling pathway)|GO:0008286(insulin receptor signaling pathway)|GO:0008543(fibroblast growth factor receptor signaling pathway)|GO:0016290(palmitoyl-Co…	Homo sapiens thioesterase superfamily member 4 (THEM4), mRNA [NM_053055]	chr1:151867544-151867485	hs|1q21.3	TTGCCTTCATATAAACGTACACCTACTGAATGGATTCAAGACTTCAAAACCCATTTTCTT
A_33_P3283122	0.997411	0.942658	1.01096	down	61.5052	65.7694	29.8924	53.2431	46.9602	51.6116	-1.8494	-1.86321	-2.41265	-1.85034	-2.09692	-2.13082	Detected	Detected	Not Detected	Detected	Detected	Not Detected	0	A_33_P3283122	A_33_P3283122	NM_024949	NM_024949	NM_024949	Hs.333179	80014	WWC2	WW and C2 domain containing 2	ENST00000403733	THC2601125	GO:0000122(negative regulation of transcription from RNA polymerase II promoter)|GO:0005829(cytosol)|GO:0019900(kinase binding)|GO:0032947(protein complex scaffold)|GO:0035331(negative regulation of hippo signaling cascade)|GO:0046621(negative regulation of organ growth)	Homo sapiens WW and C2 domain containing 2 (WWC2), mRNA [NM_024949]	chr4:184241798-184241857	hs|4q35.1	GCACCTGTCAGATTTTCATCTCTTATAGTTCTCACATTTCAAATGTGCATGTTATGGTAA
A_23_P138352	0.984527	0.256076	1.48641	down	301.487	851.609	272.756	643.665	523.727	704.655	0.443919	1.83149	0.77711	1.7453	1.38239	1.64034	Detected	Detected	Detected	Detected	Detected	Detected	0	A_23_P138352	A_23_P138352	NM_004185	NM_004185	NM_004185	Hs.258575	7482	WNT2B	wingless-type MMTV integration site family, member 2B	ENST00000256640	THC2618998	GO:0002062(chondrocyte differentiation)|GO:0002088(lens development in camera-type eye)|GO:0005109(frizzled binding)|GO:0005576(extracellular region)|GO:0005578(proteinaceous extracellular matrix)|GO:0005615(extracellular space)|GO:0008584(male gonad development)|GO:0009267(cellular response to starvation)|GO:0016055(Wnt receptor signaling pathway)|GO:0021871(forebrain regionalization)|GO:0030182…	Homo sapiens wingless-type MMTV integration site family, member 2B (WNT2B), transcript variant WNT-2B1, mRNA [NM_004185]	chr1:113063369-113063428	hs|1p13.2	AAGGGAGAGTAGAAGAGATAGGGGGTCTTTAGAGTGAAATGAGTTGCACTAAAGTACGTA
A_24_P791829	0.984527	0.396951	1.33268	down	455.988	539.351	145.293	495.065	372.228	474.037	1.04082	1.17252	-0.131531	1.36661	0.889758	1.06842	Detected	Detected	Detected	Detected	Detected	Detected	0	A_24_P791829	A_24_P791829	NM_020772	NM_020772	NM_020772	Hs.462598	57532	NUFIP2	nuclear fragile X mental retardation protein interacting protein 2	ENST00000225388	THC2543120	GO:0003723(RNA binding)|GO:0005515(protein binding)|GO:0005634(nucleus)|GO:0005737(cytoplasm)|GO:0016020(membrane)|GO:0042788(polysomal ribosome)	Homo sapiens nuclear fragile X mental retardation protein interacting protein 2 (NUFIP2), mRNA [NM_020772]	chr17:27583112-27583053	hs|17q11.2	TTTTCCCTTTTGCTAAATGCTTAGGTATTTGCTATAGCTGTTTCTGATGTCATGGATTCT
A_24_P102650	0.992522	0.838329	1.08031	up	121.398	204.564	87.3046	59.3577	157.162	190.389	-0.868436	-0.226146	-0.86637	-1.6935	-0.354173	-0.247629	Detected	Detected	Detected	Detected	Detected	Detected	0	A_24_P102650	A_24_P102650	NM_002458	NM_002458	NM_002458	Hs.523395	727897	MUC5B	mucin 5B, oligomeric mucus/gel-forming	ENST00000529681	THC2491354	GO:0005515(protein binding)|GO:0005615(extracellular space)|GO:0005796(Golgi lumen)|GO:0006493(protein O-linked glycosylation)|GO:0016266(O-glycan processing)|GO:0042742(defense response to bacterium)|GO:0043030(regulation of macrophage activation)|GO:0043687(post-translational protein modification)|GO:0044267(cellular protein metabolic process)|GO:0070062(extracellular vesicular exosome)	Homo sapiens mucin 5B, oligomeric mucus/gel-forming (MUC5B), mRNA [NM_002458]	chr11:1281060-1281239	hs|11p15.5	CCAGCCAGTCCAGCTGAATGAAACCTGGGTCAACAGCCATGTGGACAACTGCACCGTGTA
A_33_P3421867	0.984527	0.513048	1.2182	down	76.0878	129.328	47.4207	96.6393	127.59	70.6633	-1.54244	-0.887668	-1.74691	-0.990323	-0.654909	-1.67755	Detected	Detected	Detected	Detected	Detected	Detected	0	A_33_P3421867	A_33_P3421867	ENST00000373401		AK126965	Hs.437993	266727	MDGA1	MAM domain containing glycosylphosphatidylinositol anchor 1	ENST00000373401	THC2632760	GO:0001764(neuron migration)|GO:0003674(molecular_function)|GO:0005615(extracellular space)|GO:0005794(Golgi apparatus)|GO:0005886(plasma membrane)|GO:0007420(brain development)|GO:0021527(spinal cord association neuron differentiation)|GO:0021799(cerebral cortex radially oriented cell migration)|GO:0046658(anchored to plasma membrane)	MAM domain containing glycosylphosphatidylinositol anchor 1 [Source:HGNC Symbol;Acc:HGNC:19267] [ENST00000373401]	chr6:37606891-37606832	hs|6p21.2	ATTAAACATTTTAAAAGCCCTTCATCTCCCTCCACAAGTCATGTACTGCCAACAGGGACA
A_23_P66948	0.984527	0.0450987	1.64454	down	279.791	345.402	158.156	360.309	521.121	373.939	0.336172	0.529578	-0.00915025	0.908229	1.37519	0.726219	Detected	Detected	Detected	Detected	Detected	Detected	0	A_23_P66948	A_23_P66948	NM_022751	NM_022751	NM_022751	Hs.444314	64762	GAREM	GRB2 associated, regulator of MAPK1	ENST00000269209	THC2472124	GO:0005515(protein binding)|GO:0005886(plasma membrane)|GO:0007173(epidermal growth factor receptor signaling pathway)|GO:0008284(positive regulation of cell proliferation)|GO:0051781(positive regulation of cell division)|GO:0070064(proline-rich region binding)|GO:0070374(positive regulation of ERK1 and ERK2 cascade)|GO:0071364(cellular response to epidermal growth factor stimulus)	Homo sapiens GRB2 associated, regulator of MAPK1 (GAREM), transcript variant 2, mRNA [NM_022751]	chr18:29847640-29847581	hs|18q12.1	AACACTTGGAGGTGTGCCTTGTACGTCACTCAACAAACACTCAGCAGCTGCTAAAAGAAA
A_33_P3277965	0.984527	0.48983	1.08132	down	848.118	711.296	505.01	676.647	640.987	917.259	1.93609	1.57175	1.66581	1.8174	1.67387	2.02075	Detected	Detected	Detected	Detected	Detected	Detected	0	A_33_P3277965	A_33_P3277965	NM_205843	NM_205843	NM_205843	Hs.170131	4782	NFIC	nuclear factor I/C (CCAAT-binding transcription factor)	ENST00000589123	THC2509939	GO:0000122(negative regulation of transcription from RNA polymerase II promoter)|GO:0000978(RNA polymerase II core promoter proximal region sequence-specific DNA binding)|GO:0000981(sequence-specific DNA binding RNA polymerase II transcription factor activity)|GO:0001077(RNA polymerase II core promoter proximal region sequence-specific DNA binding transcription factor activity involved in positiv…	Homo sapiens nuclear factor I/C (CCAAT-binding transcription factor) (NFIC), transcript variant 2, mRNA [NM_205843]	chr19:3463424-3463483	hs|19p13.3	TGGCGCTTGCGAGCCCTGGCCAGGGGAGGAAGTGAGGCCCAGGCACCTGCTGCCCCTCGA
A_23_P156880	0.984527	0.180093	1.19484	down	303.682	375.157	204.339	373.506	284.104	386.529	0.454383	0.648795	0.360465	0.960125	0.499992	0.773994	Detected	Detected	Detected	Detected	Detected	Detected	0	A_23_P156880	A_23_P156880	NM_006208	NM_006208	NM_006208	Hs.527295	5167	ENPP1	ectonucleotide pyrophosphatase/phosphodiesterase 1	ENST00000513998	THC2463531	GO:0003676(nucleic acid binding)|GO:0004528(phosphodiesterase I activity)|GO:0004551(nucleotide diphosphatase activity)|GO:0005044(scavenger receptor activity)|GO:0005158(insulin receptor binding)|GO:0005509(calcium ion binding)|GO:0005515(protein binding)|GO:0005524(ATP binding)|GO:0005615(extracellular space)|GO:0005765(lysosomal membrane)|GO:0005886(plasma membrane)|GO:0005887(integral to plas…	Homo sapiens ectonucleotide pyrophosphatase/phosphodiesterase 1 (ENPP1), mRNA [NM_006208]	chr6:132211871-132211930	hs|6q23.2	CATTGATCAAGTTCGGGGGAATAAAGACAGACCACACCTAAAACTGCCTTTCTGCTTCTC
A_23_P68807	0.984527	0.387992	1.0957	up	184.987	178.938	160.157	151.472	146.508	187.57	-0.260757	-0.419239	0.00899075	-0.341955	-0.455448	-0.269149	Detected	Detected	Detected	Detected	Detected	Detected	0	A_23_P68807	A_23_P68807	BC021857		BC021857						THC2479796		Homo sapiens hypothetical protein FLJ23185, mRNA (cDNA clone IMAGE:4994346), with apparent retained intron. [BC021857]	chr22:22282547-22282488	hs|22q11.22	CTCCAGCTTTGACCTGGGAAGCTGTTTCAGGCAGGTGGAGAGGATGAGGTTTGAGGAGCA
A_21_P0014048	0.994871	0.899684	1.02581	down	559.782	584.285	254.563	429.269	539.474	400.845	1.33669	1.28797	0.677521	1.16088	1.42513	0.826463	Detected	Detected	Detected	Detected	Detected	Detected	0	A_21_P0014048	A_21_P0014048	ENST00000620700							ENST00000620700			MAFF interacting protein (pseudogene) [Source:HGNC Symbol;Acc:HGNC:31102] [ENST00000620700]	chrY:13309590-13309534	hs|Yq11.1	AATTGCATGGCCCATCATACTTGCTACCCCACCATCCTGCAGCTGGCTGGCTACCAGTGA
A_33_P3292478	0.984527	0.312098	1.09284	down	412.621	389.542	252.748	374.902	393.97	370.788	0.89664	0.703079	0.6672	0.965508	0.971657	0.714014	Detected	Detected	Detected	Detected	Detected	Detected	0	A_33_P3292478	A_33_P3292478	ENST00000621559	XM_006725334	XM_006725334	Hs.10458	6360	CCL16	chemokine (C-C motif) ligand 16	ENST00000621559	NP083493	GO:0005576(extracellular region)|GO:0005615(extracellular space)|GO:0006935(chemotaxis)|GO:0006954(inflammatory response)|GO:0006955(immune response)|GO:0007154(cell communication)|GO:0007267(cell-cell signaling)|GO:0008009(chemokine activity)|GO:0042056(chemoattractant activity)|GO:0050918(positive chemotaxis)|GO:0060326(cell chemotaxis)	chemokine (C-C motif) ligand 16 [Source:HGNC Symbol;Acc:HGNC:10614] [ENST00000621559]	chr17:34308456-34308397	hs|17q12	ATGAAGGTCTCCGAGGCTGCCCTGTCTCTCCTTGTCCTCATCCTTATCATTACTTCGGCT
A_21_P0011925	0.984527	0.443664	1.06979	up	148.732	196.722	122.553	142.241	127.152	167.256	-0.575463	-0.282544	-0.37709	-0.432671	-0.659877	-0.434527	Detected	Detected	Detected	Detected	Detected	Detected	0	A_21_P0011925	A_21_P0011925	lnc-TEX261-2:1			Hs.541967		lnc-TEX261-2	lnc-TEX261-2:1				DA173998 BRAMY2 Homo sapiens cDNA clone BRAMY2037005 5', mRNA sequence [DA173998]	chr2:71232158-71232099	hs|2p13.3	TTCCATCCTGGCTGCCCTGTGGAAGCCCTGAAGAAATGGGACGTGGCCCTGTGGAAGCAG
A_23_P89073	0.984527	0.541975	1.13365	up	318.82	457.478	199.525	255.446	209.645	385.245	0.524564	0.935002	0.326071	0.412012	0.06152	0.769193	Detected	Detected	Detected	Detected	Detected	Detected	0	A_23_P89073	A_23_P89073	NM_145911	NM_145911	NM_145911	Hs.656643	7571	ZNF23	zinc finger protein 23	ENST00000539742	THC2494210	GO:0003677(DNA binding)|GO:0003700(sequence-specific DNA binding transcription factor activity)|GO:0005634(nucleus)|GO:0006351(transcription, DNA-dependent)|GO:0006355(regulation of transcription, DNA-dependent)|GO:0046872(metal ion binding)	Homo sapiens zinc finger protein 23 (ZNF23), mRNA [NM_145911]	chr16:71481852-71481793	hs|16q22.2	ATCAGGAAAGGATGACCAGTTAAAGAGAAACATCCAAAAATAGCTTTGTTTTGTACCAAC
A_21_P0004931	0.984527	0.0944164	1.45706	down	66.5521	51.216	28.6846	70.9683	69.755	63.1032	-1.73562	-2.22403	-2.47215	-1.43576	-1.52606	-1.8408	Detected	Not Detected	Not Detected	Detected	Detected	Detected	0	A_21_P0004931	A_21_P0004931	XR_245585	XR_245585	XR_245585	Hs.722812	101927959	LOC101927959	uncharacterized LOC101927959				PREDICTED: Homo sapiens uncharacterized LOC101927959 (LOC101927959), transcript variant X1, ncRNA [XR_245585]	chr6:119871494-119871553	hs|6q22.31	AGTTTGGACAACCAACCTTTATTCCTCCACCTCAGACAATATTCAACATCCTGTAATCAT
A_23_P137103	0.987916	0.773374	1.04347	up	8519.5	8022.14	8199.88	7017.09	7417.69	9787.86	5.26452	5.06722	5.68703	5.1918	5.20647	5.43634	Detected	Detected	Detected	Detected	Detected	Detected	0	A_23_P137103	A_23_P137103	NM_001416	NM_001416	NM_001416	Hs.129673	1973	EIF4A1	eukaryotic translation initiation factor 4A1	ENST00000581544	THC2529399	GO:0000288(nuclear-transcribed mRNA catabolic process, deadenylation-dependent decay)|GO:0000289(nuclear-transcribed mRNA poly(A) tail shortening)|GO:0000339(RNA cap binding)|GO:0003725(double-stranded RNA binding)|GO:0003729(mRNA binding)|GO:0003743(translation initiation factor activity)|GO:0004386(helicase activity)|GO:0005515(protein binding)|GO:0005524(ATP binding)|GO:0005829(cytosol)|GO:000…	Homo sapiens eukaryotic translation initiation factor 4A1 (EIF4A1), transcript variant 1, mRNA [NM_001416]	chr17:7481719-7481778	hs|17p13.1	AAGACAAGAGGACTCTTCGAGACATTGAGACCTTCTACAACACCTCCATTGAGGAAATGC
A_33_P3216438	0.984527	0.51379	1.08576	up	4576.65	3730.59	3141.68	3173.78	3066.03	4448.04	4.36804	3.96263	4.30296	4.04713	3.93187	4.29852	Detected	Detected	Detected	Detected	Detected	Detected	0	A_33_P3216438	A_33_P3216438	NM_198546	NM_198546	NM_198546	Hs.705501	374955	SPATA21	spermatogenesis associated 21	ENST00000335496	THC2485745	GO:0005509(calcium ion binding)	Homo sapiens spermatogenesis associated 21 (SPATA21), mRNA [NM_198546]	chr1:16725197-16725138	hs|1p36.13	GGAGCTGCTGCTGGGATTTGCTTTTGTGGCCTGGTGAGCTAATAAACACCAATAACTTCA
A_23_P63829	0.984527	0.207367	1.25726	up	894.204	988.689	485.014	543.683	494.401	829.063	2.01243	2.04682	1.60753	1.50176	1.29925	1.8749	Detected	Detected	Detected	Detected	Detected	Detected	0	A_23_P63829	A_23_P63829	NM_016299	NM_016299	NM_016299	Hs.534169	51182	HSPA14	heat shock 70kDa protein 14	ENST00000378372	THC2463584	GO:0005515(protein binding)|GO:0005524(ATP binding)|GO:0005829(cytosol)|GO:0005840(ribosome)|GO:0016020(membrane)|GO:0051083('de novo' cotranslational protein folding)	Homo sapiens heat shock 70kDa protein 14 (HSPA14), transcript variant 1, mRNA [NM_016299]	chr10:14909868-14912614	hs|10p13	ATGGGAAGAACTCTGCCAAAGAGGAAACCAAGTTTGCACAGGTTGTACTCCAGGATTTAG
A_32_P153071	0.984527	0.650444	1.09232	up	105.792	66.7338	64.2304	56.5988	70.8637	89.599	-1.06695	-1.84221	-1.30917	-1.76216	-1.50331	-1.33503	Detected	Detected	Detected	Detected	Detected	Detected	0	A_32_P153071	A_32_P153071	NM_003382	NM_003382	NM_003382	Hs.585052	7434	VIPR2	vasoactive intestinal peptide receptor 2	ENST00000262178	THC2473346	GO:0004930(G-protein coupled receptor activity)|GO:0004999(vasoactive intestinal polypeptide receptor activity)|GO:0005886(plasma membrane)|GO:0005887(integral to plasma membrane)|GO:0007165(signal transduction)|GO:0007186(G-protein coupled receptor signaling pathway)|GO:0007190(activation of adenylate cyclase activity)|GO:0007267(cell-cell signaling)|GO:0048662(negative regulation of smooth musc…	Homo sapiens vasoactive intestinal peptide receptor 2 (VIPR2), mRNA [NM_003382]	chr7:158821273-158821214	hs|7q36.3	CAAAGATTTGTGGTAACTGAAGGTGTTGGGTCAGTGGCCAGGTGCCGACACTGAGCTGTG
A_23_P159775	0.984527	0.242901	1.09134	down	880.241	909.669	547.724	736.608	790.124	1011.65	1.98972	1.92664	1.78295	1.93989	1.97565	2.16206	Detected	Detected	Detected	Detected	Detected	Detected	0	A_23_P159775	A_23_P159775	NM_004961	NM_004961	NM_004961	Hs.22785	2564	GABRE	gamma-aminobutyric acid (GABA) A receptor, epsilon	ENST00000486255	THC2494938	GO:0004890(GABA-A receptor activity)|GO:0005230(extracellular ligand-gated ion channel activity)|GO:0005254(chloride channel activity)|GO:0005887(integral to plasma membrane)|GO:0006810(transport)|GO:0007214(gamma-aminobutyric acid signaling pathway)|GO:0030054(cell junction)|GO:0034707(chloride channel complex)|GO:0045211(postsynaptic membrane)	Homo sapiens gamma-aminobutyric acid (GABA) A receptor, epsilon (GABRE), mRNA [NM_004961]	chrX:151121679-151121620	hs|Xq28	GGTGGATAGGGTGGGGTCTCCATCTACTTTTTGTCACCATCATCTGAAATGGGGAAATAT
[truncated: 20,548 more rows]
