# Supplementary material for: Differential expression profiles of long noncoding RNAs and mRNAs in human bone marrow mesenchymal stem cells after exposure to a high dosage of dexamethasone
Source: Stem Cell Res Ther. 2021 Jan 6;12:9. doi: 10.1186/s13287-020-02040-8 (PMC7788840; doi:10.1186/s13287-020-02040-8)
Supplement: Supplementary file 2 — Additional file 2. [file 13287_2020_2040_MOESM2_ESM.xlsx]

## Sheet: lncRNA
常规差异基因筛选标准为: FC (abs)在2.0倍以上， FC (abs)值差异倍数越大，说明两个样品之间的差异越大。如果生物学重复≥3次，筛选标准为：FC (abs)在2.0倍以上，并且p≤0.05， FC (abs)值差异倍数越大，说明两个样品之间的差异越大，p越小，说明差异基因的可靠性越高。
ProbeName	p (Corr)	p	FC (abs)	Regulation	D1:gProcessedSignal(raw)	D2:gProcessedSignal(raw)	D3:gProcessedSignal(raw)	N1:gProcessedSignal(raw)	N2:gProcessedSignal(raw)	N3:gProcessedSignal(raw)	D1:gProcessedSignal(normalized)	D2:gProcessedSignal(normalized)	D3:gProcessedSignal(normalized)	N1:gProcessedSignal(normalized)	N2:gProcessedSignal(normalized)	N3:gProcessedSignal(normalized)	D1:gFEFlags	D2:gFEFlags	D3:gFEFlags	N1:gFEFlags	N2:gFEFlags	N3:gFEFlags	ControlType	lncRNA_ProbeName	Probe Sequence	lncRNA ID	Chromosome	Strand	Start	End	exoncount	exonstart	exonend	gene	description	alias	known lncRNA name	class	database	Sense	Intronic	Bidirectional	Intergenic(10k)	length	Antisense	HOX	lincRNA	enhancer	Antisense_ID
RNA147014|p0118_imsncRNA193	0.984527	0.0252062	5.74425	up	222.542	715.402	286.966	28.3032	69.5794	126.42	0.0058995	1.58006	0.850381	-2.76197	-1.5297	-0.83836	Detected	Detected	Detected	Not Detected	Detected	Detected	0	RNA147014|p0118_imsncRNA193	ACCTTTAGGCAGGTTTTCTTAGAAATGCACATTGAGGATTATGCTTGGATATTGTGATGA	RNA147014|p0118_imsncRNA193													unpublished data					NA	NO	NO	NO	NO
p3892	0.984527	0.0136637	2.61388	up	330.206	284.243	188.947	111.133	64.161	143.841	0.575187	0.248424	0.247479	-0.788719	-1.64666	-0.652109	Detected	Detected	Detected	Detected	Detected	Detected	0	p3892	GGACCTGTTTTGGACCAATGAGGCATCCTCTTCTGTAGTCCTCAACACGCGGAGCTCCAC	ENST00000540968.1	12	+	122501254	122502564	3	122501254,122502044,122502455,	122501437,122502339,122502564,	ENSG00000256546.1	gene_id "ENSG00000256546.1"; transcript_id "ENST00000540968.1"; gene_type "processed_transcript"; gene_status "NOVEL"; gene_name "AC156455.1"; transcript_type "lincRNA"; transcript_status "KNOWN"; transcript_name "AC156455.1-002"; level 2; havana_gene "OTTHUMG00000168952.1"; havana_transcript "OTTHUMT00000401715.1";	ENST00000540968.1	AC156455.1	Intergenic	ENSEMBL				ENST00000538010	587	NO	NO	NO	NO
p7806	0.984527	0.00940447	4.53346	up	52.7682	43.1002	82.5936	13.451	11.5357	13.42	-2.07044	-2.47293	-0.946397	-3.83522	-4.12225	-4.07413	Detected	Not Detected	Detected	Not Detected	Not Detected	Not Detected	0	p7806	TGGACGGTTCTGGGTTGTCAGGTAAAATGAATTAAATATGTCTGCACTTTCATTTCAAAA	ENST00000578740.1	18	-	71378563	71382725	3	71378563,71379970,71382465,	71378748,71380080,71382725,	ENSG00000265380.1	gene_id "ENSG00000265380.1"; transcript_id "ENST00000578740.1"; gene_type "lincRNA"; gene_status "NOVEL"; gene_name "RP11-126K15.1"; transcript_type "lincRNA"; transcript_status "KNOWN"; transcript_name "RP11-126K15.1-001"; level 2; tag "basic"; havana_gene "OTTHUMG00000178985.1"; havana_transcript "OTTHUMT00000444220.1";	ENST00000578740.1	AC079070.1	Intergenic	ENSEMBL					555	NO	NO	NO	NO
p3894	0.984527	0.03001	2.05192	up	831.481	785.866	494.212	375.88	216.872	473.609	1.90751	1.71558	1.63463	0.969268	0.110416	1.06711	Detected	Detected	Detected	Detected	Detected	Detected	0	p3894	TATGATGCTAGAATAACTGGACATCTGTGTGCAAAAATATTAAACCTATACCTTGCACCT	ENST00000535337.1	12	+	122505931	122506464	2	122505931,122506194,	122506097,122506464,	ENSG00000256546.1	gene_id "ENSG00000256546.1"; transcript_id "ENST00000535337.1"; gene_type "processed_transcript"; gene_status "NOVEL"; gene_name "AC156455.1"; transcript_type "retained_intron"; transcript_status "KNOWN"; transcript_name "AC156455.1-004"; level 2; havana_gene "OTTHUMG00000168952.1"; havana_transcript "OTTHUMT00000401717.1";	ENST00000535337.1		Intergenic	ENSEMBL				ENST00000538010	436	NO	NO	NO	NO
p14361	0.984527	0.0413741	3.62075	up	119.841	215.154	82.9907	37.1056	16.8887	74.3004	-0.887056	-0.153332	-0.939478	-2.3713	-3.57229	-1.60514	Detected	Detected	Detected	Not Detected	Not Detected	Detected	0	p14361	GTGGATATAGATCAATTCATGCTTTTCAATTCAGTCCTCTCTCTAATAAACTGCTGTCAT	ENST00000433308.1	6	-	147171294	147172141	2	147171294,147171960,	147171732,147172141,	ENSG00000233452.1	gene_id "ENSG00000233452.1"; transcript_id "ENST00000433308.1"; gene_type "processed_transcript"; gene_status "NOVEL"; gene_name "STXBP5-AS1"; transcript_type "processed_transcript"; transcript_status "KNOWN"; transcript_name "STXBP5-AS1-002"; level 2; havana_gene "OTTHUMG00000015762.3"; havana_transcript "OTTHUMT00000042592.1";	ENST00000433308.1	STXBP5-AS1	Intergenic	ENSEMBL					619	NO	NO	NO	NO
p3699	0.984527	0.0195057	2.12058	up	48.7433	37.2893	41.8629	15.5669	18.7797	28.1913	-2.1849	-2.68187	-1.92675	-3.62445	-3.41918	-3.00326	Detected	Not Detected	Detected	Not Detected	Not Detected	Not Detected	0	p3699	ATTCAAAGTCTGTAGCCCTGGATTGAATGAACTGGAGGAGAAGCTTATTTGCCAGGGGAT	ENST00000548617.1	12	+	54822086	54823187	2	54822086,54823083,	54822436,54823187,	ENSG00000257477.1	gene_id "ENSG00000257477.1"; transcript_id "ENST00000548617.1"; gene_type "processed_transcript"; gene_status "NOVEL"; gene_name "RP11-753H16.4"; transcript_type "processed_transcript"; transcript_status "KNOWN"; transcript_name "RP11-753H16.4-001"; level 2; tag "basic"; havana_gene "OTTHUMG00000169932.1"; havana_transcript "OTTHUMT00000406600.1";	ENST00000548617.1		Intergenic	ENSEMBL					454	NO	NO	NO	NO
p24552	0.984527	0.0138722	2.85785	up	61.4097	69.9304	34.8585	27.8841	15.3999	15.4262	-1.85164	-1.77471	-2.19092	-2.78349	-3.70543	-3.87313	Detected	Detected	Not Detected	Not Detected	Not Detected	Not Detected	0	p24552	TCGTGATGATTGTCAGCATCTAGTGTGAAAGATGGGAAGAGCCTACATCAATTCTTTTTT	TCONS_00016159	9	+	130342615	130343098	2	130342615,130342970,	130342838,130343098,	XLOC_007570	Gene_id=XLOC_007570;Gene_name=linc-STXBP1-2;Transcript_id=TCONS_00016159;Transcript_name=linc-STXBP1-2;	XLOC_007570		Intergenic	HumanLincRNACatalog					351	NO	NO	NO	NO
p43415_v4	0.984527	0.0381468	2.05238	up	117.16	63.8503	52.934	29.8202	31.2367	50.789	-0.919699	-1.90593	-1.58823	-2.68664	-2.68512	-2.15399	Detected	Not Detected	Detected	Not Detected	Not Detected	Not Detected	0	p43415_v4	AAGTGGAAGTGCTGGGTTATACGCTTCTTGTATAGAAGATACCTAAAAAGTGTTTGCTGA	XR_243735.2	17	-	57508241	57604200	5	57508241,57527102,57529334,57580339,57603840,	57508281,57527137,57529464,57580455,57604200,	none					RefSeq					681	NO	NO	NO	NO
RNA144404|snRNA_357_142	0.984527	0.0258153	2.17056	up	79.7082	110.143	39.239	28.0477	26.7615	46.3543	-1.47538	-1.11933	-2.02014	-2.77505	-2.9082	-2.28581	Detected	Detected	Not Detected	Not Detected	Not Detected	Not Detected	0	RNA144404|snRNA_357_142	CAGTGGACCTTGTGAGGAGTTGAGATATTTTCACACACCTGGTGACAGAAGCACTAGATT	RNA144404|snRNA_357_142													ftp://ftp.ensembl.org/pub/current/fasta/homo_sapiens/ncrna/Homo_sapiens.GRCh37.61.ncrna.fa.gz					NA	NO	NO	NO	NO
p41845_v4	0.984527	0.0195855	4.38783	up	18.2638	55.6647	43.7952	8.17071	6.45002	10.3292	-3.60112	-2.10387	-1.86166	-4.5544	-4.96098	-4.45178	Not Detected	Detected	Detected	Not Detected	Not Detected	Not Detected	0	p41845_v4	AGATCTCTAGATGGCTCTAATTAAAGGACCACCCCTTCTTCTGAATACAGACCTGGGGTT	XR_428585.1	9	+	107669031	107682337	3	107669031,107680942,107682066,	107669487,107681018,107682337,	none					RefSeq					803	NO	NO	NO	NO
p28910	0.984527	0.0314806	2.14732	up	1215.33	776.329	912.447	325.966	429.794	641.012	2.4551	1.69797	2.51924	0.763716	1.09722	1.50377	Detected	Detected	Detected	Detected	Detected	Detected	0	p28910	CTCATATTGGGGTTCGACAGGTAAACACAAACTGCTATTTCAGTAGAAAAAGTTATTGTT	CARIntergenic10|FLJ31066	None	None	None	None	None	None	None	CARIntergenic10|FLJ31066	Name "CAR10: Chromatin Associated RNA 10";Characteristics "Positioned between 3' ends of of FANK1 (fibronectin) and ADAM12 (ADAM metallopeptidase domain 12) genes, with an overlap of a few hundred base pairs with ADAM12.";Expression "CAR Intergenic 10, ADAM12 and FANK1 are co-expressed in different tissues, including placenta, brain and a human skin fibroblast (HF) cell line. . CAR Intergenic 10 …	lncRNAdb_19_2375;lncRNAdb_76_65		Antisense	lncRNAdb					2375	YES	NO	NO	NO
p3734	0.984527	0.034625	2.4617	up	2343.83	1028	1269.85	452.718	617.775	757.445	3.40262	2.10307	2.99609	1.23761	1.62065	1.74456	Detected	Detected	Detected	Detected	Detected	Detected	0	p3734	GCTCATGTCTTCCATGGGTTGTGCCCTGAATCAATGCATTTATTAATTCTTTCAAAATGC	ENST00000536914.1	12	+	68383308	68628466	6	68383308,68389720,68399869,68413641,68420430,68628308,	68383359,68389853,68399926,68413678,68420488,68628466,	ENSG00000255733.1	gene_id "ENSG00000255733.1"; transcript_id "ENST00000536914.1"; gene_type "processed_transcript"; gene_status "NOVEL"; gene_name "IFNG-AS1"; transcript_type "processed_transcript"; transcript_status "KNOWN"; transcript_name "IFNG-AS1-003"; level 2; havana_gene "OTTHUMG00000169108.1"; havana_transcript "OTTHUMT00000402296.1";	LIT1837;CombinedLit_336_516	IFNG-AS1	Antisense	ENSEMBL					494	YES	NO	NO	NO	ENST00000229134, ENST00000229135
p16081	0.984527	0.0480322	2.27571	up	62.8979	92.0202	65.0692	17.7175	45.3268	41.0984	-1.8171	-1.37868	-1.29045	-3.43776	-2.14799	-2.45943	Detected	Detected	Detected	Not Detected	Detected	Not Detected	0	p16081	AGCACCACTTCACGTAAGCAGCTTAACTCGTAAAGCCGTGAACACAAGACAGAGTTTTTT	ENST00000519692.1	8	+	23193720	23223638	3	23193720,23198538,23220638,	23194970,23198662,23223638,	ENSG00000253837.1	gene_id "ENSG00000253837.1"; transcript_id "ENST00000519692.1"; gene_type "processed_transcript"; gene_status "NOVEL"; gene_name "RP11-177H13.2"; transcript_type "antisense"; transcript_status "KNOWN"; transcript_name "RP11-177H13.2-001"; level 2; tag "basic"; havana_gene "OTTHUMG00000163787.1"; havana_transcript "OTTHUMT00000375474.1";	ENST00000519692.1		Antisense	ENSEMBL					4374	YES	NO	NO	NO	ENST00000389131
p41846_v4	0.984527	0.0296202	4.99126	up	17.8567	65.3243	63.4876	7.99055	7.54115	10.2084	-3.63364	-1.87301	-1.32595	-4.58657	-4.7355	-4.46875	Not Detected	Detected	Detected	Not Detected	Not Detected	Not Detected	0	p41846_v4	TCTCTAGATGGCTCTAATTAAAGGACCACCCCTTCTTCTGAATACAGACCTGGGGTTAGA	XR_428587.1	9	+	107674601	107682337	3	107674601,107680942,107682066,	107674621,107681018,107682337,	none					RefSeq					367	NO	NO	NO	NO
p20932	0.984527	0.0244334	2.00669	up	216.539	172.745	112.018	90.6915	92.5199	63.8304	-0.0335533	-0.470056	-0.506763	-1.08197	-1.11859	-1.82427	Detected	Detected	Detected	Detected	Detected	Not Detected	0	p20932	TTCCAGCATCCTCAGAGCTTCAAGGCAAGTACAGCTGTTCTAAGTAATTTTCATCATTTC	TCONS_00004443	2	-	130324222	130351825	2	130324222,130347818,	130324379,130351825,	XLOC_002317	Gene_id=XLOC_002317;Gene_name=linc-HS6ST1-4;Transcript_id=TCONS_00004443;Transcript_name=linc-HS6ST1-4;	XLOC_002317		Intergenic	HumanLincRNACatalog					4164	NO	NO	NO	NO
p14360	0.984527	0.0352533	3.39977	up	51.044	56.1873	19.1768	8.02143	7.6102	23.6811	-2.11837	-2.09038	-3.05306	-4.581	-4.72235	-3.25477	Detected	Detected	Not Detected	Not Detected	Not Detected	Not Detected	0	p14360	GGTAAATGCACCCTATTTAAGCAAGAAAAGAAACTGATCTGCCATAAAGAAAACAATGAC	ENST00000367477.3	6	-	147164249	147525750	11	147164249,147171960,147181753,147293180,147322576,147395940,147440552,147491148,147494728,147494950,147525548,	147165848,147172467,147181879,147293206,147322679,147395983,147440613,147491219,147494783,147495084,147525750,	ENSG00000233452.1	gene_id "ENSG00000233452.1"; transcript_id "ENST00000367477.3"; gene_type "processed_transcript"; gene_status "NOVEL"; gene_name "STXBP5-AS1"; transcript_type "processed_transcript"; transcript_status "KNOWN"; transcript_name "STXBP5-AS1-008"; level 2; tag "basic"; havana_gene "OTTHUMG00000015762.3"; havana_transcript "OTTHUMT00000106414.2";	ENST00000367477.3	STXBP5-AS1	Antisense	ENSEMBL					2927	YES	NO	YES	NO	ENST00000359838
p24687	0.984527	0.0405006	2.51078	up	2003.33	1791.86	1012.69	842.514	340.812	826.143	3.17615	2.90469	2.66963	2.1337	0.762549	1.86981	Detected	Detected	Detected	Detected	Detected	Detected	0	p24687	TTGAGTTTCTTATGGTCTAAAATGGTTTCTTGAGTTTCCTATCCCCATCCAGTCAGGAAG	TCONS_00016932	X	+	45364632	45386484	4	45364632,45369741,45380852,45383978,	45364710,45369840,45381093,45386484,	XLOC_007966	Gene_id=XLOC_007966;Gene_name=linc-ZNF673-4;Transcript_id=TCONS_00016932;Transcript_name=linc-ZNF673-4;	XLOC_007966		Intergenic	HumanLincRNACatalog					2924	NO	NO	NO	NO
p7440	0.984527	0.0315792	2.27759	up	71.9438	79.8556	27.9642	29.6383	19.1382	24.7605	-1.62324	-1.58323	-2.50885	-2.69547	-3.3919	-3.19047	Detected	Detected	Not Detected	Not Detected	Not Detected	Not Detected	0	p7440	AGAACCAGACCTGTCTAAACCAGTATGAGCTTTCATTACAGTAAAGTAATGGCAAAAGAA	ENST00000579285.1	17	+	55989693	55999942	2	55989693,55999756,	55989842,55999942,	ENSG00000264914.1	gene_id "ENSG00000264914.1"; transcript_id "ENST00000579285.1"; gene_type "antisense"; gene_status "NOVEL"; gene_name "RP11-343K8.3"; transcript_type "antisense"; transcript_status "KNOWN"; transcript_name "RP11-343K8.3-001"; level 2; tag "basic"; havana_gene "OTTHUMG00000178776.2"; havana_transcript "OTTHUMT00000445406.1";	ENST00000579285.1		Intronic	ENSEMBL				ENST00000360238	335	NO	NO	NO	NO
p1279	0.984527	0.0166863	2.4318	up	67.2289	54.8105	25.7199	22.763	17.3191	17.2659	-1.72103	-2.12618	-2.62954	-3.07624	-3.53599	-3.71058	Detected	Detected	Not Detected	Not Detected	Not Detected	Not Detected	0	p1279	TGCACTATTTAATCAGAGTTTCAGAAGAATGGAGGGGGACAGAAAAATATATGCAGGAAT	ENST00000454327.1	1	+	176477903	176478979	2	176477903,176478807,	176478252,176478979,	ENSG00000230220.1	gene_id "ENSG00000230220.1"; transcript_id "ENST00000454327.1"; gene_type "sense_intronic"; gene_status "NOVEL"; gene_name "RP4-652L8.1"; transcript_type "sense_intronic"; transcript_status "KNOWN"; transcript_name "RP4-652L8.1-001"; level 2; tag "basic"; havana_gene "OTTHUMG00000035042.1"; havana_transcript "OTTHUMT00000084827.1";	ENST00000454327.1		Intronic	ENSEMBL		ENST00000367662, ENST00000367661			521	NO	NO	NO	NO
p1140	0.984527	0.0126059	2.93568	up	98.4202	59.7023	88.7336	22.8002	26.9859	34.594	-1.17115	-2.00284	-0.842946	-3.07389	-2.89615	-2.70799	Detected	Detected	Detected	Not Detected	Detected	Not Detected	0	p1140	ATGGAAGATATCGTGGAAGCCAACTATGAGTTTGCAAGCTTTGCCTTCTTGAGGATGGAG	ENST00000419144.1	1	+	119911568	119912954	2	119911568,119912706,	119911631,119912954,	ENSG00000230921.1	gene_id "ENSG00000230921.1"; transcript_id "ENST00000419144.1"; gene_type "sense_intronic"; gene_status "NOVEL"; gene_name "HAO2-IT1"; transcript_type "sense_intronic"; transcript_status "KNOWN"; transcript_name "HAO2-IT1-001"; level 2; tag "basic"; havana_gene "OTTHUMG00000012520.1"; havana_transcript "OTTHUMT00000034988.1";	ENST00000419144.1	HAO2-IT1	Intronic	ENSEMBL		ENST00000325945			311	NO	NO	NO	NO
p2141	0.984527	0.0178944	8.50166	up	304.615	153.391	370.882	50.4533	37.5261	15.3849	0.45881	-0.641482	1.22046	-1.92798	-2.42046	-3.877	Detected	Detected	Detected	Detected	Detected	Not Detected	0	p2141	CATTCTCAGAGCACAAAGACCCCATGATCTAGGGCAAACTTGTCCAACTGTTGGCCCATG	ENST00000500447.1	11	-	565659	568420	2	565659,568351,	567555,568420,	ENSG00000247095.2	gene_id "ENSG00000247095.2"; transcript_id "ENST00000500447.1"; gene_type "processed_transcript"; gene_status "KNOWN"; gene_name "MIR210HG"; transcript_type "processed_transcript"; transcript_status "KNOWN"; transcript_name "MIR210HG-001"; level 2; tag "basic"; havana_gene "OTTHUMG00000165284.1"; havana_transcript "OTTHUMT00000383231.1";	ENST00000500447	MIR210HG	Intergenic	ENSEMBL				ENST00000469990, ENST00000527620, ENST00000534320, ENST00000344375	1965	NO	NO	NO	NO
p37261_v4	0.984527	0.00987103	2.35617	up	65.2961	48.894	28.0945	16.2616	16.7169	26.0536	-1.76311	-2.29097	-2.50214	-3.56147	-3.58705	-3.11703	Detected	Detected	Not Detected	Not Detected	Not Detected	Not Detected	0	p37261_v4	CAAACAAGGGATCTATCGTGTGGTATAGAAGTTTACACAAAGAGGCATCTGATTTTAAGT	ENST00000607985.1	2	+	136751401	136757951	5	136751401,136753761,136754692,136756256,136757826,	136751447,136753978,136754812,136756408,136757951,	ENSG00000231890.3	gene_id "ENSG00000231890.3"; transcript_id "ENST00000607985.1"; gene_type "antisense"; gene_status "NOVEL"; gene_name "AC093391.2"; transcript_type "antisense"; transcript_status "KNOWN"; transcript_name "AC093391.2-020"; level 2; tag "basic"; havana_gene "OTTHUMG00000153578.3"; havana_transcript "OTTHUMT00000472735.1";				ENSEMBL					660	NO	NO	NO	NO
p4688	0.984527	0.00448564	2.19598	up	85.7674	112.056	59.9289	33.4009	31.7905	52.9041	-1.36968	-1.09448	-1.40918	-2.52305	-2.65976	-2.09513	Detected	Detected	Detected	Not Detected	Detected	Not Detected	0	p4688	CAGCCCCCAAAAAGGAATTCACTCTTGAATGCAGTGTTTCAAGAATTCAAAGGCCAACAC	ENST00000557242.1	14	-	102502983	102519191	2	102502983,102518863,	102503106,102519191,	ENSG00000258959.1	gene_id "ENSG00000258959.1"; transcript_id "ENST00000557242.1"; gene_type "antisense"; gene_status "NOVEL"; gene_name "RP11-1017G21.4"; transcript_type "antisense"; transcript_status "KNOWN"; transcript_name "RP11-1017G21.4-002"; level 2; tag "basic"; havana_gene "OTTHUMG00000171646.2"; havana_transcript "OTTHUMT00000414588.1";	ENST00000557242.1		Antisense	ENSEMBL					451	YES	NO	NO	NO	ENST00000360184
p36100_v4	0.984527	0.0308803	2.80945	up	91.3212	65.3387	72.6197	37.8262	30.2054	17.6641	-1.27916	-1.87269	-1.13207	-2.34355	-2.73355	-3.67769	Detected	Detected	Detected	Detected	Detected	Not Detected	0	p36100_v4	ATACTTTCAAGGTTCAAGTCTTCCCATCCGGTGTCTGTGAACTCAAGAGAAGCCTTTCAT	TCONS_00008975	4	+	188554099	188626433	2	188554099,188626117,	188554300,188626433,	XLOC_003829	Gene_id=XLOC_003829;Gene_name=linc-ZFP42-3;Transcript_id=TCONS_00008975;Transcript_name=linc-ZFP42-3;	XLOC_003829		Intergenic	HumanLincRNACatalog					517	NO	NO	NO	NO
p19163	0.984527	0.0354973	2.21971	up	65.7902	68.151	31.4414	26.7915	29.6255	16.7734	-1.75223	-1.81189	-2.33976	-2.84116	-2.76152	-3.75233	Detected	Detected	Not Detected	Not Detected	Not Detected	Not Detected	0	p19163	ATGAGAGCAGCAGGAGTTGAGGTTACAGAGCTGTCGAAATCTCTCCTGCCTGGACCAAAG	TCONS_00021735	13	+	27083363	27092904	3	27083363,27083765,27092788,	27083417,27083933,27092904,	XLOC_010321	Gene_id=XLOC_010321;Gene_name=linc-WASF3-1;Transcript_id=TCONS_00021735;Transcript_name=linc-WASF3-1;	XLOC_010321		Intergenic	HumanLincRNACatalog					338	NO	NO	NO	NO
p36868_v4	0.984527	0.0379069	2.755	up	140.671	85.2097	59.6287	31.59	19.564	57.1231	-0.655857	-1.48961	-1.41642	-2.60346	-3.36015	-1.98443	Detected	Detected	Detected	Not Detected	Not Detected	Detected	0	p36868_v4	TTGACTAATGGGAACAGGAAAAGGGAGGAAACCAGGAAGATAAATCTCCCTCCCTTCTCA	ENST00000609027.1	1	+	44516864	44542494	5	44516864,44526803,44535552,44541762,44542421,	44517166,44526899,44535606,44542177,44542494,	ENSG00000230615.2	gene_id "ENSG00000230615.2"; transcript_id "ENST00000609027.1"; gene_type "lincRNA"; gene_status "NOVEL"; gene_name "RP5-1198O20.4"; transcript_type "lincRNA"; transcript_status "KNOWN"; transcript_name "RP5-1198O20.4-006"; level 2; havana_gene "OTTHUMG00000008300.2"; havana_transcript "OTTHUMT00000472597.1";				ENSEMBL					940	NO	NO	NO	NO
p34525_v4	0.984527	0.0363452	2.09091	up	82.0458	58.7138	76.4063	25.9227	43.38	36.9821	-1.43368	-2.02693	-1.05874	-2.88872	-2.21133	-2.61168	Detected	Detected	Detected	Not Detected	Detected	Not Detected	0	p34525_v4	ATGGGATAAGACTTTGGGGCCTTAGAAGGGGAGAACAAAGGCCATGAAGGTGTTAAAGGG	ENST00000575039.1	17	-	45380839	45400979	3	45380839,45395837,45400902,	45381148,45395986,45400979,	ENSG00000263293.1	gene_id "ENSG00000263293.1"; transcript_id "ENST00000575039.1"; gene_type "antisense"; gene_status "NOVEL"; gene_name "RP11-290H9.4"; transcript_type "antisense"; transcript_status "KNOWN"; transcript_name "RP11-290H9.4-001"; level 2; tag "basic"; havana_gene "OTTHUMG00000178233.1"; havana_transcript "OTTHUMT00000441070.1";	ENST00000575039.1		Antisense	ENSEMBL			ENST00000331493		535	YES	NO	NO	NO
p13491	0.984527	0.0429569	4.41282	up	384.257	731.977	461.281	68.7069	69.0975	328.483	0.793892	1.6131	1.53515	-1.48248	-1.53972	0.539237	Detected	Detected	Detected	Detected	Detected	Detected	0	p13491	CTCCTGTTGCTTGAGTTGGTTCTGCAAATCAGTTATTTTTTGAAGAAAAGAAACTGTGAT	ENST00000521666.1	5	-	162910070	162921040	2	162910070,162920448,	162910278,162921040,	ENSG00000251018.2	gene_id "ENSG00000251018.2"; transcript_id "ENST00000521666.1"; gene_type "antisense"; gene_status "NOVEL"; gene_name "RP11-80G7.1"; transcript_type "antisense"; transcript_status "KNOWN"; transcript_name "RP11-80G7.1-001"; level 2; tag "basic"; havana_gene "OTTHUMG00000163557.1"; havana_transcript "OTTHUMT00000374168.1";	ENST00000521666.1		Antisense	ENSEMBL				ENST00000519719	800	YES	NO	NO	NO	ENST00000393915
p34236_v4	0.984527	0.0236618	2.98473	up	129.09	60.8034	106.299	32.8431	28.083	35.1385	-0.779802	-1.97648	-0.582378	-2.54734	-2.83866	-2.68546	Detected	Detected	Detected	Detected	Not Detected	Not Detected	0	p34236_v4	ACAAGCCACAACACTTCCAGCATTAATTCTTCTTCAACAAACCAGAAGACTCATTAGGAT	ENST00000552081.1	12	-	102040497	102044726	2	102040497,102044593,	102040806,102044726,	ENSG00000257514.1	gene_id "ENSG00000257514.1"; transcript_id "ENST00000552081.1"; gene_type "antisense"; gene_status "NOVEL"; gene_name "RP11-755O11.2"; transcript_type "antisense"; transcript_status "KNOWN"; transcript_name "RP11-755O11.2-002"; level 2; tag "basic"; havana_gene "OTTHUMG00000170387.1"; havana_transcript "OTTHUMT00000408810.1";	ENST00000552081.1		Antisense	ENSEMBL					442	YES	NO	NO	NO	ENST00000550270, ENST00000550270
p37263_v4	0.984527	0.0482833	2.29103	up	65.2759	48.0937	26.647	11.5953	19.5774	31.6522	-1.76356	-2.31478	-2.57845	-4.0494	-3.35917	-2.83621	Detected	Detected	Not Detected	Not Detected	Not Detected	Not Detected	0	p37263_v4	ATAACAAACAAGGGATCTATCGTGTGGTATAGAAGTTTACACAAAGAGGCATCTGATTTT	ENST00000609237.1	2	+	136751415	136758014	4	136751415,136753761,136756256,136757826,	136751555,136753978,136756408,136758014,	ENSG00000231890.3	gene_id "ENSG00000231890.3"; transcript_id "ENST00000609237.1"; gene_type "antisense"; gene_status "NOVEL"; gene_name "AC093391.2"; transcript_type "antisense"; transcript_status "KNOWN"; transcript_name "AC093391.2-022"; level 2; tag "basic"; havana_gene "OTTHUMG00000153578.3"; havana_transcript "OTTHUMT00000472737.1";				ENSEMBL					697	NO	NO	NO	NO
p1630	0.984527	0.0235104	2.5516	up	531.106	439.571	432.615	248.692	193.54	130.461	1.26082	0.877396	1.44258	0.373355	-0.0537933	-0.792961	Detected	Detected	Detected	Detected	Detected	Detected	0	p1630	TTGAAGTTCAACACTCCTCAATGAGCAGCTGTTCCGAGCTGTACAGCTTCTTCTTGATGA	ENST00000491934.2	10	-	74034672	74035738	2	74034672,74035457,	74035238,74035738,	ENSG00000269926.1	gene_id "ENSG00000269926.1"; transcript_id "ENST00000491934.2"; gene_type "antisense"; gene_status "NOVEL"; gene_name "RP11-442H21.2"; transcript_type "antisense"; transcript_status "KNOWN"; transcript_name "RP11-442H21.2-001"; level 2; tag "basic"; havana_gene "OTTHUMG00000018435.2"; havana_transcript "OTTHUMT00000048580.2";	ENST00000491934.2		Antisense	ENSEMBL					847	YES	NO	NO	NO	ENST00000307365
p28384	0.984527	0.0161481	5.15118	up	116.239	77.8658	75.1246	31.5217	8.73819	18.6538	-0.931081	-1.61964	-1.08314	-2.60659	-4.52295	-3.59904	Detected	Not Detected	Detected	Not Detected	Not Detected	Not Detected	0	p28384	CATTCCAGAAAATCAGCAGTCATCAAGACAGCACTTGGTAAAACATTTAAGATTTGTGAT	ASO3613	None	None	None	None	None	None	None	ASO3613	Accession=AB019569;Description=Homo sapiens mRNA expressed only in placental villi, clone SMAP84.	asoverlaps_1011_237			RNAdb					237	NO	NO	NO	NO
p13643	0.984527	0.0335716	2.23569	up	41.9888	53.011	21.7015	16.3923	10.8849	25.0225	-2.4001	-2.17434	-2.87463	-3.54992	-4.20603	-3.17528	Detected	Detected	Not Detected	Not Detected	Not Detected	Not Detected	0	p13643	CCGTGCAAGCCCTCAATAGTCTGCCTCCAGGTTGTGTCAAATAAAGTAAAAAGAACAAAA	ENST00000503269.1	5	+	35938923	35940095	2	35938923,35939824,	35939026,35940095,	ENSG00000249748.1	gene_id "ENSG00000249748.1"; transcript_id "ENST00000503269.1"; gene_type "antisense"; gene_status "NOVEL"; gene_name "RP11-79C6.3"; transcript_type "antisense"; transcript_status "KNOWN"; transcript_name "RP11-79C6.3-001"; level 1; tag "basic"; tag "exp_conf"; havana_gene "OTTHUMG00000162092.1"; havana_transcript "OTTHUMT00000367181.1";	TCONS_00009379;XLOC_004337		Divergent	ENSEMBL					374	NO	NO	NO	NO
p3891	0.984527	0.0274342	2.23854	up	790.468	735.423	471.373	333.56	180.791	418.385	1.83453	1.61987	1.56637	0.796944	-0.152104	0.888249	Detected	Detected	Detected	Detected	Detected	Detected	0	p3891	GGACATCTGTGTGCAAAAATATTAAACCTATACCTTGCACCTTATCACAAAATTCACTCA	ENST00000538790.1	12	+	122501211	122506522	4	122501211,122502455,122505933,122506194,	122501437,122502588,122506097,122506522,	ENSG00000256546.1	gene_id "ENSG00000256546.1"; transcript_id "ENST00000538790.1"; gene_type "processed_transcript"; gene_status "NOVEL"; gene_name "AC156455.1"; transcript_type "lincRNA"; transcript_status "KNOWN"; transcript_name "AC156455.1-001"; level 2; havana_gene "OTTHUMG00000168952.1"; havana_transcript "OTTHUMT00000401714.1";	ENST00000538790.1		Intergenic	ENSEMBL				ENST00000538010	851	NO	NO	NO	NO
p42580_v4	0.984527	0.0228997	2.15668	up	891.094	871.588	512.75	384.96	223.999	475.513	2.0074	1.86495	1.68776	1.0037	0.157064	1.0729	Detected	Detected	Detected	Detected	Detected	Detected	0	p42580_v4	TGATGCTAGAATAACTGGACATCTGTGTGCAAAAATATTAAACCTATACCTTGCACCTTA	XR_158873.2	12	+	122501195	122506466	4	122501195,122502455,122505933,122506194,	122501437,122502588,122506097,122506466,	none					RefSeq					811	NO	NO	NO	NO
p43767_v4	0.984527	0.013906	2.75814	up	782.41	665.488	447.851	325.262	201.233	175.373	1.81975	1.47571	1.49252	0.760598	0.00244128	-0.366152	Detected	Detected	Detected	Detected	Detected	Detected	0	p43767_v4	TGTACGTTGGTTGGTGTGTTTGCATTTGTTTTACTGGATTCTGCCAATAAGAAAGTGTCC	XR_246985.2	21	+	9891949	9902665	4	9891949,9895545,9897655,9902627,	9892226,9895636,9897893,9902665,	none					RefSeq					644	NO	NO	NO	NO
p22641	0.984527	0.0329918	4.46458	up	365.205	279.44	71.9435	43.6659	26.4702	73.7252	0.720528	0.223838	-1.14556	-2.13643	-2.92399	-1.61635	Detected	Detected	Detected	Detected	Not Detected	Detected	0	p22641	TCCACAAGACTGAAGATATGAAAAGAGGAAATATGCATGAATGCCCGCACGGAGAACCAC	TCONS_00008380	4	+	189332747	189358015	2	189332747,189357857,	189333925,189358015,	XLOC_003834	Gene_id=XLOC_003834;Gene_name=linc-FRG1-10;Transcript_id=TCONS_00008380;Transcript_name=linc-FRG1-10;	XLOC_003834		Intergenic	HumanLincRNACatalog					1336	NO	NO	NO	NO
p3111	0.984527	0.00257396	2.03801	up	57.8566	54.5379	44.6589	27.3462	26.1922	24.0055	-1.93763	-2.13337	-1.83348	-2.81159	-2.93922	-3.23514	Detected	Detected	Detected	Not Detected	Not Detected	Not Detected	0	p3111	AAACAGTTCTGGGATATGTATACCTATAGGAAGACAGGAGTGAGCAACAGCTACTCATAG	ENST00000538920.1	12	-	27258083	27314326	2	27258083,27314083,	27258191,27314326,	ENSG00000256226.1	gene_id "ENSG00000256226.1"; transcript_id "ENST00000538920.1"; gene_type "lincRNA"; gene_status "NOVEL"; gene_name "RP11-582E3.2"; transcript_type "lincRNA"; transcript_status "KNOWN"; transcript_name "RP11-582E3.2-001"; level 2; havana_gene "OTTHUMG00000169275.1"; havana_transcript "OTTHUMT00000403259.1";	ENST00000538920.1		Intergenic	ENSEMBL					351	NO	NO	NO	NO
p17332	0.984527	0.0202065	2.4176	up	556.57	383.01	550.651	183.424	179.36	260.8	1.32838	0.678683	1.79064	-0.0658203	-0.163571	0.206364	Detected	Detected	Detected	Detected	Detected	Detected	0	p17332	AGGATTGATGGTAATGGAAGAGGAACAGACTGGAAGAGCTGGCTCTTCTGGCAGTTTTTT	ENST00000417334.1	Y	+	27874636	27879535	3	27874636,27876938,27879430,	27874740,27877073,27879535,	ENSG00000231141.1	gene_id "ENSG00000231141.1"; transcript_id "ENST00000417334.1"; gene_type "lincRNA"; gene_status "KNOWN"; gene_name "TTTY3"; transcript_type "lincRNA"; transcript_status "KNOWN"; transcript_name "TTTY3-001"; level 2; tag "basic"; havana_gene "OTTHUMG00000045256.1"; havana_transcript "OTTHUMT00000105011.1";	NR_001524;RefSeq_3374_344	TTTY3	Intergenic	ENSEMBL					344	NO	NO	NO	NO
p39001_v4	0.984527	0.0058319	2.04917	up	52.0513	43.5821	30.7875	23.485	18.5142	19.2809	-2.09017	-2.45689	-2.37008	-3.03119	-3.43973	-3.55134	Detected	Detected	Not Detected	Not Detected	Not Detected	Not Detected	0	p39001_v4	AACTTGAAACAGAAAGGCAAGGATGTAGATGTGGTTGTAGAAGATGATGTCTGCGGCCAC	ENST00000608129.1	21	+	35339325	35341869	2	35339325,35341537,	35339819,35341869,	ENSG00000237945.3	gene_id "ENSG00000237945.3"; transcript_id "ENST00000608129.1"; gene_type "antisense"; gene_status "KNOWN"; gene_name "LINC00649"; transcript_type "antisense"; transcript_status "KNOWN"; transcript_name "LINC00649-016"; level 2; tag "basic"; havana_gene "OTTHUMG00000065819.7"; havana_transcript "OTTHUMT00000472865.1";				ENSEMBL					826	NO	NO	NO	YES
p35141_v4	0.984527	0.0361901	2.10433	up	48.2828	38.262	54.4147	24.3344	22.1324	20.6884	-2.1986	-2.64472	-1.54843	-2.97994	-3.1822	-3.44969	Detected	Not Detected	Detected	Not Detected	Not Detected	Not Detected	0	p35141_v4	AGCAGCTGCTTAGTTGGAGTGGCTGACAAGGAGAGAATGATTTCCAGGAAGAGCGGAACA	ENST00000512943.1	4	+	174451613	174505820	5	174451613,174452117,174457998,174503855,174505786,	174451690,174452229,174458121,174504029,174505820,	ENSG00000237125.4	gene_id "ENSG00000237125.4"; transcript_id "ENST00000512943.1"; gene_type "antisense"; gene_status "NOVEL"; gene_name "RP11-471J12.1"; transcript_type "antisense"; transcript_status "KNOWN"; transcript_name "RP11-471J12.1-020"; level 2; tag "basic"; havana_gene "OTTHUMG00000160783.6"; havana_transcript "OTTHUMT00000362314.1";	ENST00000512943.1		Divergent	ENSEMBL				ENST00000503024	520	NO	NO	NO	NO
p8629	0.984527	0.0171026	2.04616	up	57.8885	73.554	40.5091	20.7369	23.6049	42.4839	-1.93683	-1.70182	-1.97418	-3.21073	-3.08927	-2.41159	Detected	Detected	Detected	Not Detected	Not Detected	Not Detected	0	p8629	TGTGTCCACAGCCCTCTTTAAGAGTGGAGAGAGAAACATAATAGAAATACATGAAGAGTC	ENST00000598137.1	19	+	21155067	21166016	2	21155067,21165697,	21155323,21166016,	ENSG00000268326.1	gene_id "ENSG00000268326.1"; transcript_id "ENST00000598137.1"; gene_type "lincRNA"; gene_status "KNOWN"; gene_name "CTD-2542C24.8"; transcript_type "lincRNA"; transcript_status "KNOWN"; transcript_name "CTD-2542C24.8-001"; level 2; tag "basic"; havana_gene "OTTHUMG00000182770.1"; havana_transcript "OTTHUMT00000463538.1";	ENST00000598137.1	CTD-2542C24.8	Intergenic	ENSEMBL					575	NO	NO	NO	NO
p22761	0.984527	0.0159872	2.09381	up	82.3952	99.8585	86.8823	41.1358	32.4551	60.2482	-1.42755	-1.26074	-0.873365	-2.22254	-2.62991	-1.90759	Detected	Detected	Detected	Not Detected	Not Detected	Not Detected	0	p22761	ATAAATAGCGTCTGGAAGCAGGACCTGAAGTAGGATCAGTTTTGGACAGAGCTGGCAATT	TCONS_00010966	5	-	78654496	78663947	2	78654496,78663022,	78654758,78663947,	XLOC_004901	Gene_id=XLOC_004901;Gene_name=linc-DMGDH-1;Transcript_id=TCONS_00010966;Transcript_name=linc-DMGDH-1;	XLOC_004901		Intergenic	HumanLincRNACatalog				ENST00000334082, ENST00000334082	1187	NO	NO	NO	NO
p25727	0.984527	0.0455362	3.47962	up	79.069	103.812	17.8599	12.752	13.599	20.7249	-1.48699	-1.20473	-3.1557	-3.91221	-3.88486	-3.44714	Detected	Detected	Not Detected	Not Detected	Not Detected	Not Detected	0	p25727	GTGCAATCTTTCTATAATTCCATTCTGGGATGTTAGCTTATTTGCTTAGAGAATGGTGTA	uc001jxr.1	10	-	79317423	79320001	1	79317423,	79320001,	AX748385	proteinID=;alignID=uc001jxr.1;kgID=uc001jxr.1;mRNA=AX748385;spID=;refseq=;protAcc=;description=Homo sapiens cDNA FLJ36649 fis, clone UTERU1000187.;rfamAcc=;tRnaName=;	UCSC_3057_2578		Intronic	UCSC		ENST00000286627			2578	NO	NO	NO	NO
p37931_v4	0.984527	0.0248485	2.48333	up	1791.06	1880.52	1188.85	435.288	524.274	1183.37	3.01457	2.97436	2.901	1.18097	1.38389	2.38824	Detected	Detected	Detected	Detected	Detected	Detected	0	p37931_v4	GATTGCTGAGTGAGAAAGAGCAAGTTGCTGAGTATTATATAAGTATGATCTCACTTTTGT	ENST00000606831.1	6	-	147163036	147237021	5	147163036,147171675,147171956,147232687,147236811,	147164112,147171789,147172467,147232801,147237021,	ENSG00000233452.2	gene_id "ENSG00000233452.2"; transcript_id "ENST00000606831.1"; gene_type "antisense"; gene_status "NOVEL"; gene_name "STXBP5-AS1"; transcript_type "antisense"; transcript_status "KNOWN"; transcript_name "STXBP5-AS1-009"; level 2; tag "basic"; havana_gene "OTTHUMG00000015762.4"; havana_transcript "OTTHUMT00000470315.1";				ENSEMBL					2025	NO	NO	NO	NO
p10224	0.984527	0.0408645	2.11921	up	1212.98	934.59	863.214	571.686	294.25	631.305	2.4523	1.96563	2.43922	1.57422	0.550612	1.48176	Detected	Detected	Detected	Detected	Detected	Detected	0	p10224	GCTGTGCGAATAACTGCTAAACACCCAGGACAGCTTATGCATTTTTTGAAAAAGGTTCCT	ENST00000440326.1	2	+	208104373	208110312	2	208104373,208110012,	208104879,208110312,	ENSG00000229647.1	gene_id "ENSG00000229647.1"; transcript_id "ENST00000440326.1"; gene_type "lincRNA"; gene_status "NOVEL"; gene_name "AC007879.7"; transcript_type "lincRNA"; transcript_status "KNOWN"; transcript_name "AC007879.7-001"; level 1; tag "exp_conf"; havana_gene "OTTHUMG00000154787.1"; havana_transcript "OTTHUMT00000337056.1";	TCONS_00003087;XLOC_001826;TCONS_00003088;XLOC_001826		Intergenic	ENSEMBL					806	NO	NO	NO	NO	ENST00000432413
p13884	0.984527	0.0120612	2.12965	up	3922.31	3371.1	3552.07	1869.91	1347.63	1993.05	4.14545	3.81645	4.48009	3.2839	2.74593	3.14033	Detected	Detected	Detected	Detected	Detected	Detected	0	p13884	AACTTTGGTTCACTGAAACATCTCACACCTAAAACACCTGAGGTACAAAGGCACCTTGCT	ENST00000417667.1	5	+	131520568	131528501	3	131520568,131522987,131527953,	131520780,131523066,131528501,	ENSG00000237714.1	gene_id "ENSG00000237714.1"; transcript_id "ENST00000417667.1"; gene_type "antisense"; gene_status "NOVEL"; gene_name "P4HA2-AS1"; transcript_type "antisense"; transcript_status "KNOWN"; transcript_name "P4HA2-AS1-001"; level 1; tag "basic"; tag "exp_conf"; havana_gene "OTTHUMG00000059643.1"; havana_transcript "OTTHUMT00000132642.1";	ENST00000417667.1	P4HA2-AS1	Antisense	ENSEMBL					839	YES	NO	NO	NO	ENST00000379104
p28538	0.984527	0.0144124	2.53571	up	149.747	119.674	84.5082	44.4374	30.7488	70.2128	-0.565655	-0.999593	-0.913336	-2.11116	-2.70783	-1.68678	Detected	Detected	Detected	Not Detected	Not Detected	Detected	0	p28538	GAAAATACGAAAAAATGCTTCCAACAACCATACTACTCATGTTACGTATCTTCTTTCACC	ASO2200	None	None	None	None	None	None	None	ASO2200	Accession=BC047944;Description=Homo sapiens, clone IMAGE:5743994, mRNA.	asoverlaps_857_738			RNAdb					738	NO	NO	NO	NO
p13216	0.984527	0.0265032	3.30537	up	299.313	385.368	315.823	69.3299	69.7614	215.422	0.433474	0.687537	0.988617	-1.46945	-1.52593	-0.0694188	Detected	Detected	Detected	Detected	Detected	Detected	0	p13216	GATCAGAAAATTCTCTCCATGTCACCGCTTCTGAAACATGTGAATATTAATATTTGGTGC	ENST00000506250.1	5	-	71870012	71876804	3	71870012,71870578,71876638,	71870336,71870679,71876804,	ENSG00000248371.1	gene_id "ENSG00000248371.1"; transcript_id "ENST00000506250.1"; gene_type "lincRNA"; gene_status "NOVEL"; gene_name "CTC-347C20.2"; transcript_type "lincRNA"; transcript_status "KNOWN"; transcript_name "CTC-347C20.2-002"; level 2; havana_gene "OTTHUMG00000163319.1"; havana_transcript "OTTHUMT00000372651.1";	TCONS_00009693;XLOC_004874;TCONS_00009694;XLOC_004874;TCONS_00009695;XLOC_004874	CTC-347C20.2	Intergenic	ENSEMBL	ENST00000512573, ENST00000506250				591	NO	NO	NO	NO
p14667	0.984527	0.0252766	2.92541	up	132.005	71.0847	54.4329	21.7624	41.9701	23.0706	-0.747584	-1.75109	-1.54795	-3.14109	-2.25899	-3.29246	Detected	Detected	Detected	Not Detected	Detected	Not Detected	0	p14667	CAGAGTCCTTCAAGTCTTCCTTCTACCTCACTCTAATATTTAATCATTTCAGGGATTCTT	ENST00000590293.1	6	+	112558006	112614034	2	112558006,112613285,	112558117,112614034,	ENSG00000226440.2	gene_id "ENSG00000226440.2"; transcript_id "ENST00000590293.1"; gene_type "antisense"; gene_status "KNOWN"; gene_name "RP11-506B6.6"; transcript_type "antisense"; transcript_status "KNOWN"; transcript_name "RP11-506B6.6-006"; level 2; tag "RNA_Seq_supported_only"; tag "basic"; havana_gene "OTTHUMG00000015392.3"; havana_transcript "OTTHUMT00000459259.1";	ENST00000590293.1		Antisense	ENSEMBL					860	YES	NO	NO	NO	ENST00000453937
p17863	0.984527	0.0331422	2.40825	up	67.9543	52.6518	45.7305	35.0889	19.673	17.5279	-1.70554	-2.18415	-1.79927	-2.45192	-3.35214	-3.68885	Detected	Detected	Detected	Not Detected	Not Detected	Not Detected	0	p17863	AGCCTGGAAGTGGGATTACTTTGTAGTATTAGTTTGGGGTATTTATGTTTGTCCGAAGTA	TCONS_00001324	1	+	231454149	231456100	2	231454149,231455726,	231455093,231456100,	XLOC_000609	Gene_id=XLOC_000609;Gene_name=linc-C1orf124-2;Transcript_id=TCONS_00001324;Transcript_name=linc-C1orf124-2;	XLOC_000609		Intergenic	HumanLincRNACatalog					1318	NO	NO	NO	NO
p214	0.984527	0.0282469	2.56058	up	186.786	91.6375	147.168	49.9987	52.4909	59.0487	-0.24679	-1.38469	-0.113038	-1.94104	-1.93629	-1.93661	Detected	Detected	Detected	Not Detected	Detected	Not Detected	0	p214	GTGGAAGGTCAGACAGAGATGGATTTTTAGGAAAGAGCTGTTGGTTTACTGCACATCAGG	ENST00000443012.1	1	-	60220418	60254854	2	60220418,60254748,	60221079,60254854,	ENSG00000226883.1	gene_id "ENSG00000226883.1"; transcript_id "ENST00000443012.1"; gene_type "antisense"; gene_status "NOVEL"; gene_name "RP4-782L23.2"; transcript_type "antisense"; transcript_status "KNOWN"; transcript_name "RP4-782L23.2-001"; level 2; tag "basic"; havana_gene "OTTHUMG00000008768.1"; havana_transcript "OTTHUMT00000024224.1";	ENST00000443012.1		Antisense	ENSEMBL					767	YES	NO	NO	NO	ENST00000480847
p18972	0.984527	0.00921392	2.42655	up	65.936	66.2533	38.9202	28.0518	24.3211	18.015	-1.74904	-1.85264	-2.03191	-2.77484	-3.04615	-3.64931	Detected	Detected	Not Detected	Not Detected	Not Detected	Not Detected	0	p18972	ATGAAACGACCTCATTTCTAGTTTAACCCTTTGGATCTCCTTTGTACCACGTCTCCTTGG	TCONS_00021254	12	+	127630804	127636803	4	127630804,127634746,127634956,127636634,	127631327,127634857,127635128,127636803,	XLOC_009944	Gene_id=XLOC_009944;Gene_name=linc-TMEM132C-5;Transcript_id=TCONS_00021254;Transcript_name=linc-TMEM132C-5;	XLOC_009944		Intergenic	HumanLincRNACatalog					975	NO	NO	NO	NO
p3422	0.984527	0.0271621	2.00212	up	47.6142	67.8686	36.1469	29.0711	16.7026	30.9599	-2.21872	-1.81788	-2.13856	-2.72335	-3.58828	-2.86811	Detected	Detected	Not Detected	Not Detected	Not Detected	Not Detected	0	p3422	ACTGTCTTCTTGGAGCTTACAGGTTAGTTAGAGAAGATATTAAAAGACAGATGAGATGGG	ENST00000543217.2	12	-	123736576	123744994	3	123736576,123743589,123744820,	123737089,123743695,123744994,	ENSG00000235423.3	gene_id "ENSG00000235423.3"; transcript_id "ENST00000543217.2"; gene_type "3prime_overlapping_ncrna"; gene_status "NOVEL"; gene_name "RP11-282O18.3"; transcript_type "3prime_overlapping_ncrna"; transcript_status "KNOWN"; transcript_name "RP11-282O18.3-002"; level 2; havana_gene "OTTHUMG00000168853.2"; havana_transcript "OTTHUMT00000432797.1";	ENST00000543217.2		Antisense	ENSEMBL				ENST00000261692	793	YES	NO	NO	NO
p5784	0.984527	0.00546938	2.04665	up	210.676	149.766	120.9	79.5339	73.1631	78.9806	-0.0731508	-0.675992	-0.396684	-1.27136	-1.45724	-1.51701	Detected	Detected	Detected	Detected	Detected	Detected	0	p5784	TCTTCCAGCCCCTCTACAGTGTACACAATGGGAACTTCCAGCAGGTAGAGCAGAGCCGGA	ENST00000568710.1	16	-	67513	85195	4	67513,67956,81798,84846,	67750,68058,81883,85195,	ENSG00000260803.1	gene_id "ENSG00000260803.1"; transcript_id "ENST00000568710.1"; gene_type "processed_transcript"; gene_status "NOVEL"; gene_name "Z84812.4"; transcript_type "processed_transcript"; transcript_status "KNOWN"; transcript_name "Z84812.4-001"; level 2; tag "basic"; tag "readthrough_transcript"; havana_gene "OTTHUMG00000172805.1"; havana_transcript "OTTHUMT00000420570.1";	ENST00000568710.1	Z84812.4	Intergenic	ENSEMBL					773	NO	NO	NO	NO
p924	0.984527	0.0476954	2.30398	up	148.669	87.2214	54.5195	35.8303	27.0546	61.5894	-0.576079	-1.45595	-1.54565	-2.42175	-2.89248	-1.87583	Detected	Detected	Detected	Detected	Not Detected	Detected	0	p924	ACTAATGGGAACAGGAAAAGGGAGGAAACCAGGAAGATAAATCTCCCTCCCTTCTCATTG	ENST00000437643.1	1	+	44514063	44541950	4	44514063,44516961,44540509,44541762,	44514158,44517166,44540635,44541950,	ENSG00000230615.1	gene_id "ENSG00000230615.1"; transcript_id "ENST00000437643.1"; gene_type "lincRNA"; gene_status "NOVEL"; gene_name "RP5-1198O20.4"; transcript_type "lincRNA"; transcript_status "KNOWN"; transcript_name "RP5-1198O20.4-005"; level 2; havana_gene "OTTHUMG00000008300.1"; havana_transcript "OTTHUMT00000022879.1";	ENST00000437643.1		Intergenic	ENSEMBL					614	NO	NO	NO	NO
p11766	0.984527	0.0276373	2.63116	up	37.1507	52.4657	56.3885	12.0236	19.8503	26.1112	-2.57672	-2.18925	-1.49703	-3.99707	-3.33919	-3.11384	Not Detected	Detected	Detected	Not Detected	Not Detected	Not Detected	0	p11766	GAAGATGCTGCTGATCCAAAGGATAAAAACACAGAAACTAGAACCAAGAAGCACCTAAAG	ENST00000445077.1	3	+	28617918	28799086	3	28617918,28798599,28798840,	28617987,28798732,28799086,	ENSG00000228214.1	gene_id "ENSG00000228214.1"; transcript_id "ENST00000445077.1"; gene_type "antisense"; gene_status "NOVEL"; gene_name "LINC00693"; transcript_type "antisense"; transcript_status "KNOWN"; transcript_name "LINC00693-003"; level 2; tag "basic"; havana_gene "OTTHUMG00000155718.1"; havana_transcript "OTTHUMT00000341377.1";	ENST00000445077.1	LINC00693	Intergenic	ENSEMBL					448	NO	NO	NO	NO
p33936	0.984527	0.0335084	2.76721	up	82.8556	107.402	104.393	24.3603	27.5086	67.5722	-1.41951	-1.15568	-0.608471	-2.9784	-2.86847	-1.74208	Detected	Detected	Detected	Not Detected	Not Detected	Not Detected	0	p33936	ATCGACCTCATGACAAACACTCCAGACATGAATAAAAATGTGGCCAAACCTTCACCGGTG	LIT3464	None	None	None	None	None	None	None	LIT3464	Accession=AY927425;Description=Homo sapiens mRNA sequence	CombinedLit_307_569		Antisense	RNAdb					569	YES	NO	NO	NO
p29020	0.984527	0.0112188	3.06305	up	75.4508	58.6642	39.4128	25.6289	12.215	20.0276	-1.55457	-2.02815	-2.01376	-2.90516	-4.03971	-3.49652	Detected	Detected	Not Detected	Not Detected	Not Detected	Not Detected	0	p29020	GTCAAACAGAAGGTAAACAGTCTTACGAATGTAATTCCTTAGGAAGACTTGTACAAACTT	ENST00000454935.1	10	+	102133371	102143125	2	102133371,102140972,	102133769,102143125,	ENSG00000235823.1	gene_id "ENSG00000235823.1"; transcript_id "ENST00000454935.1"; gene_type "processed_transcript"; gene_status "KNOWN"; gene_name "LINC00263"; transcript_type "processed_transcript"; transcript_status "KNOWN"; transcript_name "LINC00263-001"; level 2; tag "basic"; havana_gene "OTTHUMG00000018909.1"; havana_transcript "OTTHUMT00000049862.1";	ENCODE_141_2551	LINC00263	Intergenic	ENSEMBL					2551	NO	NO	NO	YES
p18515	0.984527	0.014308	4.42946	up	1049.31	360.862	491.566	93.6504	150.498	156.954	2.24319	0.592745	1.62689	-1.03565	-0.41668	-0.526242	Detected	Detected	Detected	Detected	Detected	Detected	0	p18515	ATGGCTGGAAGAGTATAATTAATTCAACATGGTTGCTTAGAGAGACATTTTCCAGGCCCC	TCONS_00019439	11	+	91575912	91589989	3	91575912,91589134,91589501,	91575934,91589224,91589989,	XLOC_009249	Gene_id=XLOC_009249;Gene_name=linc-FAT3-2;Transcript_id=TCONS_00019439;Transcript_name=linc-FAT3-2;	XLOC_009249		Intergenic	HumanLincRNACatalog					600	NO	NO	NO	NO
p25708	0.984527	0.0322093	9.82919	up	291.124	538.836	79.0613	61.9718	20.0066	10.8796	0.393454	1.17115	-1.00946	-1.63132	-3.32788	-4.37688	Detected	Detected	Detected	Detected	Not Detected	Not Detected	0	p25708	GAAAGGAGCTGATCTACTGTATTGTAATGTAAAACAGCTACAGCCAGTTATTTTGTAAGA	uc001gla.2	1	+	176811712	176814733	1	176811712,	176814733,	AK096718	proteinID=;alignID=uc001gla.2;kgID=uc001gla.2;mRNA=AK096718;spID=;refseq=;protAcc=;description=Homo sapiens cDNA FLJ39399 fis, clone PLACE6011041.;rfamAcc=;tRnaName=;	uc001gla.2		Antisense	UCSC	ENST00000367662				3021	YES	NO	NO	NO
p34801_v4	0.984527	0.0349466	2.95282	down	63.0611	32.0169	17.982	98.5166	130.472	75.1105	-1.81336	-2.9018	-3.14588	-0.962565	-0.622692	-1.58949	Detected	Not Detected	Not Detected	Detected	Detected	Detected	0	p34801_v4	ATGTGCAGTGATAGAAGAATAAACACATTTGCAGACTTTTGTAGTGCACAGTGACCGGTG	ENST00000377469.1	2	+	75155365	75160151	2	75155365,75159787,	75158663,75160151,	ENSG00000204792.2	gene_id "ENSG00000204792.2"; transcript_id "ENST00000377469.1"; gene_type "lincRNA"; gene_status "NOVEL"; gene_name "AC104135.3"; transcript_type "lincRNA"; transcript_status "KNOWN"; transcript_name "AC104135.3-001"; level 2; tag "basic"; havana_gene "OTTHUMG00000152932.1"; havana_transcript "OTTHUMT00000328656.1";	ASO1962;asoverlaps_631_1390;ENCODE_42_3662;TCONS_00002936;XLOC_001537;TCONS_00002709;XLOC_001537;TCONS_00002937;XLOC_001537		Intergenic	ENSEMBL	ENST00000377469, ENST00000377469				3662	NO	NO	NO	YES
p34167_v4	0.984527	0.020052	2.03635	down	242.674	209.491	94.0682	352.081	301.429	393.007	0.130843	-0.19181	-0.75872	0.874902	0.585391	0.797974	Detected	Detected	Detected	Detected	Detected	Detected	0	p34167_v4	GCTGTGCGGGCCCCGCTCCGCTTCGAATGGATACAGTTAAGCTAATGATCTCGAGAGGAT	ENST00000532319.1	11	-	121936267	121971156	2	121936267,121971081,	121937142,121971156,	ENSG00000255248.2	gene_id "ENSG00000255248.2"; transcript_id "ENST00000532319.1"; gene_type "sense_overlapping"; gene_status "NOVEL"; gene_name "RP11-166D19.1"; transcript_type "sense_overlapping"; transcript_status "KNOWN"; transcript_name "RP11-166D19.1-015"; level 2; havana_gene "OTTHUMG00000166058.1"; havana_transcript "OTTHUMT00000387640.1";	ENST00000532319.1		Intergenic	ENSEMBL		ENST00000530955, ENST00000530955			950	NO	NO	NO	NO
p20828	0.984527	0.0126794	2.06247	down	48.9736	80.9016	33.4851	85.3272	113.029	124.65	-2.1781	-1.56446	-2.24891	-1.16993	-0.829734	-0.858699	Detected	Detected	Not Detected	Detected	Detected	Detected	0	p20828	ATGCTTGACTTCAGTGGAATAGCTCAAATGATGATCTGTTTGGGAGAGTAAATTAAAGAG	TCONS_00004237	2	-	45401674	45419343	4	45401674,45402253,45416259,45419278,	45401726,45402352,45416388,45419343,	XLOC_002078	Gene_id=XLOC_002078;Gene_name=linc-SIX2-2;Transcript_id=TCONS_00004237;Transcript_name=linc-SIX2-2;	XLOC_002078		Intergenic	HumanLincRNACatalog	ENST00000430650, ENST00000430650				345	NO	NO	YES	NO
p33860	0.60847	7.29895e-05	2.00657	down	166.083	162.579	110.692	257.306	291.769	332.217	-0.416274	-0.557557	-0.523951	0.422479	0.538399	0.555543	Detected	Detected	Detected	Detected	Detected	Detected	0	p33860	CAAAATGCAGTTCAGACAAGAGCAACACAGAGATCTCAAACATTAAAACGTAAGCTGTGC	HIT000257890	14	-	95599756	95624347	4	95599756,95606995,95608019,95624267,	95599840,95607096,95608085,95624347,	HIX0011933	None	H-InvDB_1757_329		Antisense	H-InvDB	ENST00000393063				331	YES	NO	NO	NO
p27581	0.984527	0.0337381	2.28464	down	25.6594	39.3882	18.7981	39.9985	55.8137	104.818	-3.11062	-2.60287	-3.08184	-2.26299	-1.84774	-1.1087	Not Detected	Not Detected	Not Detected	Detected	Detected	Detected	0	p27581	ATGAGATTTAAATGTGCATCTCATTTCCCCAGCACGGAGCATGCCGTTTGGTTCAGAAAG	uc.160-	5	-	77268843	77269165	1	77268843,	77269165,	uc.160-	uc.160-	uc.160-		Intergenic	UCR					322	NO	NO	NO	NO
p35500_v4	0.984527	0.0285744	3.07349	down	28.0102	20.5156	14.2572	77.0926	86.3485	36.9063	-2.98416	-3.54391	-3.48074	-1.31634	-1.21819	-2.61464	Not Detected	Not Detected	Not Detected	Detected	Detected	Not Detected	0	p35500_v4	CCTCTGACAAGTGTGTACCTACGTGTCAGGCCCATCCTTCCTGCAGGCCTTTGTCTTGGT	ENST00000436710.1	9	+	132096184	132109678	4	132096184,132101070,132104014,132109504,	132096477,132101196,132104322,132109678,	ENSG00000233901.1	gene_id "ENSG00000233901.1"; transcript_id "ENST00000436710.1"; gene_type "lincRNA"; gene_status "NOVEL"; gene_name "RP11-65J3.1"; transcript_type "lincRNA"; transcript_status "KNOWN"; transcript_name "RP11-65J3.1-001"; level 2; tag "basic"; havana_gene "OTTHUMG00000020778.5"; havana_transcript "OTTHUMT00000054572.4";	ENCODE_641_901		Intergenic	ENSEMBL	ENST00000436710, ENST00000436710, ENST00000436710, ENST00000436710, ENST00000423122, ENST00000436710, ENST00000436710, ENST00000436710				901	NO	NO	YES	YES
p15785	0.984527	0.0172272	3.58221	down	16.8268	34.6113	11.8234	71.344	95.9245	47.7712	-3.71935	-2.78939	-3.75078	-1.42814	-1.06646	-2.24237	Not Detected	Not Detected	Not Detected	Detected	Detected	Not Detected	0	p15785	GCACAACAGATAAAACCCATACATATAGGGAAGTCAAAAGAGTCTTTAAGCTACAGTGTT	ENST00000523977.1	8	-	77527426	77528676	2	77527426,77528556,	77527554,77528676,	ENSG00000253661.1	gene_id "ENSG00000253661.1"; transcript_id "ENST00000523977.1"; gene_type "antisense"; gene_status "NOVEL"; gene_name "ZFHX4-AS1"; transcript_type "antisense"; transcript_status "KNOWN"; transcript_name "ZFHX4-AS1-002"; level 2; tag "basic"; havana_gene "OTTHUMG00000164554.1"; havana_transcript "OTTHUMT00000379194.1";	ENST00000523977.1	ZFHX4-AS1	Intergenic	ENSEMBL					248	NO	NO	NO	NO
p269	0.984527	0.0304462	2.26403	down	33.9629	39.5632	13.1001	44.5179	61.5128	77.0467	-2.70615	-2.59647	-3.60285	-2.10855	-1.70747	-1.55278	Not Detected	Not Detected	Not Detected	Not Detected	Detected	Detected	0	p269	AGCTGAATGTTCTGACTAAAGGCAAGTTTTGCTCTCCTATAGCCACAATGTGGGCATTCA	ENST00000443562.1	1	-	90048799	90097750	5	90048799,90053461,90060719,90063598,90097574,	90048983,90053644,90060781,90063763,90097750,	ENSG00000231999.2	gene_id "ENSG00000231999.2"; transcript_id "ENST00000443562.1"; gene_type "antisense"; gene_status "NOVEL"; gene_name "RP5-1007M22.2"; transcript_type "antisense"; transcript_status "KNOWN"; transcript_name "RP5-1007M22.2-001"; level 2; tag "basic"; havana_gene "OTTHUMG00000010130.3"; havana_transcript "OTTHUMT00000028010.2";	TCONS_00000019;XLOC_000909		Antisense	ENSEMBL			ENST00000370454, ENST00000370453		770	YES	NO	NO	NO	ENST00000358200, ENST00000358200, ENST00000330947
p15783	0.984527	0.0153317	2.97516	down	22.6894	29.2408	24.0471	80.103	104.33	51.9262	-3.28809	-3.03265	-2.72656	-1.26108	-0.945275	-2.12205	Not Detected	Not Detected	Not Detected	Detected	Detected	Not Detected	0	p15783	TGTTTGAGAGGCTGTTTGTCTCTGATGGAAAATTAAGAAAATGAGTCCATTTCTAAGAAG	ENST00000521894.1	8	-	77523610	77527556	2	77523610,77527387,	77524262,77527556,	ENSG00000253661.1	gene_id "ENSG00000253661.1"; transcript_id "ENST00000521894.1"; gene_type "antisense"; gene_status "NOVEL"; gene_name "ZFHX4-AS1"; transcript_type "antisense"; transcript_status "KNOWN"; transcript_name "ZFHX4-AS1-003"; level 2; tag "basic"; havana_gene "OTTHUMG00000164554.1"; havana_transcript "OTTHUMT00000379192.1";	ENST00000521894.1	ZFHX4-AS1	Intergenic	ENSEMBL					821	NO	NO	NO	NO
p11275	0.984527	0.0216869	2.58329	down	47.28	25.4988	29.036	58.7344	97.565	108.769	-2.22888	-3.2302	-2.45458	-1.70873	-1.04199	-1.05531	Detected	Not Detected	Not Detected	Detected	Detected	Detected	0	p11275	CCTTGTGTCCTACCATGGTATTTGCTAACGTTTAGAGAGTGCTTCCCCTTGCCGAGCACT	ENST00000518331.1	3	-	9379285	9404987	2	9379285,9404523,	9379361,9404987,	ENSG00000254485.1	gene_id "ENSG00000254485.1"; transcript_id "ENST00000518331.1"; gene_type "processed_transcript"; gene_status "NOVEL"; gene_name "RP11-380O24.1"; transcript_type "processed_transcript"; transcript_status "KNOWN"; transcript_name "RP11-380O24.1-002"; level 2; havana_gene "OTTHUMG00000165687.1"; havana_transcript "OTTHUMT00000385800.1";	ENST00000518331.1		Antisense	ENSEMBL	ENST00000518331				540	YES	NO	NO	NO
p36136_v4	0.984527	0.0471984	2.15209	down	33.5844	56.7606	16.6739	76.8425	72.7585	58.527	-2.72231	-2.07574	-3.25484	-1.32103	-1.46524	-1.94941	Not Detected	Detected	Not Detected	Detected	Detected	Detected	0	p36136_v4	CCAGACTCCAAAAACATCACATCCTACCAGATTCATGGCTGAAGCGTCTGAAACAAGACT	TCONS_00010780	5	+	120115734	120117106	2	120115734,120116912,	120115896,120117106,	XLOC_004528	Gene_id=XLOC_004528;Gene_name=linc-FTMT-3;Transcript_id=TCONS_00010780;Transcript_name=linc-FTMT-3;	XLOC_004528		Intergenic	HumanLincRNACatalog					356	NO	NO	NO	NO
p30059	0.984527	0.0303606	2.023	down	47.5471	55.7434	39.2021	85.7857	66.7409	155.184	-2.22075	-2.10183	-2.0215	-1.1622	-1.58978	-0.542605	Detected	Detected	Not Detected	Detected	Detected	Detected	0	p30059	ACCATTTCCCTTTGAAGGCACTACCTCCTTCCCCCAGTTATAAATGAGTGAAGGTCTCAA	XR_109132.1	12	-	114183181	114211488	3	114183181,114204879,114211419,	114184400,114205013,114211488,	LOC100506465	ID=rna27790;Name=XR_109132.1;Parent=gene23195;Dbxref=GeneID:100506465,Genbank:XR_109132.1;gbkey=misc_RNA;product=uncharacterized LOC100506465%2C transcript variant 1;transcript_id=XR_109132.1|ID=gene23195;Name=LOC100506465;Dbxref=GeneID:100506465;gbkey=Gene;gene=LOC100506465	XR_109132.1		Intergenic	RefSeq					1422	NO	NO	NO	NO
p20968	0.984527	0.0426776	2.63561	down	100.552	211.981	45.6216	244.906	239.916	312.954	-1.14024	-0.174768	-1.80271	0.351224	0.256099	0.469371	Detected	Detected	Detected	Detected	Detected	Detected	0	p20968	TTCCCTGCTTCCATGGAATGGGTATACCACCGTCTATTTGCAAATCATCTACCATGGAGA	TCONS_00004538	2	-	192559714	192563971	2	192559714,192562534,	192562199,192563971,	XLOC_002440	Gene_id=XLOC_002440;Gene_name=linc-STAT4-2;Transcript_id=TCONS_00004538;Transcript_name=linc-STAT4-2;	XLOC_002440		Intergenic	HumanLincRNACatalog				ENST00000307834	3922	NO	NO	NO	NO
p9806	0.984527	0.0037931	2.08314	down	41.3782	38.1881	22.6163	54.0724	71.3362	86.5028	-2.42123	-2.6475	-2.81506	-1.82804	-1.49372	-1.38576	Detected	Not Detected	Not Detected	Detected	Detected	Detected	0	p9806	CTAATACTTCAGGAAAACTCATGATGGTTTCCATGTTAAGAGAGACATGGAGCAGGGCAC	ENST00000589496.1	2	+	61153043	61155287	1	61153043,	61155287,	ENSG00000267520.1	gene_id "ENSG00000267520.1"; transcript_id "ENST00000589496.1"; gene_type "lincRNA"; gene_status "NOVEL"; gene_name "RP11-373L24.1"; transcript_type "lincRNA"; transcript_status "KNOWN"; transcript_name "RP11-373L24.1-001"; level 2; tag "basic"; havana_gene "OTTHUMG00000179927.1"; havana_transcript "OTTHUMT00000448990.1";	ENST00000589496.1		Intergenic	ENSEMBL				ENST00000295025	2244	NO	NO	NO	NO
p35756_v4	0.984527	0.021033	2.27852	down	22.9447	16.6884	16.401	47.6708	49.5138	32.5077	-3.27195	-3.84178	-3.27864	-2.00983	-2.02052	-2.79773	Not Detected	Not Detected	Not Detected	Detected	Detected	Not Detected	0	p35756_v4	TGTTGCTTTGGCTACTGATGGAAACCTGTTGTGTTCATGAAAACTTGAAGGTTGTGTGGA	TCONS_00024154	15	-	72757150	72766615	2	72757150,72766215,	72757459,72766615,	XLOC_011523	Gene_id=XLOC_011523;Gene_name=linc-HEXA-1;Transcript_id=TCONS_00024154;Transcript_name=linc-HEXA-1;	XLOC_011523		Divergent	HumanLincRNACatalog					709	NO	NO	NO	NO
p11277	0.984527	0.00948863	2.02831	down	74.6953	66.5696	60.7107	102.153	140.754	180.952	-1.56909	-1.84576	-1.39048	-0.910278	-0.513248	-0.320974	Detected	Detected	Detected	Detected	Detected	Detected	0	p11277	GGGGCCTTGTGTCCTACCATGGTATTTGCTAACGTTTAGAGAGTGCTTCCCCTTGCCGAG	ENST00000517687.1	3	-	9397455	9404662	2	9397455,9404523,	9397543,9404662,	ENSG00000254485.1	gene_id "ENSG00000254485.1"; transcript_id "ENST00000517687.1"; gene_type "processed_transcript"; gene_status "NOVEL"; gene_name "RP11-380O24.1"; transcript_type "processed_transcript"; transcript_status "KNOWN"; transcript_name "RP11-380O24.1-004"; level 2; havana_gene "OTTHUMG00000165687.1"; havana_transcript "OTTHUMT00000378544.1";	ENST00000517687.1		Divergent	ENSEMBL	ENST00000518331				227	NO	NO	NO	NO
p22942	0.984527	0.012104	2.3717	down	277.154	366.277	128.572	467.043	597.155	644.837	0.322509	0.614237	-0.307924	1.28255	1.57168	1.51235	Detected	Detected	Detected	Detected	Detected	Detected	0	p22942	GTGCCCAACGTGCTCTTATTTTAACCTAGCAAATTTTCAGCAGAACTTAAGCTCATATAG	TCONS_00009910	5	+	27476832	27487999	2	27476832,27485032,	27477908,27487999,	XLOC_004323	Gene_id=XLOC_004323;Gene_name=linc-CDH6-5;Transcript_id=TCONS_00009910;Transcript_name=linc-CDH6-5;	XLOC_004323		Intergenic	HumanLincRNACatalog					4043	NO	NO	NO	NO
p27865	0.984527	0.0239568	2.02028	down	22.7233	37.9248	20.4097	62.6147	38.8194	61.6285	-3.28594	-2.65749	-2.96317	-1.61643	-2.37158	-1.87491	Not Detected	Not Detected	Not Detected	Detected	Detected	Detected	0	p27865	AATAATGTACCGTGCTGCTCTTAGTATCAGAAGCGAACAAAGGCCAAGAATCATGCTGGG	hox-HOXA10-23	7	+	26992316	26992905	1	26992316,	26992905,	hox-HOXA10-23	transcript_type=Hox Transcripts	hox-HOXA10-23		Intergenic	HOX Loci					590	NO	YES	NO	NO
p21289	0.984527	0.0220908	2.60662	down	484.137	665.614	188.162	936.868	1151.06	1028.53	1.12724	1.47599	0.241476	2.28684	2.51846	2.18593	Detected	Detected	Detected	Detected	Detected	Detected	0	p21289	CCTAAACACACAGAGGAGAATTACTTCAAGTATTTTTAAAACACAGTCACTTGTCTATGC	TCONS_00003974	2	+	192559981	192563100	2	192559981,192562532,	192562197,192563100,	XLOC_001788	Gene_id=XLOC_001788;Gene_name=linc-SLC39A10-10;Transcript_id=TCONS_00003974;Transcript_name=linc-SLC39A10-10;	XLOC_001788		Intergenic	HumanLincRNACatalog				ENST00000307834	2784	NO	NO	NO	NO
RNA147437|p0541_imsncRNA159	0.984527	0.0393316	2.20014	down	116.615	128.21	67.0691	239.615	306.167	150.354	-0.926432	-0.900195	-1.24678	0.319714	0.60789	-0.588217	Detected	Detected	Detected	Detected	Detected	Detected	0	RNA147437|p0541_imsncRNA159	AATTACTTTTGCACCAACCTATATAAGACATATTGTGCATATATGTATATAAACAATACT	RNA147437|p0541_imsncRNA159													unpublished data					NA	NO	NO	NO	NO
p9158	0.984527	0.0434357	2.04051	down	173.087	131.571	97.7176	384.253	236.923	214.501	-0.356679	-0.862859	-0.703808	1.00105	0.237988	-0.0756005	Detected	Detected	Detected	Detected	Detected	Detected	0	p9158	TGCTAGTAGCAAGAGCTTTCCTTCGACCAGAAGGGGATTCCTGGAAGATTAAAGAAAAAA	ENST00000452397.1	2	-	63053198	63085573	2	63053198,63085507,	63053383,63085573,	ENSG00000226605.1	gene_id "ENSG00000226605.1"; transcript_id "ENST00000452397.1"; gene_type "antisense"; gene_status "NOVEL"; gene_name "AC007098.1"; transcript_type "antisense"; transcript_status "KNOWN"; transcript_name "AC007098.1-001"; level 2; tag "basic"; havana_gene "OTTHUMG00000152544.1"; havana_transcript "OTTHUMT00000326709.1";	ENST00000452397.1		Antisense	ENSEMBL					251	YES	NO	NO	NO	ENST00000405015, ENST00000405482
p16683	0.984527	0.0323595	2.25095	down	28.8556	46.9063	29.3847	49.5513	110.139	85.8455	-2.94126	-2.35085	-2.43736	-1.95401	-0.867096	-1.39677	Not Detected	Detected	Not Detected	Detected	Detected	Detected	0	p16683	TCATTAAGCTGCCTCTTTCTCCTGAAATTGGATTGGGATTCCAGGACACCTCTCAACCTA	ENST00000423112.2	9	+	3526722	3671634	6	3526722,3546777,3568793,3602522,3606692,3671476,	3526777,3546912,3568889,3602584,3606738,3671634,	ENSG00000232104.2	gene_id "ENSG00000232104.2"; transcript_id "ENST00000423112.2"; gene_type "lincRNA"; gene_status "NOVEL"; gene_name "RP11-509J21.1"; transcript_type "lincRNA"; transcript_status "KNOWN"; transcript_name "RP11-509J21.1-001"; level 2; tag "basic"; havana_gene "OTTHUMG00000019457.2"; havana_transcript "OTTHUMT00000051550.2";	ENST00000423112.2		Divergent	ENSEMBL					552	NO	NO	NO	NO
p37106_v4	0.984527	0.0093324	2.08117	down	46.043	41.4067	26.0808	67.205	62.0433	111.026	-2.26712	-2.53076	-2.60944	-1.51436	-1.69508	-1.02569	Detected	Not Detected	Not Detected	Detected	Detected	Detected	0	p37106_v4	TACCCAAGGTACTTCTGATTGTCAAGAAATAAGAAATAAAATAAGACGGGCCACAGAAAA	ENST00000608547.1	1	-	236699472	236700004	1	236699472,	236700004,	ENSG00000273058.1	gene_id "ENSG00000273058.1"; transcript_id "ENST00000608547.1"; gene_type "antisense"; gene_status "NOVEL"; gene_name "RP11-385F5.5"; transcript_type "antisense"; transcript_status "KNOWN"; transcript_name "RP11-385F5.5-001"; level 2; tag "basic"; havana_gene "OTTHUMG00000185854.1"; havana_transcript "OTTHUMT00000471517.1";				ENSEMBL					532	NO	NO	NO	NO
p39305_v4	0.984527	0.0436685	2.411	down	41.9855	50.4296	17.0729	58.6458	65.2926	136.654	-2.40022	-2.24636	-3.22072	-1.7109	-1.62144	-0.726058	Detected	Detected	Not Detected	Detected	Detected	Detected	0	p39305_v4	ATAACGAGGAAAACAAAGTGAAACAAAAGACTGTACCCGTGTGCTAAGAATTTATTACCC	XR_246333.1	1	-	64572482	64577874	4	64572482,64576332,64576565,64577666,	64572722,64576476,64576640,64577874,	none					RefSeq					667	NO	NO	NO	NO
p43142_v4	0.984527	0.01262	2.00608	down	1718.97	1700.66	1695.1	3688.82	3630.72	3085.23	2.9553	2.82932	3.4128	4.26408	4.17576	3.77073	Detected	Detected	Detected	Detected	Detected	Detected	0	p43142_v4	CGGTAAGGTGGGCGCTGTGTCTATTGAAGTGCTTAGCAATAAAGAAAGGTAGTGAGTTGA	XR_109242.3	16	-	2204802	2205376	2	2204802,2205143,	2204923,2205376,	none					RefSeq					354	NO	NO	NO	NO
p33701	0.984527	0.0187694	2.1452	down	119.171	205.143	74.1659	285.839	250.069	258.638	-0.89514	-0.222072	-1.10167	0.574196	0.315899	0.194353	Detected	Detected	Detected	Detected	Detected	Detected	0	p33701	ACAGTTCTCTGTACTGCCCCGTAGAAAAGTCGAACATCAGTTGTGGAAATGAGAAGGAAC	NR_024022.1	3	+	4345296	4358949	3	4345296,4354581,4357895,	4345552,4355445,4358949,	SETMAR	ID=rna7445;Name=NR_024022.1;Parent=gene6035;Dbxref=GeneID:6419,Genbank:NR_024022.1,HGNC:10762,HPRD:10225,MIM:609834;gbkey=misc_RNA;product=SET domain and mariner transposase fusion gene%2C transcript variant 3;transcript_id=NR_024022.1|ID=gene6035;Name=SETMAR;Dbxref=GeneID:6419,HGNC:10762,HPRD:10225,MIM:609834;description=SET domain and mariner transposase fusion gene;gbkey=Gene;gene=SETMAR;gene_…	RefSeq_1529_2174		Antisense	RefSeq	ENST00000413809, ENST00000430981	ENST00000534863			2174	YES	NO	NO	NO
p26746	0.984527	0.00837911	2.20939	down	524.059	511.836	345.284	939.095	1305.08	841.775	1.24155	1.09698	1.11728	2.29027	2.69963	1.89685	Detected	Detected	Detected	Detected	Detected	Detected	0	p26746	AAATTTAGACAGTGTTGAGAAAACCAAACTTTGGCCATAGAAACCATTCCCCTCCCGGGC	HIT000071394	19	+	49340353	49340557	1	49340353,	49340557,	HIX0040211	None	H-InvDB_3067_204		Antisense	H-InvDB			ENST00000263278		204	YES	NO	NO	NO	ENST00000263265
p16685	0.984527	0.0316668	2.27846	down	31.7491	66.4282	29.9912	75.4097	124.62	82.2296	-2.80339	-1.84883	-2.40789	-1.34818	-0.688892	-1.45885	Not Detected	Detected	Not Detected	Detected	Detected	Detected	0	p16685	AAATTGGATTGGGATTCCAGGACACCTCTCAACCTACAGGAAACACTGGATCTAAAGCTG	ENST00000457566.1	9	+	3668085	3671646	2	3668085,3671473,	3668408,3671646,	ENSG00000232104.2	gene_id "ENSG00000232104.2"; transcript_id "ENST00000457566.1"; gene_type "lincRNA"; gene_status "NOVEL"; gene_name "RP11-509J21.1"; transcript_type "lincRNA"; transcript_status "KNOWN"; transcript_name "RP11-509J21.1-002"; level 2; havana_gene "OTTHUMG00000019457.2"; havana_transcript "OTTHUMT00000051551.1";	ENST00000457566.1		Intergenic	ENSEMBL					496	NO	NO	NO	NO
p42884_v4	0.984527	0.0109271	2.0005	down	59.3255	67.4319	31.8576	107.857	109.275	89.4138	-1.90146	-1.8272	-2.32079	-0.831884	-0.878468	-1.33801	Detected	Detected	Not Detected	Detected	Detected	Detected	0	p42884_v4	CTTTCAAAAGTCAGGAACAAGAAATAGACACAATGAACACTAGTAACAAACATCAGACAG	XR_245800.1	14	+	86497507	86508183	3	86497507,86502057,86508069,	86497574,86502159,86508183,	none					RefSeq					283	NO	NO	NO	NO
[truncated: 2 more columns]
