# Supplementary material for: Differential expression profiles of long noncoding RNAs and mRNAs in human bone marrow mesenchymal stem cells after exposure to a high dosage of dexamethasone
Source: Stem Cell Res Ther. 2021 Jan 6;12:9. doi: 10.1186/s13287-020-02040-8 (PMC7788840; doi:10.1186/s13287-020-02040-8)
Supplement: Supplementary file 3 — Additional file 3. [file 13287_2020_2040_MOESM3_ESM.xls]

## Sheet: Significant_Correlation_D vs N
Source.GeneSymbol	Target.GeneSymbol	Correlation	P.value
ENSG00000253661.1	SERPINA1	-0.995188	3.47e-05
ENSG00000256546.1	LOC100506691	0.991952	9.69e-05
ENSG00000256546.1	LOC100506691	0.994601	4.36e-05
XLOC_007966	LOC100506691	0.993304	6.71e-05
ENSG00000256546.1	LOC100506691	0.995228	3.41e-05
XR_158873.2	LOC100506691	0.992979	7.38e-05
XLOC_001788	APOL6	0.996269	2.09e-05
ENSG00000233901.1	GINS4	-0.996072	2.31e-05
ENSG00000251018.2	GINS4	0.992078	9.39e-05
LIT3464	PTTG1	0.993289	6.74e-05
XR_245800.1	PTTG1	-0.992057	9.44e-05
ENSG00000255733.1	SAMHD1	-0.996845	1.49e-05
XR_245800.1	E2F7	-0.994866	3.95e-05
HIX0011933	CDCA3	-0.99189	9.84e-05
XLOC_004901	CENPW	0.992541	8.33e-05
ENSG00000226605.1	CDK1	-0.996238	2.12e-05
ENSG00000233901.1	CIT	-0.993177	6.97e-05
XLOC_001788	HIST1H1B	-0.992001	9.57e-05
ENSG00000253661.1	PTK2B	0.990349	0.000139268
ENSG00000248371.1	MANEA	-0.992217	9.06e-05
LIT3464	MANEA	-0.995676	2.8e-05
HIX0040211	ERO1L	-0.992775	7.81e-05
ENSG00000256546.1	IMPA2	-0.996325	2.02e-05
ENSG00000256546.1	IMPA2	-0.993815	5.73e-05
ENSG00000256546.1	IMPA2	-0.994009	5.37e-05
XR_158873.2	IMPA2	-0.995971	2.43e-05
ENSG00000248371.1	LOC102477328	0.995735	2.72e-05
LIT3464	LOC102477328	0.994456	4.6e-05
ENSG00000249748.1	---	0.996312	2.04e-05
ENSG00000233452.2	ZNF385D	0.992515	8.38e-05
XLOC_001788	PFKFB4	-0.996244	2.11e-05
ENSG00000230921.1	CDH11	-0.999032	1.41e-06
SETMAR	CDH11	0.998514	3.31e-06
ENSG00000230921.1	RFX8	0.997896	6.64e-06
ENSG00000231141.1	RFX8	0.991203	0.000115738
SETMAR	RFX8	-0.991804	0.000100486
XR_245800.1	IQGAP3	-0.990623	0.000131473
ENSG00000230615.2	GBP2	-0.997419	9.98e-06
ENSG00000248371.1	LINC01503	-0.992298	8.88e-05
RNA147437	LOC102477328	-0.991405	0.000110482
ENSG00000248371.1	LOC102477328	0.994304	4.86e-05
LIT3464	LOC102477328	0.993625	6.08e-05
ENSG00000233901.1	SPAG5	-0.997106	1.26e-05
ENSG00000251018.2	SPAG5	0.99785	6.93e-06
ENSG00000248371.1	SPAG5	0.992166	9.18e-05
ENSG00000233901.1	PRC1	-0.995538	2.98e-05
ENSG00000251018.2	PRC1	0.990425	0.000137072
ENSG00000237714.1	AK4	0.992199	9.1e-05
ENSG00000265380.1	ANKRD37	0.992935	7.47e-05
ENSG00000230921.1	COL12A1	-0.992628	8.13e-05
SETMAR	COL12A1	0.995984	2.42e-05
ENSG00000233901.1	RACGAP1	-0.993463	6.4e-05
ENSG00000251018.2	RACGAP1	0.994663	4.27e-05
XLOC_004901	SLIT1	0.992635	8.12e-05
LIT3464	LINC01503	-0.997689	8.01e-06
ENSG00000248371.1	TACC3	0.990172	0.00014442
LIT3464	TACC3	0.997042	1.31e-05
ENSG00000247095.2	NABP1	-0.99232	8.82e-05
HIX0040211	STX1A	-0.995081	3.62e-05			---	ENSG00000204792.2
XLOC_011523	HMMR	-0.993796	5.76e-05			---	ENSG00000226605.1
ENSG00000268326.1	HMMR	0.994323	4.82e-05			---	ENSG00000230615.2
ENSG00000248371.1	ITGB3	0.990567	0.000133058			AK4	ENSG00000230921.1
ENSG00000256546.1	SLC7A5	0.995977	2.42e-05			ANKRD37	ENSG00000230921.1
ENSG00000256546.1	SLC7A5	0.994191	5.05e-05			APOL6	ENSG00000230921.1
XR_158873.2	SLC7A5	0.992063	9.43e-05			CDCA3	ENSG00000231141.1
ENSG00000233901.1	DLGAP5	-0.993237	6.84e-05			CDH11	ENSG00000231141.1
ENSG00000268326.1	DLGAP5	0.990905	0.000123711			CDH11	ENSG00000233452.1
ENSG00000231141.1	GEMIN2	0.997165	1.2e-05			CDK1	ENSG00000233452.2
XR_245800.1	CDKN3	-0.991731	0.000102292			CDKN3	ENSG00000233901.1
ENSG00000268326.1	march3	-0.997214	1.16e-05			CENPW	ENSG00000233901.1
ENSG00000253661.1	---	0.991728	0.00010236			CIT	ENSG00000233901.1
XLOC_011523	ERN2	-0.991671	0.000103772			COL12A1	ENSG00000233901.1
ENSG00000268326.1	ERN2	0.996266	2.09e-05			COL12A1	ENSG00000233901.1
ENSG00000204792.2	SPC24	-0.99241	8.62e-05			DLGAP5	ENSG00000233901.1
RNA147437	PDLIM4	-0.990145	0.000145214			DLGAP5	ENSG00000237714.1
ENSG00000248371.1	PDLIM4	0.99626	2.1e-05			E2F7	ENSG00000247095.2
ENSG00000254485.1	SRGAP3	0.992602	8.19e-05			ERN2	ENSG00000248371.1
ENSG00000233452.1	---	-0.991952	9.69e-05			ERN2	ENSG00000248371.1
XLOC_002078	VCAN	0.995898	2.52e-05			ERO1L	ENSG00000248371.1
XR_428585.1	IL21R	0.990283	0.000141178			GBP2	ENSG00000248371.1
						GEMIN2	ENSG00000248371.1
						GINS4	ENSG00000248371.1
						GINS4	ENSG00000248371.1
						HIST1H1B	ENSG00000248371.1
						HMMR	ENSG00000249748.1
						HMMR	ENSG00000251018.2
						IL21R	ENSG00000251018.2
						IMPA2	ENSG00000251018.2
						IMPA2	ENSG00000251018.2
						IMPA2	ENSG00000253661.1
						IMPA2	ENSG00000253661.1
						IQGAP3	ENSG00000253661.1
						ITGB3	ENSG00000254485.1
						LINC01503	ENSG00000255733.1
						LINC01503	ENSG00000256546.1
						LOC100506691	ENSG00000256546.1
						LOC100506691	ENSG00000256546.1
						LOC100506691	ENSG00000256546.1
						LOC100506691	ENSG00000256546.1
						LOC100506691	ENSG00000256546.1
						LOC102477328	ENSG00000256546.1
						LOC102477328	ENSG00000256546.1
						LOC102477328	ENSG00000265380.1
						LOC102477328	ENSG00000268326.1
						LOC102477328	ENSG00000268326.1
						MANEA	ENSG00000268326.1
						MANEA	ENSG00000268326.1
						2020-03-03	HIX0011933
						NABP1	HIX0040211
						PDLIM4	HIX0040211
						PDLIM4	LIT3464
						PFKFB4	LIT3464
						PRC1	LIT3464
						PRC1	LIT3464
						PTK2B	LIT3464
						PTTG1	LIT3464
						PTTG1	RNA147437
						RACGAP1	RNA147437
						RACGAP1	SETMAR
						RFX8	SETMAR
						RFX8	SETMAR
						RFX8	XLOC_001788
						SAMHD1	XLOC_001788
						SERPINA1	XLOC_001788
						SLC7A5	XLOC_002078
						SLC7A5	XLOC_004901
						SLC7A5	XLOC_004901
						SLIT1	XLOC_007966
						SPAG5	XLOC_011523
						SPAG5	XLOC_011523
						SPAG5	XR_158873.2
						SPC24	XR_158873.2
						SRGAP3	XR_158873.2
						STX1A	XR_245800.1
						TACC3	XR_245800.1
						TACC3	XR_245800.1
						VCAN	XR_245800.1
						ZNF385D	XR_428585.1
